# Supplementary material for: Analysis of single-cell RNA sequencing data based on autoencoders
Source: BMC Bioinformatics. 2021 Jun 8;22:309. doi: 10.1186/s12859-021-04150-3 (PMC8186186; doi:10.1186/s12859-021-04150-3)
Supplement: Supplementary file 2 — Additional file 2. Excel file of the metrics calculated for the PBMC datasets. Each tab is related to a tested approach and shows the calculated metrics and used method. [file 12859_2021_4150_MOESM2_ESM.xlsx]

## Sheet: PCA
	ARIS	AMIS	FMS	HS	CS	VM	Method
0	68.7021	66.7323	76.8154	66.7696	70.9997	68.8197	PCA
1	68.7021	66.7323	76.8154	66.7696	70.9997	68.8197	PCA
2	68.7021	66.7323	76.8154	66.7696	70.9997	68.8197	PCA
3	70.2121	68.958	77.7331	68.9927	71.0577	70.01	PCA
4	70.2121	68.958	77.7331	68.9927	71.0577	70.01	PCA
5	70.2979	69.0928	77.7927	69.1273	71.0962	70.0979	PCA
6	70.2979	69.0928	77.7927	69.1273	71.0962	70.0979	PCA
7	68.5249	67.3362	76.5977	67.3726	70.355	68.8315	PCA
8	69.7646	69.7966	77.4401	69.8302	71.1179	70.4682	PCA
9	68.469	69.2321	76.6225	69.2662	70.5101	69.8826	PCA
10	68.469	69.2321	76.6225	69.2662	70.5101	69.8826	PCA
11	68.469	69.2321	76.6225	69.2662	70.5101	69.8826	PCA
12	68.469	69.2321	76.6225	69.2662	70.5101	69.8826	PCA
13	68.469	69.2321	76.6225	69.2662	70.5101	69.8826	PCA
14	67.8497	67.9539	76.2128	67.9895	70.1487	69.0522	PCA
15	67.8497	67.9539	76.2128	67.9895	70.1487	69.0522	PCA
16	67.8497	67.9539	76.2128	67.9895	70.1487	69.0522	PCA
17	83.2176	74.82	87.7786	74.8482	81.8371	78.1868	PCA-BBKNN
18	83.2597	74.9507	87.8087	74.9788	81.9671	78.3174	PCA-BBKNN
19	83.2597	74.9507	87.8087	74.9788	81.9671	78.3174	PCA-BBKNN
20	83.306	73.5716	88.067	73.6012	82.4659	77.7818	PCA-BBKNN
21	84.0402	75.5611	88.397	75.5885	82.7915	79.0262	PCA-BBKNN
22	83.1965	74.9074	87.946	74.9354	82.7613	78.6542	PCA-BBKNN
23	83.1889	75.0102	87.7422	75.0382	81.8979	78.3181	PCA-BBKNN
24	83.1569	74.9931	87.7177	75.0212	81.8692	78.2957	PCA-BBKNN
25	82.3062	74.9777	86.9636	75.0056	79.1048	77.0007	PCA-BBKNN
26	83.513	75.5672	87.8968	75.5944	80.3327	77.8915	PCA-BBKNN
27	83.513	75.5672	87.8968	75.5944	80.3327	77.8915	PCA-BBKNN
28	83.5198	75.5617	87.9014	75.5889	80.3222	77.8837	PCA-BBKNN
29	84.6969	75.6876	88.9582	75.7147	83.1117	79.241	PCA-BBKNN
30	84.6969	75.6876	88.9582	75.7147	83.1117	79.241	PCA-BBKNN
31	83.7775	74.217	88.3891	74.2459	82.9607	78.3617	PCA-BBKNN
32	82.9909	74.5372	87.4985	74.5656	79.037	76.7362	PCA-BBKNN
33	83.3285	75.2736	87.7692	75.3011	80.0474	77.6017	PCA-BBKNN
34	84.2716	75.6066	88.6435	75.6338	82.7155	79.0163	PCA-BBKNN
35	84.2716	75.6024	88.6424	75.6296	82.6982	79.0061	PCA-BBKNN
36	83.7613	75.0623	88.3295	75.0902	82.7387	78.7291	PCA-BBKNN
37	83.2209	75.1376	87.7034	75.1653	80.0673	77.5389	PCA-BBKNN
38	83.2209	75.1376	87.7034	75.1653	80.0673	77.5389	PCA-BBKNN
39	83.5452	75.4037	87.9318	75.4311	80.2786	77.7794	PCA-BBKNN
40	82.5041	74.2209	87.1348	74.2496	78.8649	76.4877	PCA-BBKNN
41	83.0143	73.8588	87.7107	73.8879	80.2643	76.9443	PCA-BBKNN
42	82.7863	74.6637	87.3378	74.692	79.2715	76.9136	PCA-BBKNN
43	82.7034	74.4887	87.2742	74.5171	79.0484	76.7159	PCA-BBKNN
44	85.2363	76.6721	89.088	76.698	80.3412	78.4774	PCA-BBKNN
45	85.2363	76.6721	89.088	76.698	80.3412	78.4774	PCA-BBKNN
46	85.2363	76.6721	89.088	76.698	80.3412	78.4774	PCA-BBKNN
47	85.2046	76.6667	89.0599	76.6927	80.2654	78.4384	PCA-BBKNN
48	82.4531	74.2215	87.6635	74.2503	83.8987	78.7802	PCA-Harmony
49	82.3953	74.145	87.6258	74.1738	83.8484	78.715	PCA-Harmony
50	82.3655	74.1244	87.6066	74.1533	83.8674	78.7118	PCA-Harmony
51	82.4097	74.164	87.6352	74.1928	83.8608	78.7312	PCA-Harmony
52	82.2794	74.0016	87.551	74.0306	83.8084	78.6166	PCA-Harmony
53	82.28	73.9945	87.552	74.0235	83.8262	78.6205	PCA-Harmony
54	82.363	74.1178	87.6043	74.1467	83.8348	78.6937	PCA-Harmony
55	82.2367	73.937	87.5238	73.9661	83.7883	78.5714	PCA-Harmony
56	82.363	74.1178	87.6043	74.1467	83.8348	78.6937	PCA-Harmony
57	82.4063	74.1753	87.6326	74.2042	83.8726	78.7427	PCA-Harmony
58	82.4097	74.164	87.6352	74.1928	83.8608	78.7312	PCA-Harmony
59	82.363	74.1178	87.6043	74.1467	83.8348	78.6937	PCA-Harmony
60	82.3268	74.0407	87.5828	74.0697	83.8523	78.658	PCA-Harmony
61	82.2834	73.9832	87.5546	74.0122	83.8144	78.6089	PCA-Harmony
62	82.363	74.1178	87.6043	74.1467	83.8348	78.6937	PCA-Harmony
63	82.4063	74.1753	87.6326	74.2042	83.8726	78.7427	PCA-Harmony
64	82.3222	74.067	87.5784	74.0959	83.8295	78.6628	PCA-Harmony
65	82.4122	74.1706	87.6375	74.1994	83.8934	78.7492	PCA-Harmony
66	82.4531	74.2215	87.6635	74.2503	83.8987	78.7802	PCA-Harmony
67	82.2576	73.9768	87.5388	74.0058	83.8324	78.6132	PCA-Harmony
68	82.2876	73.9771	87.5566	74.0062	83.8005	78.5994	PCA-Harmony
69	82.3706	74.1004	87.6089	74.1293	83.8091	78.6726	PCA-Harmony
70	82.4173	74.1466	87.6398	74.1755	83.8352	78.7101	PCA-Harmony
71	82.3706	74.1004	87.6089	74.1293	83.8091	78.6726	PCA-Harmony
72	82.3508	74.0894	87.5981	74.1183	83.8479	78.6834	PCA-Harmony
73	82.4173	74.1466	87.6398	74.1755	83.8352	78.7101	PCA-Harmony
74	82.3731	74.107	87.6112	74.1359	83.8417	78.6907	PCA-Harmony
75	82.2911	73.9658	87.5592	73.9949	83.7887	78.5878	PCA-Harmony
76	82.3706	74.1004	87.6089	74.1293	83.8091	78.6726	PCA-Harmony
77	82.3706	74.1004	87.6089	74.1293	83.8091	78.6726	PCA-Harmony
78	82.3706	74.1004	87.6089	74.1293	83.8091	78.6726	PCA-Harmony
79	82.2383	73.9098	87.5252	73.9389	83.7616	78.5443	PCA-Harmony
80	82.2383	73.9098	87.5252	73.9389	83.7616	78.5443	PCA-Harmony
81	82.4607	74.2041	87.6681	74.2329	83.873	78.7591	PCA-Harmony
82	82.4686	74.1362	87.6045	74.1651	83.195	78.4209	PCA-Harmony
83	82.4686	74.1362	87.6045	74.1651	83.195	78.4209	PCA-Harmony
84	82.4686	74.1362	87.6045	74.1651	83.195	78.4209	PCA-Harmony
85	82.4686	74.1362	87.6045	74.1651	83.195	78.4209	PCA-Harmony
86	82.426	74.0802	87.5765	74.1091	83.1575	78.373	PCA-Harmony
87	82.426	74.0802	87.5765	74.1091	83.1575	78.373	PCA-Harmony
88	82.3262	74.0006	87.5824	74.0296	83.8084	78.6161	PCA-Harmony
89	82.3695	74.058	87.6107	74.087	83.8463	78.6651	PCA-Harmony
90	82.3885	74.0564	87.6224	74.0854	83.8265	78.6555	PCA-Harmony
91	82.3885	74.0564	87.6224	74.0854	83.8265	78.6555	PCA-Harmony
92	82.3885	74.0564	87.6224	74.0854	83.8265	78.6555	PCA-Harmony
93	82.3885	74.0564	87.6224	74.0854	83.8265	78.6555	PCA-Harmony
94	82.3885	74.0564	87.6224	74.0854	83.8265	78.6555	PCA-Harmony
95	82.3885	74.0564	87.6224	74.0854	83.8265	78.6555	PCA-Harmony
96	82.3262	74.0006	87.5824	74.0296	83.8084	78.6161	PCA-Harmony
97	82.5388	74.2559	87.7183	74.2846	83.8759	78.7894	PCA-Harmony
98	82.4764	74.1996	87.6783	74.2284	83.8575	78.7497	PCA-Harmony
99	82.4781	74.1705	87.6795	74.1993	83.8458	78.7282	PCA-Harmony
100	82.5271	74.2443	87.7106	74.273	83.8693	78.78	PCA-Harmony
101	82.5271	74.2443	87.7106	74.273	83.8693	78.78	PCA-Harmony
102	82.5189	74.2215	87.7055	74.2502	83.8511	78.7592	PCA-Harmony
103	82.5513	74.2633	87.725	74.292	83.8583	78.7858	PCA-Harmony
104	82.5279	74.24	87.7095	74.2688	83.8451	78.7669	PCA-Harmony
105	82.508	74.2056	87.6967	74.2344	83.8203	78.7367	PCA-Harmony
106	82.508	74.2056	87.6967	74.2344	83.8203	78.7367	PCA-Harmony
107	82.508	74.2056	87.6967	74.2344	83.8203	78.7367	PCA-Harmony
108	82.5273	74.2447	87.7097	74.2734	83.8553	78.7741	PCA-Harmony
109	82.5273	74.2447	87.7097	74.2734	83.8553	78.7741	PCA-Harmony
110	82.5469	74.2491	87.7166	74.2778	83.7959	78.7503	PCA-Harmony
111	82.484	74.1872	87.6814	74.216	83.8175	78.7251	PCA-Harmony
112	82.484	74.1872	87.6814	74.216	83.8175	78.7251	PCA-Harmony
113	82.484	74.1872	87.6814	74.216	83.8175	78.7251	PCA-Harmony
114	85.9422	77.25	89.9171	77.2754	84.6432	80.7917	PCA-Harmony
115	86.4399	78.0411	90.1983	78.0655	84.0687	80.956	PCA-Harmony
116	86.3998	77.5966	90.2212	77.6216	84.712	81.0119	PCA-Harmony
117	86.769	78.7211	90.2823	78.7447	82.9431	80.7894	PCA-Harmony
118	86.6773	78.4514	90.335	78.4753	83.6196	80.9658	PCA-Harmony
119	85.9036	77.6116	89.8377	77.6365	83.945	80.6676	PCA-Harmony
120	85.9036	77.6116	89.8377	77.6365	83.945	80.6676	PCA-Harmony
121	86.0423	77.692	89.9071	77.7168	83.3664	80.4425	PCA-Harmony
122	83.3824	76.304	88.1543	76.3303	83.5821	79.7917	PCA-Harmony

## Sheet: CCA
	ARIS	AMIS	FMS	HS	CS	VM	Method
0	74.5944	66.8189	82.0762	66.856	77.9947	71.9971	CCA
1	74.5743	66.7629	82.0672	66.8001	77.9889	71.9622	CCA
2	74.7157	66.901	82.1684	66.9381	78.1446	72.1085	CCA
3	74.7157	66.901	82.1684	66.9381	78.1446	72.1085	CCA
4	74.5745	66.8321	82.053	66.8692	77.9374	71.9803	CCA
5	74.5745	66.8321	82.053	66.8692	77.9374	71.9803	CCA
6	74.5745	66.8321	82.053	66.8692	77.9374	71.9803	CCA
7	74.5745	66.8321	82.053	66.8692	77.9374	71.9803	CCA
8	74.7199	66.9349	82.1652	66.972	78.1372	72.1251	CCA
9	74.6692	66.8429	82.1337	66.8801	78.0625	72.0399	CCA
10	74.6746	66.8648	82.135	66.9019	78.0721	72.0567	CCA
11	74.6746	66.8648	82.135	66.9019	78.0721	72.0567	CCA
12	74.6118	66.9183	82.0739	66.9554	77.9804	72.0486	CCA
13	75.0082	66.5396	82.7269	66.577	79.7938	72.5887	CCA
14	75.0452	66.5559	82.7534	66.5934	79.8134	72.6065	CCA
15	74.4159	66.6495	81.8984	66.6868	77.2496	71.5806	CCA
16	74.4159	66.6495	81.8984	66.6868	77.2496	71.5806	CCA
17	74.4159	66.6495	81.8984	66.6868	77.2496	71.5806	CCA
18	74.4159	66.6495	81.8984	66.6868	77.2496	71.5806	CCA
19	74.4282	66.633	81.9094	66.6703	77.2553	71.5736	CCA
20	74.4845	66.6803	81.9526	66.7176	77.3362	71.6355	CCA
21	74.4373	66.6719	81.9115	66.7092	77.2504	71.5939	CCA
22	74.4373	66.6719	81.9115	66.7092	77.2504	71.5939	CCA
23	71.5547	66.1653	79.5291	66.2031	73.8745	69.8287	CCA
24	73.4547	65.1411	81.7457	65.1801	78.6678	71.2917	CCA
25	70.7637	64.632	79.4492	64.6715	75.0706	69.4841	CCA
26	71.715	65.473	80.0205	65.5115	75.3615	70.0921	CCA
27	71.8856	65.608	80.1121	65.6464	75.3245	70.1533	CCA
28	74.876	66.3234	82.6634	66.3611	79.7883	72.4579	CCA
29	71.164	65.9935	79.2201	66.0314	73.5472	69.587	CCA
30	71.4437	66.3643	79.4598	66.4018	74.2486	70.1063	CCA
31	71.4437	66.3643	79.4598	66.4018	74.2486	70.1063	CCA
32	71.4437	66.3643	79.4598	66.4018	74.2486	70.1063	CCA
33	71.4437	66.3643	79.4598	66.4018	74.2486	70.1063	CCA
34	71.4437	66.3643	79.4598	66.4018	74.2486	70.1063	CCA
35	71.4127	66.3519	79.4338	66.3895	74.186	70.0715	CCA
36	71.3308	66.311	79.3737	66.3486	74.1768	70.0447	CCA
37	71.3717	66.3467	79.4014	66.3843	74.1933	70.0719	CCA

## Sheet: Combat
	ARIS	AMIS	FMS	HS	CS	VM	Method
0	72.9189	71.301	79.6774	72.8616	71.3322	72.0888	Combat
1	73.14	71.299	79.8347	72.9896	71.3301	72.1503	Combat
2	72.8991	71.264	79.6633	72.8145	71.2952	72.0469	Combat
3	73.0871	71.291	79.7967	72.9588	71.3222	72.1312	Combat
4	73.0936	71.3384	79.8022	72.997	71.3695	72.1741	Combat
5	73.2037	71.3572	79.881	73.0791	71.3883	72.2238	Combat
6	73.1246	71.3184	79.8237	73.015	71.3495	72.1726	Combat
7	73.5641	71.6179	80.1444	73.4149	71.6486	72.521	Combat
8	73.5782	71.6128	80.1542	73.4314	71.6436	72.5264	Combat
9	73.443	71.3344	80.0488	73.2282	71.3654	72.2848	Combat
10	73.4129	71.2888	80.0266	73.1746	71.3199	72.2354	Combat
11	72.9858	71.316	79.7253	72.9103	71.3472	72.1203	Combat
12	73.0289	71.2684	79.7546	72.9046	71.2996	72.0932	Combat
13	73.0289	71.2684	79.7546	72.9046	71.2996	72.0932	Combat
14	72.9974	71.2723	79.7321	72.8849	71.3035	72.0855	Combat
15	72.9974	71.2723	79.7321	72.8849	71.3035	72.0855	Combat
16	73.1234	71.3569	79.8237	73.025	71.388	72.1972	Combat
17	73.1234	71.3569	79.8237	73.025	71.388	72.1972	Combat
18	73.1234	71.3569	79.8237	73.025	71.388	72.1972	Combat
19	73.1234	71.3569	79.8237	73.025	71.388	72.1972	Combat
20	73.1346	71.3544	79.8315	73.0336	71.3855	72.2002	Combat
21	73.0977	71.3288	79.8049	72.9908	71.3599	72.1661	Combat
22	73.1459	71.3634	79.8399	73.0427	71.3945	72.2092	Combat
23	73.3156	71.3669	79.9599	73.1618	71.3979	72.2691	Combat
24	73.3156	71.3669	79.9599	73.1618	71.3979	72.2691	Combat
25	73.3156	71.3669	79.9599	73.1618	71.3979	72.2691	Combat
26	73.3087	71.3356	79.9547	73.1282	71.3667	72.2367	Combat
27	73.3087	71.3356	79.9547	73.1282	71.3667	72.2367	Combat
28	73.3087	71.3356	79.9547	73.1282	71.3667	72.2367	Combat
29	73.3087	71.3356	79.9547	73.1282	71.3667	72.2367	Combat
30	73.3087	71.3356	79.9547	73.1282	71.3667	72.2367	Combat
31	73.3087	71.3356	79.9547	73.1282	71.3667	72.2367	Combat
32	73.146	71.3587	79.8397	73.0435	71.3897	72.2071	Combat
33	73.1686	71.3653	79.8559	73.0613	71.3963	72.2192	Combat
34	73.1686	71.3653	79.8559	73.0613	71.3963	72.2192	Combat
35	73.3837	71.5099	80.0063	74.2105	71.5403	72.851	Combat
36	73.3837	71.5099	80.0063	74.2105	71.5403	72.851	Combat
37	73.3837	71.5099	80.0063	74.2105	71.5403	72.851	Combat
38	73.3837	71.5099	80.0063	74.2105	71.5403	72.851	Combat
39	73.3837	71.5099	80.0063	74.2105	71.5403	72.851	Combat
40	72.8423	71.1041	79.6194	72.5769	71.1356	71.849	Combat
41	72.8423	71.1041	79.6194	72.5769	71.1356	71.849	Combat
42	72.8423	71.1041	79.6194	72.5769	71.1356	71.849	Combat
43	72.8423	71.1041	79.6194	72.5769	71.1356	71.849	Combat
44	72.8423	71.1041	79.6194	72.5769	71.1356	71.849	Combat
45	72.8423	71.1041	79.6194	72.5769	71.1356	71.849	Combat
46	72.8423	71.1041	79.6194	72.5769	71.1356	71.849	Combat
47	73.2873	71.435	79.9419	73.1934	71.466	72.3194	Combat
48	72.6238	69.9718	79.3561	73.2274	70.0037	71.5793	Combat
49	72.9663	71.2822	79.7108	72.8814	71.3134	72.0889	Combat
50	72.9663	71.2822	79.7108	72.8814	71.3134	72.0889	Combat
51	72.9663	71.2822	79.7108	72.8814	71.3134	72.0889	Combat
52	72.9733	71.3192	79.7163	72.9153	71.3504	72.1243	Combat
53	72.9733	71.3192	79.7163	72.9153	71.3504	72.1243	Combat
54	72.9733	71.3192	79.7163	72.9153	71.3504	72.1243	Combat
55	73.3582	71.2959	79.9888	73.113	71.327	72.2089	Combat
56	73.3582	71.2959	79.9888	73.113	71.327	72.2089	Combat
57	73.3582	71.2959	79.9888	73.113	71.327	72.2089	Combat
58	69.819	68.4337	77.5419	68.4689	70.9527	69.6887	Combat
59	73.4797	71.3908	80.0775	73.2694	71.4218	72.3338	Combat
60	72.5297	69.8023	79.2732	73.9861	69.8339	71.85	Combat
61	70.8981	69.0441	78.0482	73.1695	69.0763	71.064	Combat
62	70.7744	68.9101	77.9557	72.9743	68.9425	70.9011	Combat
63	70.857	68.9428	78.0158	73.0806	68.9752	70.9685	Combat
64	70.8865	68.9873	78.0379	73.1341	69.0196	71.0173	Combat
65	71.0197	69.1224	78.1431	73.1719	69.1546	71.1066	Combat
66	71.4424	69.3454	78.4549	74.191	69.377	71.7033	Combat
67	72.0552	69.5677	78.916	72.9733	69.6	71.2467	Combat
68	72.0552	69.5677	78.916	72.9733	69.6	71.2467	Combat
69	71.6285	69.4827	78.5943	74.4279	69.5141	71.8871	Combat
70	71.6285	69.4827	78.5943	74.4279	69.5141	71.8871	Combat

## Sheet: AEs-256x64
	ARIS	AMIS	FMS	HS	CS	VM	Method
0	48.7647	59.8456	60.5609	66.2534	59.8859	62.9089	VAE-Poisson-256x64
1	48.7647	59.8456	60.5609	66.2534	59.8859	62.9089	VAE-Poisson-256x64
2	48.7647	59.8456	60.5609	66.2534	59.8859	62.9089	VAE-Poisson-256x64
3	48.6495	59.8111	60.4658	66.2555	59.8514	62.8908	VAE-Poisson-256x64
4	48.7352	59.8369	60.5364	66.2554	59.8772	62.905	VAE-Poisson-256x64
5	48.7397	59.843	60.5399	66.2644	59.8833	62.9124	VAE-Poisson-256x64
6	48.8029	59.9806	60.5891	66.4439	60.0207	63.0692	VAE-Poisson-256x64
7	48.8029	59.9806	60.5891	66.4439	60.0207	63.0692	VAE-Poisson-256x64
8	48.6971	59.855	60.5045	66.3034	59.8953	62.9366	VAE-Poisson-256x64
9	48.6971	59.855	60.5045	66.3034	59.8953	62.9366	VAE-Poisson-256x64
10	48.8559	59.93	60.6329	66.366	59.9702	63.0062	VAE-Poisson-256x64
11	48.8559	59.93	60.6329	66.366	59.9702	63.0062	VAE-Poisson-256x64
12	48.8559	59.93	60.6329	66.366	59.9702	63.0062	VAE-Poisson-256x64
13	48.8559	59.93	60.6329	66.366	59.9702	63.0062	VAE-Poisson-256x64
14	48.8559	59.93	60.6329	66.366	59.9702	63.0062	VAE-Poisson-256x64
15	48.8559	59.93	60.6329	66.366	59.9702	63.0062	VAE-Poisson-256x64
16	48.8559	59.93	60.6329	66.366	59.9702	63.0062	VAE-Poisson-256x64
17	48.8487	59.928	60.627	66.3659	59.9682	63.0051	VAE-Poisson-256x64
18	48.8487	59.928	60.627	66.3659	59.9682	63.0051	VAE-Poisson-256x64
19	48.8487	59.928	60.627	66.3659	59.9682	63.0051	VAE-Poisson-256x64
20	48.8285	59.9437	60.6102	66.3972	59.9838	63.0278	VAE-Poisson-256x64
21	48.8285	59.9437	60.6102	66.3972	59.9838	63.0278	VAE-Poisson-256x64
22	48.8285	59.9437	60.6102	66.3972	59.9838	63.0278	VAE-Poisson-256x64
23	48.8285	59.9437	60.6102	66.3972	59.9838	63.0278	VAE-Poisson-256x64
24	48.8285	59.9437	60.6102	66.3972	59.9838	63.0278	VAE-Poisson-256x64
25	48.7121	59.8765	60.5144	66.3543	59.9167	62.9714	VAE-Poisson-256x64
26	48.7121	59.8765	60.5144	66.3543	59.9167	62.9714	VAE-Poisson-256x64
27	48.8524	60.0384	60.6249	66.5811	60.0784	63.1628	VAE-Poisson-256x64
28	48.8759	60.0356	60.6447	66.5622	60.0756	63.1528	VAE-Poisson-256x64
29	48.8389	60.0239	60.6141	66.5618	60.0639	63.1462	VAE-Poisson-256x64
30	48.8324	60.0222	60.6089	66.5617	60.0622	63.1452	VAE-Poisson-256x64
31	48.8389	60.0239	60.6141	66.5618	60.0639	63.1462	VAE-Poisson-256x64
32	48.8389	60.0239	60.6141	66.5618	60.0639	63.1462	VAE-Poisson-256x64
33	48.8335	59.9757	60.6156	66.4073	60.0159	63.05	VAE-Poisson-256x64
34	48.8335	59.9757	60.6156	66.4073	60.0159	63.05	VAE-Poisson-256x64
35	48.8335	59.9757	60.6156	66.4073	60.0159	63.05	VAE-Poisson-256x64
36	48.8563	60.0008	60.6303	66.4984	60.0409	63.1049	VAE-Poisson-256x64
37	48.8563	60.0008	60.6303	66.4984	60.0409	63.1049	VAE-Poisson-256x64
38	48.8563	60.0008	60.6303	66.4984	60.0409	63.1049	VAE-Poisson-256x64
39	48.8563	60.0008	60.6303	66.4984	60.0409	63.1049	VAE-Poisson-256x64
40	48.9377	60.1194	60.6953	66.6337	60.1593	63.2312	VAE-Poisson-256x64
41	48.9377	60.1194	60.6953	66.6337	60.1593	63.2312	VAE-Poisson-256x64
42	48.9377	60.1194	60.6953	66.6337	60.1593	63.2312	VAE-Poisson-256x64
43	48.9377	60.1194	60.6953	66.6337	60.1593	63.2312	VAE-Poisson-256x64
44	48.9377	60.1194	60.6953	66.6337	60.1593	63.2312	VAE-Poisson-256x64
45	48.9377	60.1194	60.6953	66.6337	60.1593	63.2312	VAE-Poisson-256x64
46	48.9377	60.1194	60.6953	66.6337	60.1593	63.2312	VAE-Poisson-256x64
47	48.9377	60.1194	60.6953	66.6337	60.1593	63.2312	VAE-Poisson-256x64
48	48.9447	60.1213	60.701	66.6337	60.1612	63.2322	VAE-Poisson-256x64
49	48.9447	60.1213	60.701	66.6337	60.1612	63.2322	VAE-Poisson-256x64
50	48.9377	60.1194	60.6953	66.6337	60.1593	63.2312	VAE-Poisson-256x64
51	48.9377	60.1194	60.6953	66.6337	60.1593	63.2312	VAE-Poisson-256x64
52	48.9377	60.1194	60.6953	66.6337	60.1593	63.2312	VAE-Poisson-256x64
53	48.8259	59.9805	60.6052	66.4875	60.0206	63.0888	VAE-Poisson-256x64
54	48.8259	59.9805	60.6052	66.4875	60.0206	63.0888	VAE-Poisson-256x64
55	48.762	60.0445	60.5494	66.6348	60.0845	63.1904	VAE-Poisson-256x64
56	48.741	60.0225	60.533	66.6031	60.0625	63.1639	VAE-Poisson-256x64
57	48.741	60.0225	60.533	66.6031	60.0625	63.1639	VAE-Poisson-256x64
58	48.741	60.0225	60.533	66.6031	60.0625	63.1639	VAE-Poisson-256x64
59	48.741	60.0225	60.533	66.6031	60.0625	63.1639	VAE-Poisson-256x64
60	48.7755	59.9605	60.5578	66.6021	60.0006	63.1292	VAE-Poisson-256x64
61	48.7755	59.9605	60.5578	66.6021	60.0006	63.1292	VAE-Poisson-256x64
62	48.7755	59.9605	60.5578	66.6021	60.0006	63.1292	VAE-Poisson-256x64
63	48.7755	59.9605	60.5578	66.6021	60.0006	63.1292	VAE-Poisson-256x64
64	48.8691	60.0338	60.6391	66.5621	60.0738	63.1517	VAE-Poisson-256x64
65	48.8691	60.0338	60.6391	66.5621	60.0738	63.1517	VAE-Poisson-256x64
66	48.8426	60.0267	60.6173	66.5619	60.0667	63.1477	VAE-Poisson-256x64
67	48.7396	59.9968	60.5265	66.6902	60.0368	63.1888	VAE-Poisson-256x64
68	48.7396	59.9968	60.5265	66.6902	60.0368	63.1888	VAE-Poisson-256x64
69	48.818	59.9736	60.5928	66.6032	60.0136	63.1369	VAE-Poisson-256x64
70	48.7852	59.9672	60.5719	66.483	60.0073	63.0794	VAE-Poisson-256x64
71	48.7576	59.8792	60.5503	66.3761	59.9194	62.9827	VAE-Poisson-256x64
72	48.8691	60.0338	60.6391	66.5621	60.0738	63.1517	VAE-Poisson-256x64
73	48.8874	60.055	60.6535	66.591	60.095	63.1765	VAE-Poisson-256x64
74	48.8093	59.9657	60.5928	66.4584	60.0058	63.0675	VAE-Poisson-256x64
75	48.7204	59.8419	60.5244	66.2724	59.8822	62.9154	VAE-Poisson-256x64
76	48.7204	59.8419	60.5244	66.2724	59.8822	62.9154	VAE-Poisson-256x64
77	48.7204	59.8419	60.5244	66.2724	59.8822	62.9154	VAE-Poisson-256x64
78	48.7318	59.8999	60.5314	66.3691	59.9401	62.991	VAE-Poisson-256x64
79	48.7987	59.978	60.5832	66.488	60.0181	63.0876	VAE-Poisson-256x64
80	48.7987	59.978	60.5832	66.488	60.0181	63.0876	VAE-Poisson-256x64
81	48.8691	60.0338	60.6391	66.5621	60.0738	63.1517	VAE-Poisson-256x64
82	48.8426	60.0267	60.6173	66.5619	60.0667	63.1477	VAE-Poisson-256x64
83	48.7127	59.8825	60.5158	66.354	59.9227	62.9746	VAE-Poisson-256x64
84	48.7127	59.8825	60.5158	66.354	59.9227	62.9746	VAE-Poisson-256x64
85	48.8587	60.0338	60.6328	66.5222	60.0738	63.1338	VAE-Poisson-256x64
86	48.8579	60.0415	60.6336	66.4917	60.0816	63.1244	VAE-Poisson-256x64
87	48.8579	60.0415	60.6336	66.4917	60.0816	63.1244	VAE-Poisson-256x64
88	48.8579	60.0415	60.6336	66.4917	60.0816	63.1244	VAE-Poisson-256x64
89	48.9381	60.2196	60.6897	66.8625	60.2594	63.3894	VAE-Poisson-256x64
90	48.6672	59.7743	60.4805	66.2132	59.8146	62.8515	VAE-Poisson-256x64
91	48.6672	59.7743	60.4805	66.2132	59.8146	62.8515	VAE-Poisson-256x64
92	48.9601	60.2293	60.7079	66.8642	60.2691	63.3956	VAE-Poisson-256x64
93	48.7953	59.9717	60.5803	66.4832	60.0118	63.082	VAE-Poisson-256x64
94	48.982	60.2432	60.7247	66.8974	60.2829	63.4182	VAE-Poisson-256x64
95	48.9885	60.2449	60.7301	66.8973	60.2847	63.4191	VAE-Poisson-256x64
96	48.9885	60.2449	60.7301	66.8973	60.2847	63.4191	VAE-Poisson-256x64
97	48.8914	60.2335	60.6503	66.9098	60.2733	63.4184	VAE-Poisson-256x64
98	48.8399	60.0373	60.615	66.5719	60.0773	63.1581	VAE-Poisson-256x64
99	48.8764	60.0527	60.6447	66.5884	60.0927	63.174	VAE-Poisson-256x64
100	48.8043	59.9645	60.5811	66.6066	60.0046	63.1335	VAE-Poisson-256x64
101	48.8043	59.9645	60.5811	66.6066	60.0046	63.1335	VAE-Poisson-256x64
102	48.8043	59.9645	60.5811	66.6066	60.0046	63.1335	VAE-Poisson-256x64
103	48.8043	59.9645	60.5811	66.6066	60.0046	63.1335	VAE-Poisson-256x64
104	48.8043	59.9645	60.5811	66.6066	60.0046	63.1335	VAE-Poisson-256x64
105	48.8043	59.9645	60.5811	66.6066	60.0046	63.1335	VAE-Poisson-256x64
106	48.8043	59.9645	60.5811	66.6066	60.0046	63.1335	VAE-Poisson-256x64
107	48.8043	59.9645	60.5811	66.6066	60.0046	63.1335	VAE-Poisson-256x64
108	48.8043	59.9645	60.5811	66.6066	60.0046	63.1335	VAE-Poisson-256x64
109	48.8043	59.9645	60.5811	66.6066	60.0046	63.1335	VAE-Poisson-256x64
110	48.8043	59.9645	60.5811	66.6066	60.0046	63.1335	VAE-Poisson-256x64
111	48.8043	59.9645	60.5811	66.6066	60.0046	63.1335	VAE-Poisson-256x64
112	48.8043	59.9645	60.5811	66.6066	60.0046	63.1335	VAE-Poisson-256x64
113	48.8043	59.9645	60.5811	66.6066	60.0046	63.1335	VAE-Poisson-256x64
114	48.8928	60.1372	60.6476	66.8895	60.177	63.356	VAE-Poisson-256x64
115	47.9754	59.4864	59.8974	66.4647	59.5267	62.8047	VAE-Poisson-256x64
116	47.9994	59.5069	59.9169	66.4834	59.5472	62.8244	VAE-Poisson-256x64
117	47.9994	59.5069	59.9169	66.4834	59.5472	62.8244	VAE-Poisson-256x64
118	47.9994	59.5069	59.9169	66.4834	59.5472	62.8244	VAE-Poisson-256x64
119	47.9994	59.5069	59.9169	66.4834	59.5472	62.8244	VAE-Poisson-256x64
120	47.9994	59.5069	59.9169	66.4834	59.5472	62.8244	VAE-Poisson-256x64
121	47.9241	59.3338	59.8575	66.263	59.3742	62.6297	VAE-Poisson-256x64
122	47.9241	59.3338	59.8575	66.263	59.3742	62.6297	VAE-Poisson-256x64
123	47.9994	59.5069	59.9169	66.4834	59.5472	62.8244	VAE-Poisson-256x64
124	48.016	59.5227	59.9306	66.4919	59.5629	62.837	VAE-Poisson-256x64
125	48.0713	59.7362	59.9717	66.808	59.7761	63.0968	VAE-Poisson-256x64
126	48.0775	59.7378	59.9768	66.8082	59.7778	63.0977	VAE-Poisson-256x64
127	48.7442	59.914	60.5337	66.5329	59.9541	63.0724	VAE-Poisson-256x64
128	48.7442	59.914	60.5337	66.5329	59.9541	63.0724	VAE-Poisson-256x64
129	48.8525	60.0041	60.6286	66.4721	60.0442	63.0949	VAE-Poisson-256x64
130	48.8685	60.0291	60.6377	66.5739	60.0691	63.1545	VAE-Poisson-256x64
131	48.8685	60.0291	60.6377	66.5739	60.0691	63.1545	VAE-Poisson-256x64
132	48.8685	60.0291	60.6377	66.5739	60.0691	63.1545	VAE-Poisson-256x64
133	48.8685	60.0291	60.6377	66.5739	60.0691	63.1545	VAE-Poisson-256x64
134	48.8685	60.0291	60.6377	66.5739	60.0691	63.1545	VAE-Poisson-256x64
135	48.8733	60.0355	60.6437	66.5369	60.0756	63.1414	VAE-Poisson-256x64
136	48.8733	60.0355	60.6437	66.5369	60.0756	63.1414	VAE-Poisson-256x64
137	48.7691	59.9603	60.5522	66.6115	60.0003	63.1333	VAE-Poisson-256x64
138	48.7691	59.9603	60.5522	66.6115	60.0003	63.1333	VAE-Poisson-256x64
139	48.7672	59.8749	60.5574	66.3837	59.9151	62.9838	VAE-Poisson-256x64
140	48.7672	59.8749	60.5574	66.3837	59.9151	62.9838	VAE-Poisson-256x64
141	48.7672	59.8749	60.5574	66.3837	59.9151	62.9838	VAE-Poisson-256x64
142	48.7672	59.8749	60.5574	66.3837	59.9151	62.9838	VAE-Poisson-256x64
143	48.7987	59.9686	60.582	66.4985	60.0087	63.0871	VAE-Poisson-256x64
144	48.7987	59.9686	60.582	66.4985	60.0087	63.0871	VAE-Poisson-256x64
145	48.7987	59.9686	60.582	66.4985	60.0087	63.0871	VAE-Poisson-256x64
146	48.803	59.9697	60.5856	66.4986	60.0098	63.0878	VAE-Poisson-256x64
147	48.8552	60.025	60.6222	66.6686	60.065	63.1948	VAE-Poisson-256x64
148	48.8552	60.025	60.6222	66.6686	60.065	63.1948	VAE-Poisson-256x64
149	48.9085	60.2585	60.6628	66.9657	60.2982	63.4573	VAE-Poisson-256x64
150	48.9085	60.2585	60.6628	66.9657	60.2982	63.4573	VAE-Poisson-256x64
151	48.8735	60.0669	60.6399	66.6553	60.1068	63.2119	VAE-Poisson-256x64
152	48.8735	60.0669	60.6399	66.6553	60.1068	63.2119	VAE-Poisson-256x64
153	48.9235	60.0991	60.6843	66.6031	60.1391	63.2062	VAE-Poisson-256x64
154	48.9386	60.1397	60.6965	66.6331	60.1797	63.2422	VAE-Poisson-256x64
155	48.9386	60.1397	60.6965	66.6331	60.1797	63.2422	VAE-Poisson-256x64
156	48.9328	60.1132	60.6915	66.6231	60.1531	63.223	VAE-Poisson-256x64
157	48.9328	60.1132	60.6915	66.6231	60.1531	63.223	VAE-Poisson-256x64
158	48.9328	60.1132	60.6915	66.6231	60.1531	63.223	VAE-Poisson-256x64
159	48.9328	60.1132	60.6915	66.6231	60.1531	63.223	VAE-Poisson-256x64
160	48.946	60.2123	60.6972	66.8343	60.2521	63.3727	VAE-Poisson-256x64
161	48.944	60.2117	60.6955	66.8344	60.2515	63.3725	VAE-Poisson-256x64
162	47.468	59.0806	59.4926	65.9975	59.1213	62.3704	VAE-ZIP-256x64
163	48.3272	59.609	60.201	66.151	59.6495	62.7322	VAE-ZIP-256x64
164	48.277	59.5481	60.1613	66.0741	59.5886	62.664	VAE-ZIP-256x64
165	47.546	59.2415	59.5512	66.2371	59.282	62.5669	VAE-ZIP-256x64
166	48.3315	59.6213	60.2044	66.1635	59.6617	62.7446	VAE-ZIP-256x64
167	48.3315	59.6213	60.2044	66.1635	59.6617	62.7446	VAE-ZIP-256x64
168	48.3315	59.6213	60.2044	66.1635	59.6617	62.7446	VAE-ZIP-256x64
169	47.4204	58.984	59.4496	65.9566	59.0248	62.2985	VAE-ZIP-256x64
170	47.4741	59.132	59.4917	66.1418	59.1725	62.4634	VAE-ZIP-256x64
171	48.3352	59.6251	60.207	66.1767	59.6655	62.7526	VAE-ZIP-256x64
172	48.3352	59.6251	60.207	66.1767	59.6655	62.7526	VAE-ZIP-256x64
173	47.5585	59.0296	59.5639	65.9438	59.0703	62.3181	VAE-ZIP-256x64
174	48.3315	59.6213	60.2044	66.1635	59.6617	62.7446	VAE-ZIP-256x64
175	48.3315	59.6213	60.2044	66.1635	59.6617	62.7446	VAE-ZIP-256x64
176	48.3315	59.6213	60.2044	66.1635	59.6617	62.7446	VAE-ZIP-256x64
177	48.3315	59.6213	60.2044	66.1635	59.6617	62.7446	VAE-ZIP-256x64
178	48.3315	59.6213	60.2044	66.1635	59.6617	62.7446	VAE-ZIP-256x64
179	47.2154	58.4498	59.2789	66.1325	58.4904	62.0771	VAE-ZIP-256x64
180	48.1785	59.2452	60.0953	65.4945	59.2862	62.2359	VAE-ZIP-256x64
181	47.3341	58.5997	59.3951	65.2579	58.641	61.7728	VAE-ZIP-256x64
182	47.3341	58.5997	59.3951	65.2579	58.641	61.7728	VAE-ZIP-256x64
183	47.3341	58.5997	59.3951	65.2579	58.641	61.7728	VAE-ZIP-256x64
184	47.1438	58.3263	59.2196	65.9913	58.367	61.9455	VAE-ZIP-256x64
185	47.1438	58.3263	59.2196	65.9913	58.367	61.9455	VAE-ZIP-256x64
186	47.1438	58.3263	59.2196	65.9913	58.367	61.9455	VAE-ZIP-256x64
187	47.1438	58.3263	59.2196	65.9913	58.367	61.9455	VAE-ZIP-256x64
188	48.3047	59.4688	60.2014	65.6692	59.5095	62.4378	VAE-ZIP-256x64
189	48.3104	59.4805	60.2062	65.6772	59.5212	62.4479	VAE-ZIP-256x64
190	46.6397	58.5681	58.7907	66.7584	58.6083	62.4184	VAE-ZIP-256x64
191	48.2118	59.5104	60.1198	65.8315	59.5511	62.534	VAE-ZIP-256x64
192	48.2118	59.5104	60.1198	65.8315	59.5511	62.534	VAE-ZIP-256x64
193	47.0663	58.8952	59.1576	65.9742	58.936	62.2568	VAE-ZIP-256x64
194	47.0663	58.8952	59.1576	65.9742	58.936	62.2568	VAE-ZIP-256x64
195	47.0663	58.8952	59.1576	65.9742	58.936	62.2568	VAE-ZIP-256x64
196	46.7676	58.6638	58.895	66.8638	58.7038	62.5187	VAE-ZIP-256x64
197	46.7676	58.6638	58.895	66.8638	58.7038	62.5187	VAE-ZIP-256x64
198	47.231	58.207	59.2894	65.8875	58.2478	61.8326	VAE-ZIP-256x64
199	47.231	58.207	59.2894	65.8875	58.2478	61.8326	VAE-ZIP-256x64
200	47.2773	58.2448	59.3273	65.9161	58.2856	61.8664	VAE-ZIP-256x64
201	47.2405	58.0822	59.2983	65.7005	58.1231	61.68	VAE-ZIP-256x64
202	47.2405	58.0822	59.2983	65.7005	58.1231	61.68	VAE-ZIP-256x64
203	47.2405	58.0822	59.2983	65.7005	58.1231	61.68	VAE-ZIP-256x64
204	46.8562	58.2937	58.9777	66.2154	58.3343	62.0255	VAE-ZIP-256x64
205	46.8562	58.2937	58.9777	66.2154	58.3343	62.0255	VAE-ZIP-256x64
206	47.1778	58.5276	59.2354	66.4574	58.5679	62.2637	VAE-ZIP-256x64
207	46.8527	58.1714	58.9757	66.0563	58.2121	61.8866	VAE-ZIP-256x64
208	47.7234	58.5997	59.6922	66.1523	58.6402	62.1701	VAE-ZIP-256x64
209	47.7234	58.5997	59.6922	66.1523	58.6402	62.1701	VAE-ZIP-256x64
210	47.7234	58.5997	59.6922	66.1523	58.6402	62.1701	VAE-ZIP-256x64
211	47.7234	58.5997	59.6922	66.1523	58.6402	62.1701	VAE-ZIP-256x64
212	46.8494	58.292	58.9721	66.2158	58.3326	62.0247	VAE-ZIP-256x64
213	46.8551	58.2998	58.9766	66.2267	58.3403	62.0338	VAE-ZIP-256x64
214	46.8551	58.2998	58.9766	66.2267	58.3403	62.0338	VAE-ZIP-256x64
215	46.8551	58.2998	58.9766	66.2267	58.3403	62.0338	VAE-ZIP-256x64
216	46.8551	58.2998	58.9766	66.2267	58.3403	62.0338	VAE-ZIP-256x64
217	46.8551	58.2998	58.9766	66.2267	58.3403	62.0338	VAE-ZIP-256x64
218	46.991	59.1349	59.0976	66.271	59.1754	62.5225	VAE-ZIP-256x64
219	46.991	59.1349	59.0976	66.271	59.1754	62.5225	VAE-ZIP-256x64
220	46.7628	58.7042	58.8923	66.8591	58.7442	62.5395	VAE-ZIP-256x64
221	46.7628	58.7042	58.8923	66.8591	58.7442	62.5395	VAE-ZIP-256x64
222	47.0497	59.0454	59.1462	66.1407	59.086	62.4147	VAE-ZIP-256x64
223	47.0497	59.0454	59.1462	66.1407	59.086	62.4147	VAE-ZIP-256x64
224	46.7449	58.7409	58.8771	66.9311	58.7809	62.5918	VAE-ZIP-256x64
225	46.7449	58.7409	58.8771	66.9311	58.7809	62.5918	VAE-ZIP-256x64
226	46.7449	58.7409	58.8771	66.9311	58.7809	62.5918	VAE-ZIP-256x64
227	46.7449	58.7409	58.8771	66.9311	58.7809	62.5918	VAE-ZIP-256x64
228	46.7449	58.7409	58.8771	66.9311	58.7809	62.5918	VAE-ZIP-256x64
229	46.7449	58.7409	58.8771	66.9311	58.7809	62.5918	VAE-ZIP-256x64
230	46.7449	58.7409	58.8771	66.9311	58.7809	62.5918	VAE-ZIP-256x64
231	46.7215	58.7247	58.858	66.9161	58.7647	62.576	VAE-ZIP-256x64
232	46.7215	58.7247	58.858	66.9161	58.7647	62.576	VAE-ZIP-256x64
233	46.7097	58.707	58.8481	66.9191	58.747	62.5673	VAE-ZIP-256x64
234	46.7097	58.707	58.8481	66.9191	58.747	62.5673	VAE-ZIP-256x64
235	46.703	58.7053	58.8426	66.9191	58.7453	62.5664	VAE-ZIP-256x64
236	46.703	58.7053	58.8426	66.9191	58.7453	62.5664	VAE-ZIP-256x64
237	46.703	58.7053	58.8426	66.9191	58.7453	62.5664	VAE-ZIP-256x64
238	46.7629	58.7925	58.8904	67.03	58.8325	62.6643	VAE-ZIP-256x64
239	46.703	58.7053	58.8426	66.9191	58.7453	62.5664	VAE-ZIP-256x64
240	46.7097	58.707	58.8481	66.9191	58.747	62.5673	VAE-ZIP-256x64
241	46.7097	58.707	58.8481	66.9191	58.747	62.5673	VAE-ZIP-256x64
242	46.7097	58.707	58.8481	66.9191	58.747	62.5673	VAE-ZIP-256x64
243	46.7813	58.8004	58.9052	67.0261	58.8403	62.667	VAE-ZIP-256x64
244	46.7813	58.8004	58.9052	67.0261	58.8403	62.667	VAE-ZIP-256x64
245	46.7813	58.8004	58.9052	67.0261	58.8403	62.667	VAE-ZIP-256x64
246	46.8047	58.8165	58.9243	67.0411	58.8565	62.6827	VAE-ZIP-256x64
247	46.8114	58.8183	58.9298	67.041	58.8582	62.6837	VAE-ZIP-256x64
248	46.8114	58.8183	58.9298	67.041	58.8582	62.6837	VAE-ZIP-256x64
249	46.8114	58.8183	58.9298	67.041	58.8582	62.6837	VAE-ZIP-256x64
250	46.8114	58.8183	58.9298	67.041	58.8582	62.6837	VAE-ZIP-256x64
251	46.7483	58.7671	58.878	67.014	58.807	62.6429	VAE-ZIP-256x64
252	46.7483	58.7671	58.878	67.014	58.807	62.6429	VAE-ZIP-256x64
253	46.7483	58.7671	58.878	67.014	58.807	62.6429	VAE-ZIP-256x64
254	46.7717	58.7833	58.8971	67.029	58.8232	62.6586	VAE-ZIP-256x64
255	46.7717	58.7833	58.8971	67.029	58.8232	62.6586	VAE-ZIP-256x64
256	46.76	58.7752	58.8876	67.0215	58.8151	62.6507	VAE-ZIP-256x64
257	46.8328	58.844	58.9475	67.0459	58.8839	62.7004	VAE-ZIP-256x64
258	46.8328	58.844	58.9475	67.0459	58.8839	62.7004	VAE-ZIP-256x64
259	46.8328	58.844	58.9475	67.0459	58.8839	62.7004	VAE-ZIP-256x64
260	46.8171	58.8103	58.9347	67.011	58.8503	62.6661	VAE-ZIP-256x64
261	46.8171	58.8103	58.9347	67.011	58.8503	62.6661	VAE-ZIP-256x64
262	46.7533	58.7735	58.8821	67.0216	58.8134	62.6498	VAE-ZIP-256x64
263	46.7533	58.7735	58.8821	67.0216	58.8134	62.6498	VAE-ZIP-256x64
264	46.7533	58.7735	58.8821	67.0216	58.8134	62.6498	VAE-ZIP-256x64
265	46.7491	58.6421	58.8793	66.8554	58.6822	62.5028	VAE-ZIP-256x64
266	46.7533	58.7735	58.8821	67.0216	58.8134	62.6498	VAE-ZIP-256x64
267	46.7533	58.7735	58.8821	67.0216	58.8134	62.6498	VAE-ZIP-256x64
268	46.7533	58.7735	58.8821	67.0216	58.8134	62.6498	VAE-ZIP-256x64
269	46.7533	58.7735	58.8821	67.0216	58.8134	62.6498	VAE-ZIP-256x64
270	46.7533	58.7735	58.8821	67.0216	58.8134	62.6498	VAE-ZIP-256x64
271	46.76	58.7752	58.8876	67.0215	58.8151	62.6507	VAE-ZIP-256x64
272	46.6598	58.761	58.8046	67.0372	58.801	62.6495	VAE-ZIP-256x64
273	46.9795	58.2617	59.0865	66.0057	58.3024	61.9154	VAE-ZIP-256x64
274	46.9795	58.2617	59.0865	66.0057	58.3024	61.9154	VAE-ZIP-256x64
275	47.1571	58.9152	59.213	67.0943	58.9551	62.7619	VAE-ZIP-256x64
276	47.1571	58.9152	59.213	67.0943	58.9551	62.7619	VAE-ZIP-256x64
277	47.158	58.9155	59.2137	67.0945	58.9554	62.7622	VAE-ZIP-256x64
278	47.158	58.9155	59.2137	67.0945	58.9554	62.7622	VAE-ZIP-256x64
279	47.1501	58.9134	59.2072	67.0945	58.9533	62.761	VAE-ZIP-256x64
280	47.1631	58.9263	59.2178	67.1087	58.9661	62.7745	VAE-ZIP-256x64
281	47.1631	58.9263	59.2178	67.1087	58.9661	62.7745	VAE-ZIP-256x64
282	47.0807	58.816	59.1524	66.9428	58.8559	62.6394	VAE-ZIP-256x64
283	47.0807	58.816	59.1524	66.9428	58.8559	62.6394	VAE-ZIP-256x64
284	47.0807	58.816	59.1524	66.9428	58.8559	62.6394	VAE-ZIP-256x64
285	47.0807	58.816	59.1524	66.9428	58.8559	62.6394	VAE-ZIP-256x64
286	47.0807	58.816	59.1524	66.9428	58.8559	62.6394	VAE-ZIP-256x64
287	46.9254	58.2133	59.0358	66.0761	58.2539	61.919	VAE-ZIP-256x64
288	46.9239	58.7963	59.0224	66.968	58.8362	62.6393	VAE-ZIP-256x64
289	47.323	58.6	59.355	66.5089	58.6403	62.3273	VAE-ZIP-256x64
290	47.323	58.6	59.355	66.5089	58.6403	62.3273	VAE-ZIP-256x64
291	46.9344	58.2259	59.043	66.0902	58.2666	61.9323	VAE-ZIP-256x64
292	48.1395	59.0949	60.041	66.3513	59.1352	62.5358	VAE-ZIP-256x64
293	46.85	58.7187	58.9619	66.9001	58.7587	62.5657	VAE-ZIP-256x64
294	46.85	58.7187	58.9619	66.9001	58.7587	62.5657	VAE-ZIP-256x64
295	47.0725	58.3568	59.1549	66.2252	58.3974	62.0654	VAE-ZIP-256x64
296	47.0725	58.3568	59.1549	66.2252	58.3974	62.0654	VAE-ZIP-256x64
297	47.0725	58.3568	59.1549	66.2252	58.3974	62.0654	VAE-ZIP-256x64
298	47.0725	58.3568	59.1549	66.2252	58.3974	62.0654	VAE-ZIP-256x64
299	47.0725	58.3568	59.1549	66.2252	58.3974	62.0654	VAE-ZIP-256x64
300	46.7323	58.5963	58.8664	66.7841	58.6365	62.4456	VAE-ZIP-256x64
301	46.8696	58.2235	58.9879	66.1434	58.2641	61.9542	VAE-ZIP-256x64
302	46.8696	58.2235	58.9879	66.1434	58.2641	61.9542	VAE-ZIP-256x64
303	46.8696	58.2235	58.9879	66.1434	58.2641	61.9542	VAE-ZIP-256x64
304	46.916	58.2795	59.0253	66.2074	58.3201	62.014	VAE-ZIP-256x64
305	47.3078	58.7006	59.3395	66.694	58.7408	62.4652	VAE-ZIP-256x64
306	47.3078	58.7006	59.3395	66.694	58.7408	62.4652	VAE-ZIP-256x64
307	47.3078	58.7006	59.3395	66.694	58.7408	62.4652	VAE-ZIP-256x64
308	46.7299	58.7573	58.863	67.0066	58.7973	62.6341	VAE-ZIP-256x64
309	47.0977	58.5364	59.1683	66.5461	58.5767	62.3076	VAE-ZIP-256x64
310	46.7218	58.6191	58.8572	66.8316	58.6592	62.4793	VAE-ZIP-256x64
311	46.7218	58.6191	58.8572	66.8316	58.6592	62.4793	VAE-ZIP-256x64
312	46.7218	58.6191	58.8572	66.8316	58.6592	62.4793	VAE-ZIP-256x64
313	46.6897	58.3097	58.8349	66.3787	58.3501	62.106	VAE-ZIP-256x64
314	47.1034	58.5272	59.1724	66.5751	58.5675	62.3151	VAE-ZIP-256x64
315	46.7328	58.6565	58.866	66.8764	58.6966	62.5201	VAE-ZIP-256x64
316	46.7328	58.6565	58.866	66.8764	58.6966	62.5201	VAE-ZIP-256x64
317	46.7328	58.6565	58.866	66.8764	58.6966	62.5201	VAE-ZIP-256x64
318	46.7328	58.6565	58.866	66.8764	58.6966	62.5201	VAE-ZIP-256x64
319	46.7328	58.6565	58.866	66.8764	58.6966	62.5201	VAE-ZIP-256x64
320	46.7328	58.6565	58.866	66.8764	58.6966	62.5201	VAE-ZIP-256x64
321	46.7328	58.6565	58.866	66.8764	58.6966	62.5201	VAE-ZIP-256x64
322	46.7163	58.6183	58.8526	66.8328	58.6584	62.4794	VAE-ZIP-256x64
323	46.7163	58.6183	58.8526	66.8328	58.6584	62.4794	VAE-ZIP-256x64
324	46.723	58.6201	58.8581	66.8328	58.6602	62.4804	VAE-ZIP-256x64
325	46.723	58.6201	58.8581	66.8328	58.6602	62.4804	VAE-ZIP-256x64
326	46.723	58.6201	58.8581	66.8328	58.6602	62.4804	VAE-ZIP-256x64
327	47.7502	59.2694	59.8036	64.6306	59.311	61.8566	VAE-NB-256x64
328	47.762	59.2762	59.8123	64.6577	59.3177	61.8727	VAE-NB-256x64
329	47.762	59.2762	59.8123	64.6577	59.3177	61.8727	VAE-NB-256x64
330	46.991	58.6535	59.2412	63.4852	58.696	60.9967	VAE-NB-256x64
331	46.991	58.6535	59.2412	63.4852	58.696	60.9967	VAE-NB-256x64
332	46.991	58.6535	59.2412	63.4852	58.696	60.9967	VAE-NB-256x64
333	46.991	58.6535	59.2412	63.4852	58.696	60.9967	VAE-NB-256x64
334	47.1503	58.8095	59.3555	63.8211	58.8517	61.2358	VAE-NB-256x64
335	47.1503	58.8095	59.3555	63.8211	58.8517	61.2358	VAE-NB-256x64
336	47.1503	58.8095	59.3555	63.8211	58.8517	61.2358	VAE-NB-256x64
337	47.1503	58.8095	59.3555	63.8211	58.8517	61.2358	VAE-NB-256x64
338	47.9759	59.385	59.9717	64.9231	59.4263	62.0532	VAE-NB-256x64
339	47.9759	59.385	59.9717	64.9231	59.4263	62.0532	VAE-NB-256x64
340	47.9759	59.385	59.9717	64.9231	59.4263	62.0532	VAE-NB-256x64
341	47.8761	59.2933	59.8955	64.7758	59.3347	61.936	VAE-NB-256x64
342	47.8761	59.2933	59.8955	64.7758	59.3347	61.936	VAE-NB-256x64
343	47.9697	59.4152	59.9661	64.9631	59.4565	62.088	VAE-NB-256x64
344	47.9027	59.2905	59.9176	64.7642	59.332	61.9292	VAE-NB-256x64
345	47.9027	59.2905	59.9176	64.7642	59.332	61.9292	VAE-NB-256x64
346	47.9789	59.3759	59.974	64.9147	59.4172	62.0444	VAE-NB-256x64
347	47.972	59.4058	59.9677	64.9547	59.4471	62.079	VAE-NB-256x64
348	48.3015	59.5845	60.2151	65.6224	59.6252	62.4802	VAE-NB-256x64
349	48.3015	59.5845	60.2151	65.6224	59.6252	62.4802	VAE-NB-256x64
350	48.3015	59.5845	60.2151	65.6224	59.6252	62.4802	VAE-NB-256x64
351	48.3015	59.5845	60.2151	65.6224	59.6252	62.4802	VAE-NB-256x64
352	48.3015	59.5845	60.2151	65.6224	59.6252	62.4802	VAE-NB-256x64
353	48.2963	59.6148	60.2102	65.6627	59.6555	62.5151	VAE-NB-256x64
354	48.2963	59.6148	60.2102	65.6627	59.6555	62.5151	VAE-NB-256x64
355	48.2963	59.6148	60.2102	65.6627	59.6555	62.5151	VAE-NB-256x64
356	48.2963	59.6148	60.2102	65.6627	59.6555	62.5151	VAE-NB-256x64
357	48.0963	59.4756	60.0609	65.3624	59.5165	62.3026	VAE-NB-256x64
358	47.4774	59.0573	59.5954	64.5722	59.0989	61.7144	VAE-NB-256x64
359	46.9677	58.7918	59.2268	63.7263	58.8341	61.1826	VAE-NB-256x64
360	46.9677	58.7918	59.2268	63.7263	58.8341	61.1826	VAE-NB-256x64
361	46.9677	58.7918	59.2268	63.7263	58.8341	61.1826	VAE-NB-256x64
362	46.9677	58.7918	59.2268	63.7263	58.8341	61.1826	VAE-NB-256x64
363	46.9677	58.7918	59.2268	63.7263	58.8341	61.1826	VAE-NB-256x64
364	46.9677	58.7918	59.2268	63.7263	58.8341	61.1826	VAE-NB-256x64
365	46.9677	58.7918	59.2268	63.7263	58.8341	61.1826	VAE-NB-256x64
366	46.9677	58.7918	59.2268	63.7263	58.8341	61.1826	VAE-NB-256x64
367	46.909	58.7506	59.1827	63.6456	58.7929	61.1231	VAE-NB-256x64
368	46.909	58.7506	59.1827	63.6456	58.7929	61.1231	VAE-NB-256x64
369	46.9085	58.6791	59.1821	63.5733	58.7215	61.0511	VAE-NB-256x64
370	46.9085	58.6791	59.1821	63.5733	58.7215	61.0511	VAE-NB-256x64
371	46.9085	58.6791	59.1821	63.5733	58.7215	61.0511	VAE-NB-256x64
372	46.9094	58.6794	59.1828	63.5735	58.7218	61.0514	VAE-NB-256x64
373	46.9094	58.6794	59.1828	63.5735	58.7218	61.0514	VAE-NB-256x64
374	46.9094	58.6794	59.1828	63.5735	58.7218	61.0514	VAE-NB-256x64
375	46.9094	58.6794	59.1828	63.5735	58.7218	61.0514	VAE-NB-256x64
376	46.9094	58.6794	59.1828	63.5735	58.7218	61.0514	VAE-NB-256x64
377	46.9094	58.6794	59.1828	63.5735	58.7218	61.0514	VAE-NB-256x64
378	46.9094	58.6794	59.1828	63.5735	58.7218	61.0514	VAE-NB-256x64
379	46.9094	58.6794	59.1828	63.5735	58.7218	61.0514	VAE-NB-256x64
380	46.9094	58.6794	59.1828	63.5735	58.7218	61.0514	VAE-NB-256x64
381	46.9094	58.6794	59.1828	63.5735	58.7218	61.0514	VAE-NB-256x64
382	46.9094	58.6794	59.1828	63.5735	58.7218	61.0514	VAE-NB-256x64
383	46.9094	58.6794	59.1828	63.5735	58.7218	61.0514	VAE-NB-256x64
384	46.9443	58.7789	59.2092	63.6956	58.8212	61.1614	VAE-NB-256x64
385	46.9443	58.7789	59.2092	63.6956	58.8212	61.1614	VAE-NB-256x64
386	46.9799	58.8013	59.2336	63.8109	58.8435	61.2266	VAE-NB-256x64
387	46.9799	58.8013	59.2336	63.8109	58.8435	61.2266	VAE-NB-256x64
388	46.9799	58.8013	59.2336	63.8109	58.8435	61.2266	VAE-NB-256x64
389	46.9158	58.7078	59.1874	63.6112	58.7502	61.0841	VAE-NB-256x64
390	46.9158	58.7078	59.1874	63.6112	58.7502	61.0841	VAE-NB-256x64
391	46.9158	58.7078	59.1874	63.6112	58.7502	61.0841	VAE-NB-256x64
392	46.9158	58.7078	59.1874	63.6112	58.7502	61.0841	VAE-NB-256x64
393	46.9443	58.7789	59.2092	63.6956	58.8212	61.1614	VAE-NB-256x64
394	46.9274	58.6815	59.1979	63.5697	58.7239	61.0508	VAE-NB-256x64
395	46.9802	58.7792	59.2358	63.727	58.8215	61.1761	VAE-NB-256x64
396	46.9802	58.7792	59.2358	63.727	58.8215	61.1761	VAE-NB-256x64
397	46.9802	58.7792	59.2358	63.727	58.8215	61.1761	VAE-NB-256x64
398	48.2436	59.6039	60.17	65.6236	59.6446	62.4914	VAE-NB-256x64
399	48.2436	59.6039	60.17	65.6236	59.6446	62.4914	VAE-NB-256x64
400	48.2436	59.6039	60.17	65.6236	59.6446	62.4914	VAE-NB-256x64
401	48.2436	59.6039	60.17	65.6236	59.6446	62.4914	VAE-NB-256x64
402	48.2436	59.6039	60.17	65.6236	59.6446	62.4914	VAE-NB-256x64
403	48.2436	59.6039	60.17	65.6236	59.6446	62.4914	VAE-NB-256x64
404	48.2235	59.6115	60.1549	65.6183	59.6522	62.4932	VAE-NB-256x64
405	48.2173	59.5734	60.1513	65.5524	59.6141	62.4424	VAE-NB-256x64
406	48.2173	59.5734	60.1513	65.5524	59.6141	62.4424	VAE-NB-256x64
407	48.2173	59.5734	60.1513	65.5524	59.6141	62.4424	VAE-NB-256x64
408	48.2173	59.5734	60.1513	65.5524	59.6141	62.4424	VAE-NB-256x64
409	48.2173	59.5734	60.1513	65.5524	59.6141	62.4424	VAE-NB-256x64
410	48.0953	59.5125	60.0604	65.3893	59.5534	62.3351	VAE-NB-256x64
411	48.0953	59.5125	60.0604	65.3893	59.5534	62.3351	VAE-NB-256x64
412	48.0953	59.5125	60.0604	65.3893	59.5534	62.3351	VAE-NB-256x64
413	48.0953	59.5125	60.0604	65.3893	59.5534	62.3351	VAE-NB-256x64
414	48.0953	59.5125	60.0604	65.3893	59.5534	62.3351	VAE-NB-256x64
415	48.1072	59.5206	60.0693	65.4151	59.5615	62.3512	VAE-NB-256x64
416	48.1072	59.5206	60.0693	65.4151	59.5615	62.3512	VAE-NB-256x64
417	48.1072	59.5206	60.0693	65.4151	59.5615	62.3512	VAE-NB-256x64
418	48.117	59.5075	60.0776	65.3947	59.5484	62.3348	VAE-NB-256x64
419	48.117	59.5075	60.0776	65.3947	59.5484	62.3348	VAE-NB-256x64
420	48.117	59.5075	60.0776	65.3947	59.5484	62.3348	VAE-NB-256x64
421	48.1219	59.4934	60.0826	65.3571	59.5343	62.31	VAE-NB-256x64
422	48.1219	59.4934	60.0826	65.3571	59.5343	62.31	VAE-NB-256x64
423	48.0951	59.4914	60.0603	65.3652	59.5324	62.3126	VAE-NB-256x64
424	48.0951	59.4914	60.0603	65.3652	59.5324	62.3126	VAE-NB-256x64
425	47.2915	58.7338	59.3525	65.5931	58.7748	61.9971	VAE-NB-256x64
426	48.2224	59.5024	60.1399	65.6923	59.5431	62.4667	VAE-NB-256x64
427	48.2224	59.5024	60.1399	65.6923	59.5431	62.4667	VAE-NB-256x64
428	48.2224	59.5024	60.1399	65.6923	59.5431	62.4667	VAE-NB-256x64
429	48.2224	59.5024	60.1399	65.6923	59.5431	62.4667	VAE-NB-256x64
430	48.2224	59.5024	60.1399	65.6923	59.5431	62.4667	VAE-NB-256x64
431	48.175	59.6276	60.1033	65.8341	59.6682	62.5997	VAE-NB-256x64
432	48.175	59.6276	60.1033	65.8341	59.6682	62.5997	VAE-NB-256x64
433	48.175	59.6276	60.1033	65.8341	59.6682	62.5997	VAE-NB-256x64
434	48.175	59.6276	60.1033	65.8341	59.6682	62.5997	VAE-NB-256x64
435	48.175	59.6276	60.1033	65.8341	59.6682	62.5997	VAE-NB-256x64
436	48.175	59.6276	60.1033	65.8341	59.6682	62.5997	VAE-NB-256x64
437	48.1993	59.5084	60.1221	65.6879	59.5491	62.4681	VAE-NB-256x64
438	48.2294	59.6656	60.1423	65.9059	59.7061	62.653	VAE-NB-256x64
439	48.2294	59.6656	60.1423	65.9059	59.7061	62.653	VAE-NB-256x64
440	48.2294	59.6656	60.1423	65.9059	59.7061	62.653	VAE-NB-256x64
441	47.2274	58.6203	59.2995	65.5038	58.6614	61.8941	VAE-NB-256x64
442	47.0918	58.6824	59.1863	65.6321	58.7234	61.9858	VAE-NB-256x64
443	47.0918	58.6824	59.1863	65.6321	58.7234	61.9858	VAE-NB-256x64
444	47.3734	58.713	59.4196	65.5451	58.7541	61.9641	VAE-NB-256x64
445	47.3734	58.713	59.4196	65.5451	58.7541	61.9641	VAE-NB-256x64
446	47.3808	58.7512	59.4248	65.6084	58.7922	62.0136	VAE-NB-256x64
447	47.3808	58.7512	59.4248	65.6084	58.7922	62.0136	VAE-NB-256x64
448	47.036	58.9627	59.1337	66.1319	59.0033	62.3646	VAE-NB-256x64
449	47.036	58.9627	59.1337	66.1319	59.0033	62.3646	VAE-NB-256x64
450	48.1069	59.5369	60.0694	65.4182	59.5777	62.3615	VAE-NB-256x64
451	48.1069	59.5369	60.0694	65.4182	59.5777	62.3615	VAE-NB-256x64
452	48.1069	59.5369	60.0694	65.4182	59.5777	62.3615	VAE-NB-256x64
453	47.9489	59.3676	59.9374	65.2933	59.4087	62.2121	VAE-NB-256x64
454	46.9606	58.679	59.0321	67.4858	58.7187	62.7977	VAE-ZINB-256x64
455	46.6236	58.5236	58.7565	67.3525	58.5634	62.6512	VAE-ZINB-256x64
456	46.5724	58.4563	58.7146	67.2843	58.4962	62.5832	VAE-ZINB-256x64
457	45.9353	58.1984	58.1922	67.1064	58.2385	62.3587	VAE-ZINB-256x64
458	45.9353	58.1984	58.1922	67.1064	58.2385	62.3587	VAE-ZINB-256x64
459	45.9353	58.1984	58.1922	67.1064	58.2385	62.3587	VAE-ZINB-256x64
460	45.9353	58.1984	58.1922	67.1064	58.2385	62.3587	VAE-ZINB-256x64
461	45.9353	58.1984	58.1922	67.1064	58.2385	62.3587	VAE-ZINB-256x64
462	44.1701	57.285	56.7444	66.231	57.3259	61.4575	VAE-ZINB-256x64
463	44.1701	57.285	56.7444	66.231	57.3259	61.4575	VAE-ZINB-256x64
464	44.1701	57.285	56.7444	66.231	57.3259	61.4575	VAE-ZINB-256x64
465	44.1701	57.285	56.7444	66.231	57.3259	61.4575	VAE-ZINB-256x64
466	44.1701	57.285	56.7444	66.231	57.3259	61.4575	VAE-ZINB-256x64
467	44.1701	57.285	56.7444	66.231	57.3259	61.4575	VAE-ZINB-256x64
468	44.1701	57.285	56.7444	66.231	57.3259	61.4575	VAE-ZINB-256x64
469	47.0814	59.0729	59.1227	68.506	59.1118	63.4632	VAE-ZINB-256x64
470	47.0814	59.0729	59.1227	68.506	59.1118	63.4632	VAE-ZINB-256x64
471	46.5795	58.4989	58.7205	67.3282	58.5387	62.6266	VAE-ZINB-256x64
472	46.5851	58.5003	58.7251	67.3283	58.5402	62.6274	VAE-ZINB-256x64
473	46.5888	58.5013	58.7282	67.3283	58.5411	62.628	VAE-ZINB-256x64
474	46.5832	58.4998	58.7236	67.3282	58.5397	62.6271	VAE-ZINB-256x64
475	46.5832	58.4998	58.7236	67.3282	58.5397	62.6271	VAE-ZINB-256x64
476	47.3322	58.9488	59.3358	67.7396	58.9883	63.0617	VAE-ZINB-256x64
477	47.1828	59.1329	59.2058	68.5619	59.1718	63.5217	VAE-ZINB-256x64
478	45.7271	58.1542	58.0215	67.081	58.1943	62.3225	VAE-ZINB-256x64
479	46.2939	58.7604	58.4768	68.2592	58.7996	63.1773	VAE-ZINB-256x64
480	67.2196	70.3756	75.163	76.1942	70.4058	73.1857	VAE-Poisson-BBKNN-256x64
481	85.0339	76.7603	88.9769	76.7862	80.3766	78.5404	VAE-Poisson-BBKNN-256x64
482	83.6975	76.8089	87.8964	76.8347	79.3374	78.066	VAE-Poisson-BBKNN-256x64
483	83.5713	76.7655	87.804	76.7914	79.2528	78.0027	VAE-Poisson-BBKNN-256x64
484	83.6296	76.8588	87.8414	76.8845	79.2248	78.0371	VAE-Poisson-BBKNN-256x64
485	83.6296	76.8588	87.8414	76.8845	79.2248	78.0371	VAE-Poisson-BBKNN-256x64
486	83.582	76.8366	87.8051	76.8624	79.1893	78.0085	VAE-Poisson-BBKNN-256x64
487	83.582	76.8366	87.8051	76.8624	79.1893	78.0085	VAE-Poisson-BBKNN-256x64
488	83.5977	76.8344	87.8132	76.8601	79.1298	77.9785	VAE-Poisson-BBKNN-256x64
489	82.8285	76.4761	87.2301	76.5023	78.625	77.5491	VAE-Poisson-BBKNN-256x64
490	83.4944	76.868	87.7348	76.8937	79.1034	77.9829	VAE-Poisson-BBKNN-256x64
491	83.4707	76.8101	87.7194	76.8359	79.0963	77.9497	VAE-Poisson-BBKNN-256x64
492	83.3916	76.8365	87.6556	76.8622	78.9985	77.9157	VAE-Poisson-BBKNN-256x64
493	83.302	76.7244	87.5913	76.7503	78.9694	77.844	VAE-Poisson-BBKNN-256x64
494	83.2576	76.5935	87.5637	76.6195	78.9564	77.7704	VAE-Poisson-BBKNN-256x64
495	83.2166	76.5824	87.5319	76.6084	78.8972	77.736	VAE-Poisson-BBKNN-256x64
496	82.8674	76.4597	87.2684	76.4858	78.7753	77.6137	VAE-Poisson-BBKNN-256x64
497	82.9408	76.5952	87.3134	76.6212	78.7336	77.6631	VAE-Poisson-BBKNN-256x64
498	83.0685	76.469	87.4227	76.4952	78.8482	77.6539	VAE-Poisson-BBKNN-256x64
499	83.1596	76.5641	87.4901	76.5901	78.9513	77.7528	VAE-Poisson-BBKNN-256x64
500	83.1596	76.5641	87.4901	76.5901	78.9513	77.7528	VAE-Poisson-BBKNN-256x64
501	83.0596	76.5199	87.4134	76.546	78.8604	77.686	VAE-Poisson-BBKNN-256x64
502	83.0318	76.6019	87.3851	76.6279	78.7527	77.6758	VAE-Poisson-BBKNN-256x64
503	83.4203	76.7169	87.6857	76.7428	79.0831	77.8954	VAE-Poisson-BBKNN-256x64
504	83.1778	76.4744	87.5142	76.5006	79.0191	77.7395	VAE-Poisson-BBKNN-256x64
505	82.7614	76.1491	87.1934	76.1757	78.7372	77.4353	VAE-Poisson-BBKNN-256x64
506	82.625	76.3663	87.0757	76.3926	78.4283	77.3971	VAE-Poisson-BBKNN-256x64
507	83.3659	76.6884	87.647	76.7143	79.0637	77.8713	VAE-Poisson-BBKNN-256x64
508	83.5769	76.7854	87.7957	76.8112	79.0273	77.9035	VAE-Poisson-BBKNN-256x64
509	83.2397	76.7099	87.5421	76.7358	78.8474	77.7773	VAE-Poisson-BBKNN-256x64
510	83.5138	76.6951	87.7518	76.721	78.9842	77.8361	VAE-Poisson-BBKNN-256x64
511	83.4565	76.6954	87.7072	76.7213	78.9549	77.8221	VAE-Poisson-BBKNN-256x64
512	83.364	76.7416	87.6396	76.7675	78.9725	77.8544	VAE-Poisson-BBKNN-256x64
513	83.5228	76.7909	87.7566	76.8168	79.0558	77.9202	VAE-Poisson-BBKNN-256x64
514	83.5462	76.8702	87.7692	76.896	79.0397	77.9531	VAE-Poisson-BBKNN-256x64
515	83.1916	76.8057	87.4996	76.8315	78.8353	77.8205	VAE-Poisson-BBKNN-256x64
516	83.3056	76.8516	87.5823	76.8774	78.8601	77.8561	VAE-Poisson-BBKNN-256x64
517	79.2703	75.2041	84.4709	76.2731	75.2311	75.7485	VAE-Poisson-BBKNN-256x64
518	49.0785	61.2998	61.4927	64.4578	61.3406	62.8606	VAE-ZIP-BBKNN-256x64
519	49.9538	61.8372	62.1641	64.9899	61.8775	63.3955	VAE-ZIP-BBKNN-256x64
520	51.8186	62.9912	63.7097	64.808	63.0312	63.9072	VAE-ZIP-BBKNN-256x64
521	49.4374	61.5701	61.7633	64.7207	61.6107	63.1274	VAE-ZIP-BBKNN-256x64
522	49.4374	61.5701	61.7633	64.7207	61.6107	63.1274	VAE-ZIP-BBKNN-256x64
523	52.6387	63.5663	64.3676	64.9432	63.6059	64.2676	VAE-ZIP-BBKNN-256x64
524	52.6387	63.5663	64.3676	64.9432	63.6059	64.2676	VAE-ZIP-BBKNN-256x64
525	52.6733	63.5854	64.3963	64.9308	63.625	64.2713	VAE-ZIP-BBKNN-256x64
526	72.6731	63.0504	81.9614	63.0869	87.4867	73.3099	VAE-NB-BBKNN-256x64
527	72.4239	62.6652	81.8132	62.7021	87.1401	72.9283	VAE-NB-BBKNN-256x64
528	72.6568	63.0588	81.956	63.0953	87.5474	73.3368	VAE-NB-BBKNN-256x64
529	72.6494	63.0479	81.9515	63.0844	87.5445	73.3285	VAE-NB-BBKNN-256x64
530	72.5014	62.8405	81.8639	62.8772	87.3928	73.1352	VAE-NB-BBKNN-256x64
531	69.7693	61.6916	80.4261	61.7294	88.5281	72.7389	VAE-NB-BBKNN-256x64
532	72.6517	63.0334	81.9493	63.0699	87.4877	73.2987	VAE-NB-BBKNN-256x64
533	72.4159	62.5549	81.7233	62.5919	86.3548	72.5778	VAE-NB-BBKNN-256x64
534	72.6354	63.042	81.9438	63.0785	87.5488	73.326	VAE-NB-BBKNN-256x64
535	72.654	63.068	81.9548	63.1045	87.5724	73.3518	VAE-NB-BBKNN-256x64
536	72.654	63.068	81.9548	63.1045	87.5724	73.3518	VAE-NB-BBKNN-256x64
537	72.654	63.068	81.9548	63.1045	87.5724	73.3518	VAE-NB-BBKNN-256x64
538	72.685	63.1144	81.9738	63.1508	87.6121	73.3971	VAE-NB-BBKNN-256x64
539	72.685	63.1144	81.9738	63.1508	87.6121	73.3971	VAE-NB-BBKNN-256x64
540	72.4488	62.6574	81.8049	62.6942	86.9756	72.8653	VAE-NB-BBKNN-256x64
541	72.685	63.1144	81.9738	63.1508	87.6121	73.3971	VAE-NB-BBKNN-256x64
542	72.5296	62.8961	81.8817	62.9328	87.4576	73.1955	VAE-NB-BBKNN-256x64
543	72.659	63.0775	81.9584	63.114	87.5856	73.3629	VAE-NB-BBKNN-256x64
544	72.659	63.0775	81.9584	63.114	87.5856	73.3629	VAE-NB-BBKNN-256x64
545	72.4158	62.6082	81.7284	62.6451	86.4743	72.6557	VAE-NB-BBKNN-256x64
546	72.659	63.0775	81.9584	63.114	87.5856	73.3629	VAE-NB-BBKNN-256x64
547	72.7312	63.1219	81.9959	63.1583	87.5367	73.3756	VAE-NB-BBKNN-256x64
548	72.659	63.0775	81.9584	63.114	87.5856	73.3629	VAE-NB-BBKNN-256x64
549	72.659	63.0775	81.9584	63.114	87.5856	73.3629	VAE-NB-BBKNN-256x64
550	72.659	63.0775	81.9584	63.114	87.5856	73.3629	VAE-NB-BBKNN-256x64
551	72.659	63.0775	81.9584	63.114	87.5856	73.3629	VAE-NB-BBKNN-256x64
552	71.8239	61.0672	80.0277	61.1059	74.0404	66.9542	VAE-ZINB-BBKNN-256x64
553	71.8239	61.0672	80.0277	61.1059	74.0404	66.9542	VAE-ZINB-BBKNN-256x64
554	71.7956	61.0525	80.0024	61.0912	73.994	66.9264	VAE-ZINB-BBKNN-256x64
555	69.8637	60.7651	78.5127	60.8045	75.3782	67.3115	VAE-ZINB-BBKNN-256x64
556	70.2154	61.2725	78.8067	61.3114	76.2399	67.9655	VAE-ZINB-BBKNN-256x64
557	73.1615	60.5836	81.2788	60.6231	77.515	68.0363	VAE-ZINB-BBKNN-256x64
558	73.2522	60.6635	81.3117	60.7029	77.423	68.051	VAE-ZINB-BBKNN-256x64
559	73.237	60.6194	81.3153	60.659	77.455	68.0357	VAE-ZINB-BBKNN-256x64
560	68.9245	59.7324	77.7757	59.7728	73.7908	66.0462	VAE-ZINB-BBKNN-256x64
561	69.3932	59.8264	78.1637	59.8667	74.1658	66.2535	VAE-ZINB-BBKNN-256x64
562	69.9151	60.1242	78.5433	60.1642	74.5533	66.5903	VAE-ZINB-BBKNN-256x64
563	68.575	60.383	77.3094	60.4225	71.6541	65.5607	VAE-ZINB-BBKNN-256x64
564	69.57	59.9099	78.2985	59.9501	74.3065	66.3607	VAE-ZINB-BBKNN-256x64
565	68.5091	60.3444	77.2887	60.3838	71.904	65.6423	VAE-ZINB-BBKNN-256x64
566	67.3625	60.0207	76.3432	60.0605	70.6331	64.9191	VAE-ZINB-BBKNN-256x64
567	67.1591	59.8834	76.1856	59.9234	70.4236	64.7505	VAE-ZINB-BBKNN-256x64
568	65.5833	59.0632	74.9381	59.1039	68.9861	63.6638	VAE-ZINB-BBKNN-256x64
569	66.0735	59.2431	75.32	59.2837	69.317	63.9089	VAE-ZINB-BBKNN-256x64
570	71.9267	61.6953	79.3092	61.7333	70.1202	65.66	VAE-ZINB-BBKNN-256x64
571	68.1482	59.2889	76.6729	59.3294	68.5474	63.6061	VAE-ZINB-BBKNN-256x64
572	68.1482	59.2889	76.6729	59.3294	68.5474	63.6061	VAE-ZINB-BBKNN-256x64
573	66.6634	59.6573	75.749	59.6974	69.7863	64.3488	VAE-ZINB-BBKNN-256x64
574	64.6029	59.5628	73.965	59.6029	67.3444	63.2376	VAE-ZINB-BBKNN-256x64
575	64.7209	59.5501	74.0669	59.5902	67.4543	63.2789	VAE-ZINB-BBKNN-256x64
576	64.8909	59.6148	74.1969	59.6548	67.5291	63.3482	VAE-ZINB-BBKNN-256x64
577	49.8312	57.0169	61.6912	58.3658	57.0605	57.7058	VAE-ZINB-BBKNN-256x64
578	49.2827	56.8409	61.2594	58.22	56.8846	57.5446	VAE-ZINB-BBKNN-256x64
579	48.8905	58.1248	60.9214	58.1664	58.2649	58.2156	VAE-ZINB-BBKNN-256x64
580	49.8937	58.1911	61.5992	60.8771	58.2326	59.5255	VAE-ZINB-BBKNN-256x64
581	86.2297	77.4611	90.0429	77.4862	83.6322	80.442	VAE-Poisson-Harmony-256x64
582	86.2297	77.4611	90.0429	77.4862	83.6322	80.442	VAE-Poisson-Harmony-256x64
583	86.6803	77.9262	90.323	77.9508	83.5923	80.673	VAE-Poisson-Harmony-256x64
584	86.6803	77.9262	90.323	77.9508	83.5923	80.673	VAE-Poisson-Harmony-256x64
585	86.6803	77.9262	90.323	77.9508	83.5923	80.673	VAE-Poisson-Harmony-256x64
586	86.7029	77.9389	90.3377	77.9635	83.5801	80.6742	VAE-Poisson-Harmony-256x64
587	84.4312	77.1575	88.5377	77.1829	81.3039	79.1898	VAE-Poisson-Harmony-256x64
588	84.6193	77.3215	88.6689	77.3468	81.365	79.305	VAE-Poisson-Harmony-256x64
589	84.6193	77.3215	88.6689	77.3468	81.365	79.305	VAE-Poisson-Harmony-256x64
590	84.6193	77.3215	88.6689	77.3468	81.365	79.305	VAE-Poisson-Harmony-256x64
591	84.5718	77.278	88.6355	77.3033	81.3439	79.2721	VAE-Poisson-Harmony-256x64
592	84.5718	77.278	88.6355	77.3033	81.3439	79.2721	VAE-Poisson-Harmony-256x64
593	84.6824	77.3327	88.7199	77.358	81.435	79.3441	VAE-Poisson-Harmony-256x64
594	84.5786	77.2834	88.6384	77.3087	81.3201	79.2637	VAE-Poisson-Harmony-256x64
595	84.5763	77.2673	88.6351	77.2926	81.2788	79.2356	VAE-Poisson-Harmony-256x64
596	84.6815	77.3946	88.7091	77.4197	81.3628	79.3423	VAE-Poisson-Harmony-256x64
597	83.9197	77.0157	88.1333	77.0413	80.8321	78.8912	VAE-Poisson-Harmony-256x64
598	83.2983	75.9657	87.7227	75.9925	80.751	78.2995	VAE-Poisson-Harmony-256x64
599	83.2983	75.9657	87.7227	75.9925	80.751	78.2995	VAE-Poisson-Harmony-256x64
600	83.9791	77.0702	88.1751	77.0957	80.8589	78.9325	VAE-Poisson-Harmony-256x64
601	83.9315	77.0266	88.1416	77.0522	80.8375	78.8994	VAE-Poisson-Harmony-256x64
602	83.9315	77.0266	88.1416	77.0522	80.8375	78.8994	VAE-Poisson-Harmony-256x64
603	83.9315	77.0266	88.1416	77.0522	80.8375	78.8994	VAE-Poisson-Harmony-256x64
604	84.0345	77.1188	88.2154	77.1442	80.8881	78.9718	VAE-Poisson-Harmony-256x64
605	84.0345	77.1188	88.2154	77.1442	80.8881	78.9718	VAE-Poisson-Harmony-256x64
606	84.6272	77.2947	88.6747	77.3199	81.3341	79.2762	VAE-Poisson-Harmony-256x64
607	84.7104	77.371	88.7332	77.3962	81.3715	79.3341	VAE-Poisson-Harmony-256x64
608	84.713	77.3899	88.736	77.415	81.4062	79.3605	VAE-Poisson-Harmony-256x64
609	84.713	77.3899	88.736	77.415	81.4062	79.3605	VAE-Poisson-Harmony-256x64
610	84.713	77.3899	88.736	77.415	81.4062	79.3605	VAE-Poisson-Harmony-256x64
611	84.6454	77.3694	88.6837	77.3946	81.356	79.3259	VAE-Poisson-Harmony-256x64
612	84.6454	77.3694	88.6837	77.3946	81.356	79.3259	VAE-Poisson-Harmony-256x64
613	84.6454	77.3694	88.6837	77.3946	81.356	79.3259	VAE-Poisson-Harmony-256x64
614	84.693	77.4131	88.7172	77.4382	81.3775	79.359	VAE-Poisson-Harmony-256x64
615	84.693	77.4131	88.7172	77.4382	81.3775	79.359	VAE-Poisson-Harmony-256x64
616	84.693	77.4131	88.7172	77.4382	81.3775	79.359	VAE-Poisson-Harmony-256x64
617	84.713	77.3899	88.736	77.415	81.4062	79.3605	VAE-Poisson-Harmony-256x64
618	84.6972	77.382	88.7239	77.4072	81.3932	79.3502	VAE-Poisson-Harmony-256x64
619	84.6928	77.3928	88.7199	77.4179	81.3949	79.3566	VAE-Poisson-Harmony-256x64
620	84.6928	77.3928	88.7199	77.4179	81.3949	79.3566	VAE-Poisson-Harmony-256x64
621	84.6928	77.3928	88.7199	77.4179	81.3949	79.3566	VAE-Poisson-Harmony-256x64
622	84.6928	77.3928	88.7199	77.4179	81.3949	79.3566	VAE-Poisson-Harmony-256x64
623	84.6928	77.3928	88.7199	77.4179	81.3949	79.3566	VAE-Poisson-Harmony-256x64
624	84.6928	77.3928	88.7199	77.4179	81.3949	79.3566	VAE-Poisson-Harmony-256x64
625	84.6928	77.3928	88.7199	77.4179	81.3949	79.3566	VAE-Poisson-Harmony-256x64
626	84.7015	77.3715	88.7279	77.3967	81.3916	79.3439	VAE-Poisson-Harmony-256x64
627	84.7332	77.3872	88.7521	77.4124	81.4177	79.3645	VAE-Poisson-Harmony-256x64
628	84.6477	77.3854	88.687	77.4106	81.3974	79.3539	VAE-Poisson-Harmony-256x64
629	84.6477	77.3854	88.687	77.4106	81.3974	79.3539	VAE-Poisson-Harmony-256x64
630	84.6477	77.3854	88.687	77.4106	81.3974	79.3539	VAE-Poisson-Harmony-256x64
631	84.6477	77.3854	88.687	77.4106	81.3974	79.3539	VAE-Poisson-Harmony-256x64
632	84.6477	77.3854	88.687	77.4106	81.3974	79.3539	VAE-Poisson-Harmony-256x64
633	84.6358	77.3745	88.6787	77.3997	81.3921	79.3457	VAE-Poisson-Harmony-256x64
634	84.7047	77.4037	88.7283	77.4288	81.4002	79.3649	VAE-Poisson-Harmony-256x64
635	84.7524	77.4474	88.7618	77.4725	81.4217	79.398	VAE-Poisson-Harmony-256x64
636	84.7047	77.4037	88.7283	77.4288	81.4002	79.3649	VAE-Poisson-Harmony-256x64
637	84.6145	77.3669	88.6572	77.3921	81.3039	79.2998	VAE-Poisson-Harmony-256x64
638	84.7091	77.393	88.7323	77.4181	81.3985	79.3584	VAE-Poisson-Harmony-256x64
639	86.2868	77.4683	90.0677	77.4934	83.4495	80.3612	VAE-Poisson-Harmony-256x64
640	84.1441	77.1995	88.2964	77.2249	80.9683	79.0523	VAE-Poisson-Harmony-256x64
641	84.4523	77.252	88.5429	77.2773	81.2656	79.2213	VAE-Poisson-Harmony-256x64
642	83.9994	77.0768	88.1951	77.1023	80.9234	78.9667	VAE-Poisson-Harmony-256x64
643	83.9994	77.0768	88.1951	77.1023	80.9234	78.9667	VAE-Poisson-Harmony-256x64
644	84.6148	77.3216	88.6675	77.3468	81.3902	79.317	VAE-Poisson-Harmony-256x64
645	84.6148	77.3216	88.6675	77.3468	81.3902	79.317	VAE-Poisson-Harmony-256x64
646	84.6464	77.3372	88.6917	77.3624	81.4162	79.3376	VAE-Poisson-Harmony-256x64
647	84.6279	77.355	88.6653	77.3802	81.21	79.2489	VAE-Poisson-Harmony-256x64
648	84.6873	77.4203	88.7071	77.4454	81.2441	79.2993	VAE-Poisson-Harmony-256x64
649	84.545	77.3302	88.6012	77.3554	81.1455	79.2051	VAE-Poisson-Harmony-256x64
650	86.7086	77.9185	90.3414	77.9431	83.5383	80.6438	VAE-Poisson-Harmony-256x64
651	84.2974	77.2615	88.4103	77.2868	80.9361	79.0694	VAE-Poisson-Harmony-256x64
652	84.2974	77.2615	88.4103	77.2868	80.9361	79.0694	VAE-Poisson-Harmony-256x64
653	84.5085	77.2845	88.5797	77.3098	81.2268	79.2199	VAE-Poisson-Harmony-256x64
654	86.4726	77.7493	90.1827	77.7741	83.5405	80.5543	VAE-Poisson-Harmony-256x64
655	86.6562	77.8542	90.3144	77.8788	83.5999	80.638	VAE-Poisson-Harmony-256x64
656	84.6373	77.341	88.6711	77.3663	81.1573	79.2164	VAE-Poisson-Harmony-256x64
657	84.6779	77.4565	88.7002	77.4815	81.2461	79.3192	VAE-Poisson-Harmony-256x64
658	84.5467	77.3943	88.6011	77.4194	81.1644	79.2477	VAE-Poisson-Harmony-256x64
659	84.5467	77.3943	88.6011	77.4194	81.1644	79.2477	VAE-Poisson-Harmony-256x64
660	84.5237	77.4364	88.5797	77.4615	81.122	79.2495	VAE-Poisson-Harmony-256x64
661	84.5237	77.4364	88.5797	77.4615	81.122	79.2495	VAE-Poisson-Harmony-256x64
662	84.6082	77.4422	88.6448	77.4673	81.1571	79.2693	VAE-Poisson-Harmony-256x64
663	84.752	77.4618	88.7547	77.4869	81.2968	79.3461	VAE-Poisson-Harmony-256x64
664	84.773	77.4808	88.7688	77.5058	81.2795	79.3478	VAE-Poisson-Harmony-256x64
665	84.773	77.4808	88.7688	77.5058	81.2795	79.3478	VAE-Poisson-Harmony-256x64
666	84.8327	77.536	88.8109	77.561	81.3073	79.39	VAE-Poisson-Harmony-256x64
667	62.3855	70.2724	72.039	70.3054	71.3232	70.8106	VAE-ZIP-Harmony-256x64
668	61.9135	69.3361	71.8018	69.3702	71.3028	70.3232	VAE-ZIP-Harmony-256x64
669	69.6358	69.3601	78.0332	69.3942	76.038	72.5643	VAE-ZIP-Harmony-256x64
670	69.5675	69.3496	77.9666	69.3837	75.8519	72.4738	VAE-ZIP-Harmony-256x64
671	69.5675	69.3496	77.9666	69.3837	75.8519	72.4738	VAE-ZIP-Harmony-256x64
672	62.5372	69.8502	72.1653	69.8837	71.148	70.5102	VAE-ZIP-Harmony-256x64
673	62.717	70.0163	72.2905	70.0496	71.2077	70.6239	VAE-ZIP-Harmony-256x64
674	62.717	70.0163	72.2905	70.0496	71.2077	70.6239	VAE-ZIP-Harmony-256x64
675	62.7308	70.0175	72.3014	70.0508	71.2137	70.6275	VAE-ZIP-Harmony-256x64
676	62.5723	69.8757	72.1885	69.9091	71.0923	70.4957	VAE-ZIP-Harmony-256x64
677	62.5723	69.8757	72.1885	69.9091	71.0923	70.4957	VAE-ZIP-Harmony-256x64
678	62.6602	70.0152	72.2452	70.0485	71.1873	70.6133	VAE-ZIP-Harmony-256x64
679	62.6675	69.9392	72.2513	69.9726	71.1234	70.5433	VAE-ZIP-Harmony-256x64
680	59.6229	69.7866	69.8342	69.8202	69.9973	69.9086	VAE-ZIP-Harmony-256x64
681	62.1226	69.0993	71.9451	69.1336	71.086	70.0962	VAE-ZIP-Harmony-256x64
682	62.1226	69.0993	71.9451	69.1336	71.086	70.0962	VAE-ZIP-Harmony-256x64
683	62.6283	69.9883	72.2189	70.0216	71.141	70.5769	VAE-ZIP-Harmony-256x64
684	69.7503	70.2871	77.9655	70.3202	75.6577	72.8913	VAE-ZIP-Harmony-256x64
685	69.8839	69.3845	78.2349	69.4186	76.2656	72.6812	VAE-ZIP-Harmony-256x64
686	70.6001	70.2116	78.6499	70.2447	76.2087	73.1053	VAE-ZIP-Harmony-256x64
687	59.6706	69.2148	69.9834	69.249	70.1784	69.7106	VAE-ZIP-Harmony-256x64
688	59.6706	69.2148	69.9834	69.249	70.1784	69.7106	VAE-ZIP-Harmony-256x64
689	59.6706	69.2148	69.9834	69.249	70.1784	69.7106	VAE-ZIP-Harmony-256x64
690	59.6283	69.2727	69.9453	69.3068	70.1552	69.7284	VAE-ZIP-Harmony-256x64
691	59.6178	69.1773	69.939	69.2116	70.0796	69.6429	VAE-ZIP-Harmony-256x64
692	59.6178	69.1773	69.939	69.2116	70.0796	69.6429	VAE-ZIP-Harmony-256x64
693	59.7331	69.4023	70.0162	69.4363	70.2494	69.8405	VAE-ZIP-Harmony-256x64
694	59.7128	69.314	70.0013	69.3481	70.1752	69.7592	VAE-ZIP-Harmony-256x64
695	59.7128	69.314	70.0013	69.3481	70.1752	69.7592	VAE-ZIP-Harmony-256x64
696	59.5664	69.2429	69.8922	69.277	70.121	69.6964	VAE-ZIP-Harmony-256x64
697	59.5981	69.3278	69.9054	69.3619	70.1244	69.7411	VAE-ZIP-Harmony-256x64
698	59.5981	69.3278	69.9054	69.3619	70.1244	69.7411	VAE-ZIP-Harmony-256x64
699	58.8104	69.8378	69.1755	70.2365	69.8711	70.0533	VAE-ZIP-Harmony-256x64
700	59.2334	69.9224	69.5246	70.0675	69.9558	70.0116	VAE-ZIP-Harmony-256x64
701	59.2591	69.9908	69.5425	70.1458	70.024	70.0849	VAE-ZIP-Harmony-256x64
702	59.263	69.9755	69.5461	70.1255	70.0087	70.0671	VAE-ZIP-Harmony-256x64
703	59.1512	70.0222	69.4401	70.3474	70.0553	70.201	VAE-ZIP-Harmony-256x64
704	59.1512	70.0222	69.4401	70.3474	70.0553	70.201	VAE-ZIP-Harmony-256x64
705	58.9615	69.6573	69.3346	69.691	69.8516	69.7712	VAE-ZIP-Harmony-256x64
706	59.5549	69.8058	69.7878	69.8394	70.0608	69.9499	VAE-ZIP-Harmony-256x64
707	59.5549	69.8058	69.7878	69.8394	70.0608	69.9499	VAE-ZIP-Harmony-256x64
708	59.5344	69.8021	69.7719	69.8357	70.0532	69.9443	VAE-ZIP-Harmony-256x64
709	60.4287	69.9148	70.4724	69.9482	70.3725	70.1597	VAE-ZIP-Harmony-256x64
710	59.6312	69.8232	69.8473	69.8567	70.095	69.9756	VAE-ZIP-Harmony-256x64
711	59.6312	69.8232	69.8473	69.8567	70.095	69.9756	VAE-ZIP-Harmony-256x64
712	60.4315	69.9239	70.4745	69.9573	70.3827	70.1694	VAE-ZIP-Harmony-256x64
713	58.9482	69.6291	69.3262	69.6628	69.874	69.7682	VAE-ZIP-Harmony-256x64
714	58.9578	69.9611	69.2628	70.4662	69.9942	70.2294	VAE-ZIP-Harmony-256x64
715	59.3241	69.7478	69.599	69.7814	69.9172	69.8492	VAE-ZIP-Harmony-256x64
716	59.3334	69.7602	69.6138	69.7938	69.9535	69.8736	VAE-ZIP-Harmony-256x64
717	58.997	69.887	69.3277	70.1922	69.9203	70.056	VAE-ZIP-Harmony-256x64
718	59.1773	69.7847	69.488	69.8918	69.8182	69.855	VAE-ZIP-Harmony-256x64
719	86.6364	78.0931	90.2482	78.1174	82.9089	80.4419	VAE-NB-Harmony-256x64
720	80.2521	75.614	85.2128	75.6411	75.9183	75.7794	VAE-NB-Harmony-256x64
721	84.6677	77.7047	88.6437	77.7295	80.6202	79.1484	VAE-NB-Harmony-256x64
722	80.2493	75.6405	85.2101	75.6676	75.928	75.7976	VAE-NB-Harmony-256x64
723	84.8868	77.9661	88.7821	77.9906	80.4116	79.1826	VAE-NB-Harmony-256x64
724	84.7548	77.7795	88.6994	77.8042	80.5454	79.1511	VAE-NB-Harmony-256x64
725	84.7548	77.7795	88.6994	77.8042	80.5454	79.1511	VAE-NB-Harmony-256x64
726	84.7548	77.7795	88.6994	77.8042	80.5454	79.1511	VAE-NB-Harmony-256x64
727	84.6662	77.6661	88.641	77.691	80.572	79.1053	VAE-NB-Harmony-256x64
728	86.2846	77.7295	90.0424	77.7543	83.1821	80.3767	VAE-NB-Harmony-256x64
729	81.9124	75.181	86.6136	75.2087	78.2717	76.7096	VAE-NB-Harmony-256x64
730	86.5451	77.9766	90.2194	78.0011	83.2866	80.5572	VAE-NB-Harmony-256x64
731	86.5451	77.9766	90.2194	78.0011	83.2866	80.5572	VAE-NB-Harmony-256x64
732	80.4111	75.2583	85.3472	75.2859	76.0081	75.6452	VAE-NB-Harmony-256x64
733	86.4495	77.8856	90.154	77.9102	83.2479	80.4907	VAE-NB-Harmony-256x64
734	84.8177	77.8361	88.7539	77.8608	80.7621	79.2849	VAE-NB-Harmony-256x64
735	84.7442	77.7662	88.7014	77.7909	80.7225	79.2296	VAE-NB-Harmony-256x64
736	84.7159	77.7417	88.6702	77.7664	80.5008	79.11	VAE-NB-Harmony-256x64
737	86.5184	77.9285	90.1893	77.9531	83.2297	80.505	VAE-NB-Harmony-256x64
738	86.3992	77.8124	90.1082	77.8371	83.1854	80.4224	VAE-NB-Harmony-256x64
739	86.3992	77.8124	90.1082	77.8371	83.1854	80.4224	VAE-NB-Harmony-256x64
740	86.3992	77.8124	90.1082	77.8371	83.1854	80.4224	VAE-NB-Harmony-256x64
741	86.3992	77.8124	90.1082	77.8371	83.1854	80.4224	VAE-NB-Harmony-256x64
742	84.1951	77.4929	88.2703	77.518	80.0404	78.759	VAE-NB-Harmony-256x64
743	86.4003	77.8361	90.1022	77.8607	82.9746	80.3364	VAE-NB-Harmony-256x64
744	84.6892	77.7159	88.6498	77.7407	80.4635	79.0786	VAE-NB-Harmony-256x64
745	84.7089	77.7188	88.6627	77.7436	80.4471	79.0722	VAE-NB-Harmony-256x64
746	84.7089	77.7188	88.6627	77.7436	80.4471	79.0722	VAE-NB-Harmony-256x64
747	84.7089	77.7188	88.6627	77.7436	80.4471	79.0722	VAE-NB-Harmony-256x64
748	84.7089	77.7188	88.6627	77.7436	80.4471	79.0722	VAE-NB-Harmony-256x64
749	84.883	77.9061	88.788	77.9307	80.5757	79.2311	VAE-NB-Harmony-256x64
750	84.7264	77.7353	88.6785	77.76	80.5121	79.1122	VAE-NB-Harmony-256x64
751	84.7264	77.7353	88.6785	77.76	80.5121	79.1122	VAE-NB-Harmony-256x64
752	84.7264	77.7353	88.6785	77.76	80.5121	79.1122	VAE-NB-Harmony-256x64
753	86.4265	77.8533	90.1223	77.878	83.1827	80.443	VAE-NB-Harmony-256x64
754	86.4265	77.8533	90.1223	77.878	83.1827	80.443	VAE-NB-Harmony-256x64
755	84.8583	77.8822	88.7703	77.9068	80.5617	79.212	VAE-NB-Harmony-256x64
756	80.1701	75.6635	85.1476	75.6906	75.9018	75.796	VAE-NB-Harmony-256x64
757	84.5875	77.6659	88.5721	77.6907	80.4029	79.0235	VAE-NB-Harmony-256x64
758	84.5875	77.6659	88.5721	77.6907	80.4029	79.0235	VAE-NB-Harmony-256x64
759	84.5875	77.6659	88.5721	77.6907	80.4029	79.0235	VAE-NB-Harmony-256x64
760	84.5875	77.6659	88.5721	77.6907	80.4029	79.0235	VAE-NB-Harmony-256x64
761	84.5875	77.6659	88.5721	77.6907	80.4029	79.0235	VAE-NB-Harmony-256x64
762	84.6504	77.6952	88.62	77.7201	80.4516	79.0622	VAE-NB-Harmony-256x64
763	80.2606	75.5911	85.2186	75.6183	76.0025	75.8099	VAE-NB-Harmony-256x64
764	84.5875	77.6659	88.5721	77.6907	80.4029	79.0235	VAE-NB-Harmony-256x64
765	80.1953	75.6269	85.1663	75.654	75.954	75.8037	VAE-NB-Harmony-256x64
766	69.4617	70.5303	76.9034	75.3047	70.5609	72.8556	VAE-ZINB-Harmony-256x64
767	69.4617	70.5303	76.9034	75.3047	70.5609	72.8556	VAE-ZINB-Harmony-256x64
768	69.4663	70.4927	76.9068	75.2742	70.5233	72.8213	VAE-ZINB-Harmony-256x64
769	69.4046	70.4374	76.8586	75.2652	70.4679	72.7876	VAE-ZINB-Harmony-256x64
770	69.4046	70.4374	76.8586	75.2652	70.4679	72.7876	VAE-ZINB-Harmony-256x64
771	69.4046	70.4374	76.8586	75.2652	70.4679	72.7876	VAE-ZINB-Harmony-256x64
772	69.4046	70.4374	76.8586	75.2652	70.4679	72.7876	VAE-ZINB-Harmony-256x64
773	69.4046	70.4374	76.8586	75.2652	70.4679	72.7876	VAE-ZINB-Harmony-256x64
774	69.4046	70.4374	76.8586	75.2652	70.4679	72.7876	VAE-ZINB-Harmony-256x64
775	69.4046	70.4374	76.8586	75.2652	70.4679	72.7876	VAE-ZINB-Harmony-256x64
776	69.4046	70.4374	76.8586	75.2652	70.4679	72.7876	VAE-ZINB-Harmony-256x64
777	69.4046	70.4374	76.8586	75.2652	70.4679	72.7876	VAE-ZINB-Harmony-256x64
778	69.4046	70.4374	76.8586	75.2652	70.4679	72.7876	VAE-ZINB-Harmony-256x64
779	69.4046	70.4374	76.8586	75.2652	70.4679	72.7876	VAE-ZINB-Harmony-256x64
780	69.4558	70.4559	76.8982	75.2716	70.4865	72.8005	VAE-ZINB-Harmony-256x64
781	69.4558	70.4559	76.8982	75.2716	70.4865	72.8005	VAE-ZINB-Harmony-256x64
782	69.4817	70.5294	76.9187	75.3096	70.56	72.8575	VAE-ZINB-Harmony-256x64
783	68.9135	69.688	76.4744	75.3535	69.719	72.4268	VAE-ZINB-Harmony-256x64
784	60.5779	64.5318	69.973	72.2884	64.5668	68.2097	VAE-ZINB-Harmony-256x64
785	60.6848	64.5442	70.057	72.2673	64.5791	68.2073	VAE-ZINB-Harmony-256x64
786	60.6848	64.5442	70.057	72.2673	64.5791	68.2073	VAE-ZINB-Harmony-256x64
787	68.9695	69.6734	76.5177	75.3868	69.7043	72.4343	VAE-ZINB-Harmony-256x64
788	68.9695	69.6734	76.5177	75.3868	69.7043	72.4343	VAE-ZINB-Harmony-256x64
789	68.9695	69.6734	76.5177	75.3868	69.7043	72.4343	VAE-ZINB-Harmony-256x64
790	60.5308	64.5081	69.9357	72.2561	64.5431	68.1821	VAE-ZINB-Harmony-256x64
791	60.5739	64.5268	69.9697	72.2699	64.5618	68.1987	VAE-ZINB-Harmony-256x64
792	60.5739	64.5268	69.9697	72.2699	64.5618	68.1987	VAE-ZINB-Harmony-256x64
793	60.5739	64.5268	69.9697	72.2699	64.5618	68.1987	VAE-ZINB-Harmony-256x64
794	60.5739	64.5268	69.9697	72.2699	64.5618	68.1987	VAE-ZINB-Harmony-256x64
795	60.5739	64.5268	69.9697	72.2699	64.5618	68.1987	VAE-ZINB-Harmony-256x64
796	60.5327	64.5057	69.9371	72.2499	64.5407	68.178	VAE-ZINB-Harmony-256x64
797	60.5327	64.5057	69.9371	72.2499	64.5407	68.178	VAE-ZINB-Harmony-256x64
798	60.6683	64.5512	70.0441	72.283	64.5861	68.2181	VAE-ZINB-Harmony-256x64
799	60.6683	64.5512	70.0441	72.283	64.5861	68.2181	VAE-ZINB-Harmony-256x64
800	60.6683	64.5512	70.0441	72.283	64.5861	68.2181	VAE-ZINB-Harmony-256x64
801	60.6683	64.5512	70.0441	72.283	64.5861	68.2181	VAE-ZINB-Harmony-256x64
802	60.5595	64.4809	69.9581	72.1955	64.5159	68.14	VAE-ZINB-Harmony-256x64
803	60.1371	64.0484	69.627	72.001	64.0837	67.812	VAE-ZINB-Harmony-256x64
804	60.5797	64.5294	69.9744	72.2822	64.5644	68.2057	VAE-ZINB-Harmony-256x64
805	60.5595	64.4809	69.9581	72.1955	64.5159	68.14	VAE-ZINB-Harmony-256x64
806	60.5595	64.4809	69.9581	72.1955	64.5159	68.14	VAE-ZINB-Harmony-256x64
807	60.5758	64.5244	69.9711	72.2637	64.5594	68.1947	VAE-ZINB-Harmony-256x64
808	60.6306	64.5549	70.0145	72.2986	64.5898	68.2271	VAE-ZINB-Harmony-256x64
809	60.6306	64.5549	70.0145	72.2986	64.5898	68.2271	VAE-ZINB-Harmony-256x64
810	60.1595	64.0792	69.6451	72.066	64.1144	67.8581	VAE-ZINB-Harmony-256x64
811	60.5621	64.5202	69.9603	72.2622	64.5552	68.1916	VAE-ZINB-Harmony-256x64
812	60.5621	64.5202	69.9603	72.2622	64.5552	68.1916	VAE-ZINB-Harmony-256x64
813	60.5621	64.5202	69.9603	72.2622	64.5552	68.1916	VAE-ZINB-Harmony-256x64
814	60.9915	64.9997	70.2951	72.3407	65.0345	68.4933	VAE-ZINB-Harmony-256x64
815	60.9915	64.9997	70.2951	72.3407	65.0345	68.4933	VAE-ZINB-Harmony-256x64
816	60.7446	64.5831	70.1043	72.3069	64.6181	68.2466	VAE-ZINB-Harmony-256x64
817	60.4707	64.4401	69.8881	72.1856	64.4752	68.1129	VAE-ZINB-Harmony-256x64
818	62.3164	64.7008	71.3393	72.1658	64.7358	68.2492	VAE-ZINB-Harmony-256x64
819	62.3164	64.7008	71.3393	72.1658	64.7358	68.2492	VAE-ZINB-Harmony-256x64
820	62.9323	64.8905	71.8216	72.2151	64.9254	68.3765	VAE-ZINB-Harmony-256x64
821	62.2943	64.6821	71.322	72.1565	64.7171	68.2346	VAE-ZINB-Harmony-256x64
822	63.136	65.5294	71.9863	73.0105	65.5636	69.087	VAE-ZINB-Harmony-256x64
823	62.5087	64.98	71.4963	72.6927	65.0146	68.6396	VAE-ZINB-Harmony-256x64
824	63.0157	65.4761	71.8919	72.9701	65.5103	69.0393	VAE-ZINB-Harmony-256x64
825	70.9575	70.4811	78.0549	75.5727	70.5116	72.9545	VAE-ZINB-Harmony-256x64
826	63.1506	65.4959	71.9973	72.9346	65.5301	69.0344	VAE-ZINB-Harmony-256x64
827	67.7145	67.2756	75.5573	74.382	67.3083	70.6686	VAE-ZINB-Harmony-256x64
828	67.7032	67.9953	75.5401	74.3529	68.0276	71.0497	VAE-ZINB-Harmony-256x64
829	70.5021	70.416	77.7025	75.5488	70.4464	72.9085	VAE-ZINB-Harmony-256x64
830	69.2918	69.2904	76.774	75.8375	69.3214	72.4332	VAE-ZINB-Harmony-256x64
831	68.9225	69.0961	76.4887	75.7359	69.1273	72.2808	VAE-ZINB-Harmony-256x64
832	69.4826	69.4003	76.921	75.8443	69.4312	72.4962	VAE-ZINB-Harmony-256x64
833	69.4826	69.4003	76.921	75.8443	69.4312	72.4962	VAE-ZINB-Harmony-256x64
834	68.8288	69.0058	76.4184	75.8154	69.0369	72.2676	VAE-ZINB-Harmony-256x64
835	70.6223	69.24	78.0627	69.2744	71.456	70.3483	MMDAE-Poisson-256x64
836	70.4513	68.8748	77.9422	68.9096	71.3106	70.0896	MMDAE-Poisson-256x64
837	70.4513	68.8748	77.9422	68.9096	71.3106	70.0896	MMDAE-Poisson-256x64
838	70.4627	68.887	77.9501	68.9218	71.3181	70.0995	MMDAE-Poisson-256x64
839	70.3079	68.7696	77.8249	68.8046	71.1103	69.9384	MMDAE-Poisson-256x64
840	70.4202	68.7966	77.921	68.8315	71.3046	70.0463	MMDAE-Poisson-256x64
841	70.4202	68.7966	77.921	68.8315	71.3046	70.0463	MMDAE-Poisson-256x64
842	70.4202	68.7966	77.921	68.8315	71.3046	70.0463	MMDAE-Poisson-256x64
843	70.3202	68.7896	77.8245	68.8245	71.0426	69.9159	MMDAE-Poisson-256x64
844	70.3202	68.7896	77.8245	68.8245	71.0426	69.9159	MMDAE-Poisson-256x64
845	70.4328	68.8625	77.935	68.8974	71.3425	70.0986	MMDAE-Poisson-256x64
846	70.4328	68.8625	77.935	68.8974	71.3425	70.0986	MMDAE-Poisson-256x64
847	70.4196	68.8301	77.926	68.8649	71.3315	70.0765	MMDAE-Poisson-256x64
848	70.3772	68.7397	77.897	68.7747	71.318	70.0232	MMDAE-Poisson-256x64
849	70.3485	69.0389	77.8345	69.0735	71.0312	70.0387	MMDAE-Poisson-256x64
850	70.3485	69.0389	77.8345	69.0735	71.0312	70.0387	MMDAE-Poisson-256x64
851	70.3626	69.0481	77.847	69.0827	71.059	70.0569	MMDAE-Poisson-256x64
852	70.3626	69.0481	77.847	69.0827	71.059	70.0569	MMDAE-Poisson-256x64
853	70.3626	69.0481	77.847	69.0827	71.059	70.0569	MMDAE-Poisson-256x64
854	70.414	69.0809	77.8872	69.1155	71.109	70.0981	MMDAE-Poisson-256x64
855	70.414	69.0809	77.8872	69.1155	71.109	70.0981	MMDAE-Poisson-256x64
856	70.4406	68.8885	77.9317	68.9233	71.2869	70.0852	MMDAE-Poisson-256x64
857	70.4597	68.9078	77.9465	68.9426	71.3104	70.1065	MMDAE-Poisson-256x64
858	70.4597	68.9078	77.9465	68.9426	71.3104	70.1065	MMDAE-Poisson-256x64
859	70.4597	68.9078	77.9465	68.9426	71.3104	70.1065	MMDAE-Poisson-256x64
860	70.4106	68.8008	77.9128	68.8357	71.2907	70.0417	MMDAE-Poisson-256x64
861	70.3511	68.7419	77.8685	68.7769	71.2314	69.9826	MMDAE-Poisson-256x64
862	70.3511	68.7419	77.8685	68.7769	71.2314	69.9826	MMDAE-Poisson-256x64
863	70.9353	69.9222	78.2672	69.9558	71.375	70.6582	MMDAE-Poisson-256x64
864	70.3024	68.7279	77.823	68.7628	71.1339	69.9283	MMDAE-Poisson-256x64
865	70.4111	68.9842	77.8979	69.0189	71.2086	70.0966	MMDAE-Poisson-256x64
866	70.4111	68.9842	77.8979	69.0189	71.2086	70.0966	MMDAE-Poisson-256x64
867	70.9149	69.9903	78.2419	70.0238	71.3031	70.6576	MMDAE-Poisson-256x64
868	70.9768	70.1364	78.2854	70.1697	71.3749	70.7671	MMDAE-Poisson-256x64
869	70.3884	68.9595	77.882	68.9942	71.1932	70.0764	MMDAE-Poisson-256x64
870	70.3516	68.8348	77.8567	68.8697	71.1537	69.9931	MMDAE-Poisson-256x64
871	70.9378	70.0151	78.2581	70.0485	71.3182	70.6776	MMDAE-Poisson-256x64
872	69.1539	67.7617	76.7726	70.2097	67.7962	68.9818	MMDAE-Poisson-256x64
873	69.626	67.4638	77.1084	70.4949	67.4982	68.964	MMDAE-Poisson-256x64
874	69.2313	67.798	76.8281	70.2841	67.8324	69.0365	MMDAE-Poisson-256x64
875	69.2313	67.798	76.8281	70.2841	67.8324	69.0365	MMDAE-Poisson-256x64
876	69.2313	67.798	76.8281	70.2841	67.8324	69.0365	MMDAE-Poisson-256x64
877	69.6191	67.4452	77.0997	70.5185	67.4796	68.9656	MMDAE-Poisson-256x64
878	69.6191	67.4452	77.0997	70.5185	67.4796	68.9656	MMDAE-Poisson-256x64
879	69.6191	67.4452	77.0997	70.5185	67.4796	68.9656	MMDAE-Poisson-256x64
880	69.1827	67.8309	76.798	70.2271	67.8652	69.026	MMDAE-Poisson-256x64
881	69.035	66.9169	76.6297	70.3484	66.9517	68.6081	MMDAE-Poisson-256x64
882	48.4938	60.1548	60.3229	66.966	60.1945	63.4	MMDAE-ZIP-256x64
883	48.4938	60.1548	60.3229	66.966	60.1945	63.4	MMDAE-ZIP-256x64
884	48.4938	60.1548	60.3229	66.966	60.1945	63.4	MMDAE-ZIP-256x64
885	48.4938	60.1548	60.3229	66.966	60.1945	63.4	MMDAE-ZIP-256x64
886	48.4938	60.1548	60.3229	66.966	60.1945	63.4	MMDAE-ZIP-256x64
887	48.3961	60.1447	60.2416	67.0218	60.1845	63.4194	MMDAE-ZIP-256x64
888	48.3961	60.1447	60.2416	67.0218	60.1845	63.4194	MMDAE-ZIP-256x64
889	48.4855	60.1789	60.3162	66.9934	60.2186	63.4256	MMDAE-ZIP-256x64
890	48.5224	60.1492	60.3484	66.9038	60.189	63.3691	MMDAE-ZIP-256x64
891	48.5224	60.1492	60.3484	66.9038	60.189	63.3691	MMDAE-ZIP-256x64
892	48.5224	60.1492	60.3484	66.9038	60.189	63.3691	MMDAE-ZIP-256x64
893	48.5224	60.1492	60.3484	66.9038	60.189	63.3691	MMDAE-ZIP-256x64
894	48.4425	59.9661	60.2936	66.5096	60.0062	63.0907	MMDAE-ZIP-256x64
895	48.4416	60.0298	60.2896	66.6441	60.0698	63.1864	MMDAE-ZIP-256x64
896	48.4416	60.0298	60.2896	66.6441	60.0698	63.1864	MMDAE-ZIP-256x64
897	48.4416	60.0298	60.2896	66.6441	60.0698	63.1864	MMDAE-ZIP-256x64
898	48.4332	60.0258	60.2828	66.6406	60.0657	63.1826	MMDAE-ZIP-256x64
899	48.4527	60.0423	60.2983	66.6626	60.0822	63.2016	MMDAE-ZIP-256x64
900	48.4527	60.0423	60.2983	66.6626	60.0822	63.2016	MMDAE-ZIP-256x64
901	48.5323	60.1669	60.3559	66.9349	60.2067	63.3928	MMDAE-ZIP-256x64
902	48.5538	60.1666	60.3765	66.8586	60.2064	63.3584	MMDAE-ZIP-256x64
903	48.549	60.1905	60.371	66.9212	60.2303	63.3997	MMDAE-ZIP-256x64
904	48.549	60.1905	60.371	66.9212	60.2303	63.3997	MMDAE-ZIP-256x64
905	48.4409	60.0868	60.2856	66.7794	60.1267	63.2787	MMDAE-ZIP-256x64
906	48.4404	60.0467	60.2882	66.6721	60.0867	63.2083	MMDAE-ZIP-256x64
907	48.4404	60.0467	60.2882	66.6721	60.0867	63.2083	MMDAE-ZIP-256x64
908	48.4233	60.201	60.2636	67.0769	60.2407	63.4753	MMDAE-ZIP-256x64
909	48.4201	60.1984	60.2611	67.0743	60.238	63.4726	MMDAE-ZIP-256x64
910	48.4201	60.1984	60.2611	67.0743	60.238	63.4726	MMDAE-ZIP-256x64
911	48.3864	60.0545	60.2396	66.7933	60.0944	63.267	MMDAE-ZIP-256x64
912	48.3864	60.0545	60.2396	66.7933	60.0944	63.267	MMDAE-ZIP-256x64
913	48.3838	60.0495	60.2379	66.7783	60.0894	63.2575	MMDAE-ZIP-256x64
914	48.4453	60.1565	60.2821	67.0117	60.1962	63.4214	MMDAE-ZIP-256x64
915	47.8524	59.7284	59.795	66.7868	59.7684	63.083	MMDAE-ZIP-256x64
916	47.9331	59.7551	59.8614	66.7818	59.795	63.0956	MMDAE-ZIP-256x64
917	48.5673	60.278	60.3815	67.1101	60.3176	63.5328	MMDAE-ZIP-256x64
918	48.4165	60.1586	60.2581	67.0308	60.1983	63.4311	MMDAE-ZIP-256x64
919	47.8794	59.7807	59.8168	66.8399	59.8207	63.1358	MMDAE-ZIP-256x64
920	47.9034	59.7723	59.8367	66.816	59.8123	63.1205	MMDAE-ZIP-256x64
921	47.8807	59.7854	59.8176	66.8504	59.8254	63.1431	MMDAE-ZIP-256x64
922	47.8807	59.7854	59.8176	66.8504	59.8254	63.1431	MMDAE-ZIP-256x64
923	47.8487	59.7071	59.7922	66.7577	59.7471	63.0581	MMDAE-ZIP-256x64
924	47.8829	59.7881	59.8195	66.8503	59.8281	63.1445	MMDAE-ZIP-256x64
925	47.8748	59.7434	59.8138	66.783	59.7834	63.0897	MMDAE-ZIP-256x64
926	47.9186	59.7939	59.8494	66.8299	59.8339	63.1387	MMDAE-ZIP-256x64
927	47.7737	59.7021	59.7304	66.7847	59.7421	63.0674	MMDAE-ZIP-256x64
928	48.4042	60.0447	60.2548	66.761	60.0846	63.2471	MMDAE-ZIP-256x64
929	48.4042	60.0447	60.2548	66.761	60.0846	63.2471	MMDAE-ZIP-256x64
930	48.4042	60.0447	60.2548	66.761	60.0846	63.2471	MMDAE-ZIP-256x64
931	48.4051	60.0449	60.2556	66.7612	60.0848	63.2473	MMDAE-ZIP-256x64
932	48.4051	60.0449	60.2556	66.7612	60.0848	63.2473	MMDAE-ZIP-256x64
933	48.4032	60.0444	60.2541	66.7608	60.0843	63.2469	MMDAE-ZIP-256x64
934	48.4032	60.0444	60.2541	66.7608	60.0843	63.2469	MMDAE-ZIP-256x64
935	48.4032	60.0444	60.2541	66.7608	60.0843	63.2469	MMDAE-ZIP-256x64
936	48.4032	60.0444	60.2541	66.7608	60.0843	63.2469	MMDAE-ZIP-256x64
937	48.4051	60.0449	60.2556	66.7612	60.0848	63.2473	MMDAE-ZIP-256x64
938	48.5268	60.2317	60.3504	67.0262	60.2714	63.4695	MMDAE-ZIP-256x64
939	48.5177	60.2169	60.3434	67.0052	60.2567	63.452	MMDAE-ZIP-256x64
940	48.5177	60.2169	60.3434	67.0052	60.2567	63.452	MMDAE-ZIP-256x64
941	48.5177	60.2169	60.3434	67.0052	60.2567	63.452	MMDAE-ZIP-256x64
942	47.9772	59.8086	59.8973	66.8302	59.8486	63.147	MMDAE-ZIP-256x64
943	47.9772	59.8086	59.8973	66.8302	59.8486	63.147	MMDAE-ZIP-256x64
944	47.9713	59.7858	59.8927	66.8015	59.8258	63.1215	MMDAE-ZIP-256x64
945	48.5153	60.1491	60.3454	66.8435	60.1889	63.3419	MMDAE-ZIP-256x64
946	48.5136	60.2105	60.3394	67.0127	60.2502	63.4518	MMDAE-ZIP-256x64
947	48.5216	60.1987	60.3474	66.9641	60.2384	63.4234	MMDAE-ZIP-256x64
948	48.5153	60.2109	60.3408	67.013	60.2506	63.4521	MMDAE-ZIP-256x64
949	48.5268	60.2211	60.3507	67.0088	60.2609	63.4559	MMDAE-ZIP-256x64
950	48.5268	60.2211	60.3507	67.0088	60.2609	63.4559	MMDAE-ZIP-256x64
951	48.5172	60.2055	60.3429	66.9933	60.2452	63.4403	MMDAE-ZIP-256x64
952	48.5096	60.2017	60.3368	66.9901	60.2414	63.4367	MMDAE-ZIP-256x64
953	48.5354	60.2364	60.3574	67.0306	60.2761	63.4742	MMDAE-ZIP-256x64
954	48.5354	60.2364	60.3574	67.0306	60.2761	63.4742	MMDAE-ZIP-256x64
955	47.9566	59.7913	59.8806	66.8146	59.8313	63.1304	MMDAE-ZIP-256x64
956	47.975	59.7617	59.8962	66.7642	59.8017	63.0914	MMDAE-ZIP-256x64
957	47.9856	59.7823	59.9045	66.7907	59.8223	63.1147	MMDAE-ZIP-256x64
958	48.4426	60.051	60.2869	66.741	60.091	63.2416	MMDAE-ZIP-256x64
959	48.4426	60.051	60.2869	66.741	60.091	63.2416	MMDAE-ZIP-256x64
960	49.4061	60.7419	61.0345	68.8202	60.7802	64.5508	MMDAE-ZIP-256x64
961	49.4061	60.7419	61.0345	68.8202	60.7802	64.5508	MMDAE-ZIP-256x64
962	49.4075	60.7489	61.0356	68.8286	60.7873	64.5585	MMDAE-ZIP-256x64
963	48.447	59.9749	60.2967	66.5303	60.015	63.1049	MMDAE-ZIP-256x64
964	48.447	59.9749	60.2967	66.5303	60.015	63.1049	MMDAE-ZIP-256x64
965	48.447	59.9749	60.2967	66.5303	60.015	63.1049	MMDAE-ZIP-256x64
966	49.2979	60.5681	60.951	68.4824	60.6066	64.3043	MMDAE-ZIP-256x64
967	49.2979	60.5681	60.951	68.4824	60.6066	64.3043	MMDAE-ZIP-256x64
968	48.3589	60.0383	60.2168	66.7917	60.0782	63.2573	MMDAE-ZIP-256x64
969	48.3589	60.0383	60.2168	66.7917	60.0782	63.2573	MMDAE-ZIP-256x64
970	48.3589	60.0383	60.2168	66.7917	60.0782	63.2573	MMDAE-ZIP-256x64
971	48.3589	60.0383	60.2168	66.7917	60.0782	63.2573	MMDAE-ZIP-256x64
972	48.3589	60.0383	60.2168	66.7917	60.0782	63.2573	MMDAE-ZIP-256x64
973	48.3571	60.0378	60.2153	66.7913	60.0777	63.2568	MMDAE-ZIP-256x64
974	48.4488	60.0545	60.2919	66.744	60.0944	63.2449	MMDAE-ZIP-256x64
975	48.4488	60.0545	60.2919	66.744	60.0944	63.2449	MMDAE-ZIP-256x64
976	48.4488	60.0545	60.2919	66.744	60.0944	63.2449	MMDAE-ZIP-256x64
977	48.4488	60.0545	60.2919	66.744	60.0944	63.2449	MMDAE-ZIP-256x64
978	49.2178	60.5893	60.8821	68.6549	60.6278	64.3921	MMDAE-ZIP-256x64
979	48.3488	59.9925	60.2089	66.7378	60.0325	63.2078	MMDAE-ZIP-256x64
980	48.355	60.0317	60.2138	66.7818	60.0716	63.2492	MMDAE-ZIP-256x64
981	48.355	60.0317	60.2138	66.7818	60.0716	63.2492	MMDAE-ZIP-256x64
982	48.355	60.0317	60.2138	66.7818	60.0716	63.2492	MMDAE-ZIP-256x64
983	48.355	60.0317	60.2138	66.7818	60.0716	63.2492	MMDAE-ZIP-256x64
984	48.355	60.0317	60.2138	66.7818	60.0716	63.2492	MMDAE-ZIP-256x64
985	48.4407	60.0333	60.2911	66.6032	60.0734	63.17	MMDAE-ZIP-256x64
986	48.4103	59.963	60.2642	66.5779	60.003	63.1197	MMDAE-ZIP-256x64
987	48.4366	60.0286	60.2883	66.5887	60.0686	63.1608	MMDAE-ZIP-256x64
988	48.4378	60.0352	60.2894	66.5915	60.0752	63.1658	MMDAE-ZIP-256x64
989	48.4378	60.0352	60.2894	66.5915	60.0752	63.1658	MMDAE-ZIP-256x64
990	48.3844	60.0056	60.2467	66.5577	60.0456	63.1342	MMDAE-ZIP-256x64
991	48.4143	60.0184	60.2636	66.7183	60.0583	63.2134	MMDAE-ZIP-256x64
992	48.4403	60.0096	60.2875	66.644	60.0496	63.1752	MMDAE-ZIP-256x64
993	49.2882	60.5835	60.9412	68.5725	60.622	64.3526	MMDAE-ZIP-256x64
994	49.2882	60.5835	60.9412	68.5725	60.622	64.3526	MMDAE-ZIP-256x64
995	49.2882	60.5835	60.9412	68.5725	60.622	64.3526	MMDAE-ZIP-256x64
996	49.2882	60.5835	60.9412	68.5725	60.622	64.3526	MMDAE-ZIP-256x64
997	49.3014	60.7458	60.9376	69.7402	60.7836	64.9546	MMDAE-ZIP-256x64
998	49.3014	60.7458	60.9376	69.7402	60.7836	64.9546	MMDAE-ZIP-256x64
999	49.3014	60.7458	60.9376	69.7402	60.7836	64.9546	MMDAE-ZIP-256x64
1000	47.9892	59.7331	59.9085	66.7097	59.7732	63.0512	MMDAE-ZIP-256x64
1001	49.3475	60.7824	60.9842	68.9959	60.8206	64.6508	MMDAE-ZIP-256x64
1002	49.3508	60.7408	60.9869	68.9451	60.7791	64.6051	MMDAE-ZIP-256x64
1003	49.3379	60.7357	60.9765	68.9419	60.774	64.6008	MMDAE-ZIP-256x64
1004	49.9326	61.2191	61.4515	70.0552	61.2566	65.3611	MMDAE-ZIP-256x64
1005	48.7893	60.3441	60.5286	68.7003	60.3827	64.2735	MMDAE-ZIP-256x64
1006	48.7893	60.3441	60.5286	68.7003	60.3827	64.2735	MMDAE-ZIP-256x64
1007	47.7952	59.6743	59.7489	66.7246	59.7143	63.0251	MMDAE-ZIP-256x64
1008	47.7952	59.6743	59.7489	66.7246	59.7143	63.0251	MMDAE-ZIP-256x64
1009	47.7952	59.6743	59.7489	66.7246	59.7143	63.0251	MMDAE-ZIP-256x64
1010	47.7952	59.6743	59.7489	66.7246	59.7143	63.0251	MMDAE-ZIP-256x64
1011	47.7952	59.6743	59.7489	66.7246	59.7143	63.0251	MMDAE-ZIP-256x64
1012	47.7952	59.6743	59.7489	66.7246	59.7143	63.0251	MMDAE-ZIP-256x64
1013	47.7952	59.6743	59.7489	66.7246	59.7143	63.0251	MMDAE-ZIP-256x64
1014	49.3677	60.7669	61.0005	68.9738	60.8052	64.6324	MMDAE-ZIP-256x64
1015	49.9247	61.2025	61.445	70.0603	61.24	65.3539	MMDAE-ZIP-256x64
1016	49.3808	60.7571	61.0117	68.937	60.7954	64.6107	MMDAE-ZIP-256x64
1017	49.3808	60.7571	61.0117	68.937	60.7954	64.6107	MMDAE-ZIP-256x64
1018	49.9361	61.1925	61.4544	70.0233	61.23	65.3321	MMDAE-ZIP-256x64
1019	49.8898	61.1969	61.4164	70.0788	61.2344	65.3587	MMDAE-ZIP-256x64
1020	49.3808	60.7571	61.0117	68.937	60.7954	64.6107	MMDAE-ZIP-256x64
1021	48.5562	60.2444	60.3714	67.1004	60.2841	63.5099	MMDAE-ZIP-256x64
1022	48.5583	60.2468	60.3732	67.1024	60.2864	63.5121	MMDAE-ZIP-256x64
1023	48.4928	60.1927	60.3211	67.0294	60.2324	63.4494	MMDAE-ZIP-256x64
1024	49.05	60.5173	60.7537	68.1306	60.5561	64.1204	MMDAE-ZIP-256x64
1025	49.8104	61.0452	61.3566	69.4652	61.083	65.005	MMDAE-ZIP-256x64
1026	49.3975	60.7478	61.0274	68.8202	60.7861	64.5541	MMDAE-ZIP-256x64
1027	49.3975	60.7478	61.0274	68.8202	60.7861	64.5541	MMDAE-ZIP-256x64
1028	49.9524	61.181	61.4686	69.9074	61.2185	65.2751	MMDAE-ZIP-256x64
1029	49.812	61.0522	61.3578	69.4738	61.0901	65.0128	MMDAE-ZIP-256x64
1030	49.812	61.0522	61.3578	69.4738	61.0901	65.0128	MMDAE-ZIP-256x64
1031	49.2765	60.5383	60.9339	68.4456	60.5769	64.2713	MMDAE-ZIP-256x64
1032	49.2765	60.5383	60.9339	68.4456	60.5769	64.2713	MMDAE-ZIP-256x64
1033	49.695	60.8549	61.2669	69.0689	60.893	64.7238	MMDAE-ZIP-256x64
1034	49.695	60.8549	61.2669	69.0689	60.893	64.7238	MMDAE-ZIP-256x64
1035	49.695	60.8549	61.2669	69.0689	60.893	64.7238	MMDAE-ZIP-256x64
1036	49.8347	60.9847	61.376	69.5023	61.0226	64.987	MMDAE-ZIP-256x64
1037	49.1275	60.5767	60.8162	68.1928	60.6155	64.1813	MMDAE-ZIP-256x64
1038	49.6671	60.9229	61.2412	69.2488	60.9609	64.8411	MMDAE-ZIP-256x64
1039	49.3178	60.7693	60.9607	68.9455	60.8075	64.6213	MMDAE-ZIP-256x64
1040	49.3178	60.7693	60.9607	68.9455	60.8075	64.6213	MMDAE-ZIP-256x64
1041	49.4535	60.7181	61.0698	68.9615	60.7563	64.5994	MMDAE-ZIP-256x64
1042	49.4535	60.7181	61.0698	68.9615	60.7563	64.5994	MMDAE-ZIP-256x64
1043	49.4535	60.7181	61.0698	68.9615	60.7563	64.5994	MMDAE-ZIP-256x64
1044	49.8316	61.1744	61.3696	70.0057	61.2118	65.3141	MMDAE-ZIP-256x64
1045	48.9549	60.3483	60.6611	68.8233	60.3868	64.3296	MMDAE-ZIP-256x64
1046	48.9549	60.3483	60.6611	68.8233	60.3868	64.3296	MMDAE-ZIP-256x64
1047	48.9549	60.3483	60.6611	68.8233	60.3868	64.3296	MMDAE-ZIP-256x64
1048	48.9112	60.3352	60.6256	68.8152	60.3737	64.3187	MMDAE-ZIP-256x64
1049	48.9112	60.3352	60.6256	68.8152	60.3737	64.3187	MMDAE-ZIP-256x64
1050	48.9112	60.3352	60.6256	68.8152	60.3737	64.3187	MMDAE-ZIP-256x64
1051	49.1033	60.5332	60.7988	68.0801	60.5721	64.107	MMDAE-ZIP-256x64
1052	49.6435	60.8872	61.2234	69.1444	60.9253	64.7751	MMDAE-ZIP-256x64
1053	49.6463	60.8879	61.2256	69.1448	60.926	64.7757	MMDAE-ZIP-256x64
1054	49.6549	60.8982	61.2329	69.1409	60.9363	64.7798	MMDAE-ZIP-256x64
1055	49.6549	60.8982	61.2329	69.1409	60.9363	64.7798	MMDAE-ZIP-256x64
1056	49.6549	60.8982	61.2329	69.1409	60.9363	64.7798	MMDAE-ZIP-256x64
1057	49.6454	60.8877	61.2249	69.1446	60.9257	64.7755	MMDAE-ZIP-256x64
1058	49.6454	60.8877	61.2249	69.1446	60.9257	64.7755	MMDAE-ZIP-256x64
1059	48.4284	59.9925	60.2462	67.7535	60.0317	63.6593	MMDAE-ZIP-256x64
1060	49.9052	61.2026	61.4297	70.0046	61.2401	65.3297	MMDAE-ZIP-256x64
1061	49.899	61.201	61.4246	70.0034	61.2385	65.3282	MMDAE-ZIP-256x64
1062	49.9253	61.2237	61.4461	70.006	61.2611	65.3423	MMDAE-ZIP-256x64
1063	49.9253	61.2237	61.4461	70.006	61.2611	65.3423	MMDAE-ZIP-256x64
1064	49.9253	61.2237	61.4461	70.006	61.2611	65.3423	MMDAE-ZIP-256x64
1065	49.9183	61.2076	61.4402	70.0151	61.245	65.3371	MMDAE-ZIP-256x64
1066	48.4655	60.0692	60.2755	67.8582	60.1084	63.7486	MMDAE-ZIP-256x64
1067	49.8112	61.0217	61.355	69.6826	61.0594	65.0866	MMDAE-ZIP-256x64
1068	49.8112	61.0217	61.355	69.6826	61.0594	65.0866	MMDAE-ZIP-256x64
1069	49.8112	61.0217	61.355	69.6826	61.0594	65.0866	MMDAE-ZIP-256x64
1070	49.7868	60.9972	61.335	69.6741	61.0349	65.069	MMDAE-ZIP-256x64
1071	49.5021	60.6995	61.1111	68.8472	60.7378	64.5388	MMDAE-ZIP-256x64
1072	49.5021	60.6995	61.1111	68.8472	60.7378	64.5388	MMDAE-ZIP-256x64
1073	49.5021	60.6995	61.1111	68.8472	60.7378	64.5388	MMDAE-ZIP-256x64
1074	49.5021	60.6995	61.1111	68.8472	60.7378	64.5388	MMDAE-ZIP-256x64
1075	48.975	60.3434	60.6777	68.8004	60.3819	64.3168	MMDAE-ZIP-256x64
1076	49.0347	60.4476	60.7255	68.948	60.4859	64.4404	MMDAE-ZIP-256x64
1077	48.995	60.5008	60.6926	69.0532	60.5391	64.5165	MMDAE-ZIP-256x64
1078	49.0512	60.4782	60.7388	68.9886	60.5165	64.4754	MMDAE-ZIP-256x64
1079	49.2741	60.6572	60.9155	69.6381	60.6951	64.8598	MMDAE-ZIP-256x64
1080	49.2741	60.6572	60.9155	69.6381	60.6951	64.8598	MMDAE-ZIP-256x64
1081	49.2741	60.6572	60.9155	69.6381	60.6951	64.8598	MMDAE-ZIP-256x64
1082	49.2741	60.6572	60.9155	69.6381	60.6951	64.8598	MMDAE-ZIP-256x64
1083	49.2903	60.746	60.9283	69.7798	60.7838	64.9719	MMDAE-ZIP-256x64
1084	49.2903	60.746	60.9283	69.7798	60.7838	64.9719	MMDAE-ZIP-256x64
1085	48.9898	60.4376	60.6888	68.961	60.4759	64.4403	MMDAE-ZIP-256x64
1086	49.3398	60.7547	60.9681	69.876	60.7924	65.0185	MMDAE-ZIP-256x64
1087	49.2536	60.7768	60.8984	69.8133	60.8145	65.0039	MMDAE-ZIP-256x64
1088	49.1686	60.7349	60.8292	69.796	60.7727	64.9726	MMDAE-ZIP-256x64
1089	49.8391	61.1818	61.3753	70.0756	61.2192	65.3487	MMDAE-ZIP-256x64
1090	49.8564	61.199	61.3894	70.0887	61.2364	65.3642	MMDAE-ZIP-256x64
1091	49.8203	61.188	61.3602	70.0778	61.2254	65.3532	MMDAE-ZIP-256x64
1092	48.9885	60.4969	60.7033	68.1345	60.5357	64.1107	MMDAE-ZIP-256x64
1093	48.9885	60.4969	60.7033	68.1345	60.5357	64.1107	MMDAE-ZIP-256x64
1094	48.9868	60.4964	60.702	68.1342	60.5353	64.1103	MMDAE-ZIP-256x64
1095	48.9868	60.4964	60.702	68.1342	60.5353	64.1103	MMDAE-ZIP-256x64
1096	48.9885	60.4969	60.7033	68.1345	60.5357	64.1107	MMDAE-ZIP-256x64
1097	49.4738	60.8146	61.0835	69.2088	60.8527	64.7623	MMDAE-ZIP-256x64
1098	49.4669	60.8313	61.0775	69.2536	60.8693	64.7913	MMDAE-ZIP-256x64
1099	49.2982	60.757	60.9347	69.8067	60.7947	64.9898	MMDAE-ZIP-256x64
1100	49.2725	60.6817	60.914	69.6948	60.7195	64.8983	MMDAE-ZIP-256x64
1101	49.3302	60.7864	60.9607	69.8351	60.8241	65.0189	MMDAE-ZIP-256x64
1102	49.3302	60.7864	60.9607	69.8351	60.8241	65.0189	MMDAE-ZIP-256x64
1103	49.3302	60.7864	60.9607	69.8351	60.8241	65.0189	MMDAE-ZIP-256x64
1104	49.2747	60.666	60.9159	69.6653	60.7038	64.8766	MMDAE-ZIP-256x64
1105	49.2244	60.6593	60.8749	69.6708	60.6971	64.8751	MMDAE-ZIP-256x64
1106	49.2244	60.6593	60.8749	69.6708	60.6971	64.8751	MMDAE-ZIP-256x64
1107	49.282	60.7087	60.9217	69.7351	60.7465	64.9312	MMDAE-ZIP-256x64
1108	49.8665	61.1044	61.4012	69.6764	61.1421	65.1309	MMDAE-ZIP-256x64
1109	49.906	61.1163	61.4332	69.6863	61.154	65.1419	MMDAE-ZIP-256x64
1110	69.3438	69.9633	76.9236	70.5575	69.9964	70.2758	MMDAE-NB-256x64
1111	71.0854	69.9451	78.1841	73.2399	69.9768	71.5712	MMDAE-NB-256x64
1112	70.9776	69.9045	78.1016	73.1858	69.9363	71.5242	MMDAE-NB-256x64
1113	71.0169	69.9764	78.1304	73.3364	70.0081	71.6336	MMDAE-NB-256x64
1114	70.7965	69.7917	77.9614	73.1153	69.8236	71.4315	MMDAE-NB-256x64
1115	70.7676	69.7704	77.9393	73.0868	69.8023	71.4068	MMDAE-NB-256x64
1116	70.7791	69.7804	77.9479	73.1073	69.8123	71.4218	MMDAE-NB-256x64
1117	70.7791	69.7804	77.9479	73.1073	69.8123	71.4218	MMDAE-NB-256x64
1118	68.9765	69.684	76.6587	69.8477	69.7177	69.7827	MMDAE-NB-256x64
1119	68.9765	69.684	76.6587	69.8477	69.7177	69.7827	MMDAE-NB-256x64
1120	68.9591	69.672	76.6453	69.8397	69.7058	69.7726	MMDAE-NB-256x64
1121	68.9591	69.672	76.6453	69.8397	69.7058	69.7726	MMDAE-NB-256x64
1122	68.9244	69.6482	76.6183	69.8236	69.6819	69.7527	MMDAE-NB-256x64
1123	68.956	69.6772	76.6434	69.83	69.7109	69.7704	MMDAE-NB-256x64
1124	68.9589	69.676	76.6463	69.821	69.7098	69.7654	MMDAE-NB-256x64
1125	68.9589	69.676	76.6463	69.821	69.7098	69.7654	MMDAE-NB-256x64
1126	69.0838	69.7598	76.7432	69.8771	69.7934	69.8352	MMDAE-NB-256x64
1127	68.9816	69.6796	76.6651	69.7858	69.7133	69.7495	MMDAE-NB-256x64
1128	68.9816	69.6796	76.6651	69.7858	69.7133	69.7495	MMDAE-NB-256x64
1129	68.9816	69.6796	76.6651	69.7858	69.7133	69.7495	MMDAE-NB-256x64
1130	68.9816	69.6796	76.6651	69.7858	69.7133	69.7495	MMDAE-NB-256x64
1131	69.0547	69.7145	76.7228	69.7854	69.7482	69.7668	MMDAE-NB-256x64
1132	69.0326	69.6844	76.7073	69.7182	69.7201	69.7191	MMDAE-NB-256x64
1133	69.0326	69.6844	76.7073	69.7182	69.7201	69.7191	MMDAE-NB-256x64
1134	69.0326	69.6844	76.7073	69.7182	69.7201	69.7191	MMDAE-NB-256x64
1135	69.0838	69.7598	76.7432	69.8771	69.7934	69.8352	MMDAE-NB-256x64
1136	68.67	69.4827	76.4185	69.7403	69.5166	69.6283	MMDAE-NB-256x64
1137	68.67	69.4827	76.4185	69.7403	69.5166	69.6283	MMDAE-NB-256x64
1138	68.7342	69.5127	76.4695	69.7433	69.5466	69.6448	MMDAE-NB-256x64
1139	68.8769	69.6165	76.5826	69.7805	69.6503	69.7153	MMDAE-NB-256x64
1140	68.8422	69.5928	76.5556	69.7646	69.6266	69.6955	MMDAE-NB-256x64
1141	71.7416	70.5929	78.7552	71.5777	70.6251	71.0982	MMDAE-ZINB-256x64
1142	71.8856	70.7398	78.8753	71.5753	70.772	71.1714	MMDAE-ZINB-256x64
1143	71.8856	70.7398	78.8753	71.5753	70.772	71.1714	MMDAE-ZINB-256x64
1144	70.498	69.6368	77.7799	71.0817	69.6699	70.3687	MMDAE-ZINB-256x64
1145	70.498	69.6368	77.7799	71.0817	69.6699	70.3687	MMDAE-ZINB-256x64
1146	71.8856	70.7398	78.8753	71.5753	70.772	71.1714	MMDAE-ZINB-256x64
1147	70.4397	69.5862	77.7357	71.0301	69.6193	70.3176	MMDAE-ZINB-256x64
1148	71.716	70.8806	78.7971	71.1163	70.9129	71.0144	MMDAE-ZINB-256x64
1149	70.498	69.6368	77.7799	71.0817	69.6699	70.3687	MMDAE-ZINB-256x64
1150	70.4949	69.636	77.7776	71.08	69.6691	70.3674	MMDAE-ZINB-256x64
1151	70.498	69.6368	77.7799	71.0817	69.6699	70.3687	MMDAE-ZINB-256x64
1152	70.4749	69.612	77.763	71.0481	69.6451	70.3396	MMDAE-ZINB-256x64
1153	70.4393	69.5979	77.7339	71.0626	69.631	70.3395	MMDAE-ZINB-256x64
1154	70.4362	69.597	77.7316	71.0608	69.6301	70.3382	MMDAE-ZINB-256x64
1155	72.0654	70.9484	79.0217	71.6453	70.9804	71.3113	MMDAE-ZINB-256x64
1156	72.0654	70.9484	79.0217	71.6453	70.9804	71.3113	MMDAE-ZINB-256x64
1157	72.0654	70.9484	79.0217	71.6453	70.9804	71.3113	MMDAE-ZINB-256x64
1158	70.4693	69.6005	77.7597	71.024	69.6337	70.322	MMDAE-ZINB-256x64
1159	71.6642	70.5238	78.6947	71.5347	70.5561	71.042	MMDAE-ZINB-256x64
1160	70.4749	69.612	77.763	71.0481	69.6451	70.3396	MMDAE-ZINB-256x64
1161	70.4749	69.612	77.763	71.0481	69.6451	70.3396	MMDAE-ZINB-256x64
1162	65.313	66.9943	73.8621	67.2379	67.0309	67.1343	MMDAE-ZINB-256x64
1163	70.4161	69.5729	77.717	71.0288	69.606	70.3102	MMDAE-ZINB-256x64
1164	70.4161	69.5729	77.717	71.0288	69.606	70.3102	MMDAE-ZINB-256x64
1165	70.4564	69.6659	77.7501	71.0728	69.6989	70.3791	MMDAE-ZINB-256x64
1166	70.4564	69.6659	77.7501	71.0728	69.6989	70.3791	MMDAE-ZINB-256x64
1167	70.3755	69.5355	77.6864	70.9866	69.5686	70.2705	MMDAE-ZINB-256x64
1168	70.3755	69.5355	77.6864	70.9866	69.5686	70.2705	MMDAE-ZINB-256x64
1169	70.4342	69.5747	77.7324	71.006	69.6078	70.2999	MMDAE-ZINB-256x64
1170	71.8244	70.6896	78.8266	71.5564	70.7218	71.1367	MMDAE-ZINB-256x64
1171	70.4307	69.5802	77.73	70.9999	69.6133	70.2998	MMDAE-ZINB-256x64
1172	70.4307	69.5802	77.73	70.9999	69.6133	70.2998	MMDAE-ZINB-256x64
1173	78.5704	70.4981	85.3919	70.5312	86.5419	77.7206	MMDAE-Poisson-BBKNN-256x64
1174	84.5676	75.009	88.9596	75.037	84.2327	79.3694	MMDAE-Poisson-BBKNN-256x64
1175	78.4451	70.3408	85.3025	70.3741	86.3635	77.5532	MMDAE-Poisson-BBKNN-256x64
1176	84.2775	74.768	88.7681	74.7962	84.1656	79.2048	MMDAE-Poisson-BBKNN-256x64
1177	84.3196	74.815	88.7922	74.8432	84.159	79.2282	MMDAE-Poisson-BBKNN-256x64
1178	86.7899	77.705	90.4008	77.7298	83.7748	80.6392	MMDAE-Poisson-BBKNN-256x64
1179	86.9586	77.8661	90.5189	77.8908	83.8756	80.7725	MMDAE-Poisson-BBKNN-256x64
1180	84.4475	74.9165	88.879	74.9446	84.2063	79.3059	MMDAE-Poisson-BBKNN-256x64
1181	84.3139	74.8038	88.7939	74.832	84.1992	79.2398	MMDAE-Poisson-BBKNN-256x64
1182	84.3075	74.8013	88.7827	74.8295	84.1369	79.2107	MMDAE-Poisson-BBKNN-256x64
1183	84.2805	74.7681	88.7683	74.7963	84.1477	79.1969	MMDAE-Poisson-BBKNN-256x64
1184	86.3145	77.0073	90.1046	77.0329	83.9314	80.3343	MMDAE-Poisson-BBKNN-256x64
1185	84.26	74.7626	88.745	74.7909	84.0696	79.1593	MMDAE-Poisson-BBKNN-256x64
1186	87.0618	78.0681	90.5754	78.0925	83.8245	80.857	MMDAE-Poisson-BBKNN-256x64
1187	84.3817	74.8151	88.831	74.8433	84.0952	79.2	MMDAE-Poisson-BBKNN-256x64
1188	86.75	77.6629	90.3537	77.6878	83.5065	80.4921	MMDAE-Poisson-BBKNN-256x64
1189	84.3516	74.8034	88.7954	74.8316	83.9583	79.1327	MMDAE-Poisson-BBKNN-256x64
1190	86.74	77.7135	90.3536	77.7383	83.6281	80.5757	MMDAE-Poisson-BBKNN-256x64
1191	86.5979	77.5073	90.2738	77.5323	83.7452	80.5191	MMDAE-Poisson-BBKNN-256x64
1192	86.6027	77.5836	90.2712	77.6086	83.7028	80.5406	MMDAE-Poisson-BBKNN-256x64
1193	86.9692	77.9245	90.5021	77.9491	83.5983	80.6749	MMDAE-Poisson-BBKNN-256x64
1194	86.9761	77.9519	90.512	77.9765	83.6624	80.7194	MMDAE-Poisson-BBKNN-256x64
1195	86.9517	77.94	90.483	77.9646	83.5194	80.6465	MMDAE-Poisson-BBKNN-256x64
1196	84.227	74.6621	88.7002	74.6904	83.7586	78.965	MMDAE-Poisson-BBKNN-256x64
1197	84.1527	74.5561	88.6521	74.5846	83.6972	78.8786	MMDAE-Poisson-BBKNN-256x64
1198	82.4406	76.2497	87.0394	76.276	78.6711	77.455	MMDAE-ZIP-BBKNN-256x64
1199	82.9114	76.1369	87.426	76.1634	79.3378	77.7182	MMDAE-ZIP-BBKNN-256x64
1200	82.5699	75.9539	87.1787	75.9806	79.1495	77.5327	MMDAE-ZIP-BBKNN-256x64
1201	80.1917	73.3325	85.3384	73.3622	76.8442	75.0628	MMDAE-ZIP-BBKNN-256x64
1202	82.2029	76.0771	86.8604	76.1036	78.4304	77.2495	MMDAE-ZIP-BBKNN-256x64
1203	82.442	75.8511	87.0765	75.8778	78.872	77.3459	MMDAE-ZIP-BBKNN-256x64
1204	82.4362	75.8355	87.0768	75.8623	78.9099	77.3561	MMDAE-ZIP-BBKNN-256x64
1205	82.4319	75.8285	87.0707	75.8553	78.8653	77.331	MMDAE-ZIP-BBKNN-256x64
1206	82.4056	76.2025	87.0082	76.2289	78.5616	77.3776	MMDAE-ZIP-BBKNN-256x64
1207	82.4944	76.1876	87.0836	76.214	78.6997	77.4369	MMDAE-ZIP-BBKNN-256x64
1208	82.2003	75.9845	86.8359	76.0111	78.0803	77.0318	MMDAE-ZIP-BBKNN-256x64
1209	82.2935	76.1783	86.9144	76.2047	78.3611	77.2679	MMDAE-ZIP-BBKNN-256x64
1210	82.294	76.2027	86.9011	76.2291	78.2005	77.2022	MMDAE-ZIP-BBKNN-256x64
1211	82.4598	76.1876	87.0486	76.214	78.5669	77.3725	MMDAE-ZIP-BBKNN-256x64
1212	82.4528	76.2171	87.0427	76.2435	78.5746	77.3915	MMDAE-ZIP-BBKNN-256x64
1213	82.49	76.4041	87.0582	76.4302	78.577	77.4887	MMDAE-ZIP-BBKNN-256x64
1214	82.4866	76.3997	87.0572	76.4259	78.5941	77.4948	MMDAE-ZIP-BBKNN-256x64
1215	82.4866	76.3997	87.0572	76.4259	78.5941	77.4948	MMDAE-ZIP-BBKNN-256x64
1216	82.2482	75.9607	86.86	75.9874	78.1796	77.0679	MMDAE-ZIP-BBKNN-256x64
1217	82.0599	75.9877	86.6983	76.0143	77.848	76.9203	MMDAE-ZIP-BBKNN-256x64
1218	83.0328	76.4516	87.4738	76.4777	79.0982	77.7659	MMDAE-ZIP-BBKNN-256x64
1219	83.0603	76.4682	87.4888	76.4943	79.0407	77.7467	MMDAE-ZIP-BBKNN-256x64
1220	82.4943	76.2875	87.0765	76.3138	78.6806	77.4791	MMDAE-ZIP-BBKNN-256x64
1221	82.0849	76.3915	86.6925	76.4177	77.7764	77.091	MMDAE-ZIP-BBKNN-256x64
1222	81.9148	76.2638	86.5438	76.2901	77.2585	76.7712	MMDAE-ZIP-BBKNN-256x64
1223	81.8908	76.2885	86.5198	76.3147	77.1857	76.7477	MMDAE-ZIP-BBKNN-256x64
1224	81.4681	76.1228	86.1817	76.1492	76.5788	76.3634	MMDAE-ZIP-BBKNN-256x64
1225	82.2714	76.4347	86.8387	76.4609	77.9826	77.2143	MMDAE-ZIP-BBKNN-256x64
1226	82.2347	76.0639	86.8331	76.0904	78.0079	77.0373	MMDAE-ZIP-BBKNN-256x64
1227	82.9096	76.3286	87.3821	76.3548	78.9559	77.6336	MMDAE-ZIP-BBKNN-256x64
1228	82.3148	76.0497	86.9126	76.0763	78.3221	77.1828	MMDAE-ZIP-BBKNN-256x64
1229	82.8493	76.3575	87.3389	76.3838	78.9901	77.6651	MMDAE-ZIP-BBKNN-256x64
1230	82.3102	76.0783	86.905	76.1048	78.3038	77.1886	MMDAE-ZIP-BBKNN-256x64
1231	81.8427	75.9427	86.5266	75.9694	77.7314	76.8403	MMDAE-ZIP-BBKNN-256x64
1232	82.0089	75.9373	86.6646	75.964	77.9268	76.9329	MMDAE-ZIP-BBKNN-256x64
1233	82.0089	75.9373	86.6646	75.964	77.9268	76.9329	MMDAE-ZIP-BBKNN-256x64
1234	82.3029	76.4841	86.8646	76.5102	78.0528	77.2738	MMDAE-ZIP-BBKNN-256x64
1235	82.2437	76.0235	86.8557	76.0501	78.2675	77.1429	MMDAE-ZIP-BBKNN-256x64
1236	82.1773	75.9924	86.7893	76.019	77.937	76.9661	MMDAE-ZIP-BBKNN-256x64
1237	82.2436	76.0249	86.8508	76.0515	78.176	77.0991	MMDAE-ZIP-BBKNN-256x64
1238	81.863	75.6989	86.5486	75.7259	77.5635	76.6337	MMDAE-ZIP-BBKNN-256x64
1239	82.1128	76.111	86.7424	76.1375	78.1311	77.1214	MMDAE-ZIP-BBKNN-256x64
1240	82.2825	76.074	86.8809	76.1005	78.2526	77.1616	MMDAE-ZIP-BBKNN-256x64
1241	82.2825	76.074	86.8809	76.1005	78.2526	77.1616	MMDAE-ZIP-BBKNN-256x64
1242	82.2428	76.0382	86.8496	76.0648	78.1881	77.1118	MMDAE-ZIP-BBKNN-256x64
1243	82.2428	76.0382	86.8496	76.0648	78.1881	77.1118	MMDAE-ZIP-BBKNN-256x64
1244	82.0413	76.0561	86.6867	76.0827	78.0377	77.0478	MMDAE-ZIP-BBKNN-256x64
1245	82.1361	76.152	86.7525	76.1784	78.0446	77.1002	MMDAE-ZIP-BBKNN-256x64
1246	81.9641	76.0083	86.6276	76.0349	77.9595	76.9852	MMDAE-ZIP-BBKNN-256x64
1247	82.0127	76.423	86.6341	76.4492	77.7673	77.1026	MMDAE-ZIP-BBKNN-256x64
1248	82.0031	76.3878	86.6288	76.4139	77.7659	77.084	MMDAE-ZIP-BBKNN-256x64
1249	81.8541	76.3217	86.5101	76.3479	77.5489	76.9437	MMDAE-ZIP-BBKNN-256x64
1250	81.962	76.3278	86.5979	76.354	77.6995	77.0209	MMDAE-ZIP-BBKNN-256x64
1251	81.9207	76.3509	86.561	76.3771	77.6178	76.9924	MMDAE-ZIP-BBKNN-256x64
1252	81.9907	76.4037	86.6135	76.4299	77.6726	77.0462	MMDAE-ZIP-BBKNN-256x64
1253	81.9907	76.4037	86.6135	76.4299	77.6726	77.0462	MMDAE-ZIP-BBKNN-256x64
1254	81.9907	76.4037	86.6135	76.4299	77.6726	77.0462	MMDAE-ZIP-BBKNN-256x64
1255	81.9943	76.3741	86.6169	76.4003	77.652	77.0211	MMDAE-ZIP-BBKNN-256x64
1256	82.2114	76.3467	86.7902	76.3729	77.8269	77.093	MMDAE-ZIP-BBKNN-256x64
1257	81.3661	75.36	86.1508	75.3873	76.7741	76.0744	MMDAE-ZIP-BBKNN-256x64
1258	81.4496	75.7309	86.1951	75.7578	76.7938	76.2723	MMDAE-ZIP-BBKNN-256x64
1259	81.4309	75.7841	86.1792	75.8109	76.8243	76.3143	MMDAE-ZIP-BBKNN-256x64
1260	81.6784	75.5909	86.3973	75.618	77.2043	76.4029	MMDAE-ZIP-BBKNN-256x64
1261	82.1369	76.3938	86.7287	76.42	77.7483	77.0784	MMDAE-ZIP-BBKNN-256x64
1262	82.1181	75.9935	86.7465	76.0202	77.9618	76.9787	MMDAE-ZIP-BBKNN-256x64
1263	82.1181	75.9935	86.7465	76.0202	77.9618	76.9787	MMDAE-ZIP-BBKNN-256x64
1264	82.1104	76.3407	86.7176	76.3669	77.8506	77.1016	MMDAE-ZIP-BBKNN-256x64
1265	81.69	75.9906	86.4033	76.0172	77.6015	76.8012	MMDAE-ZIP-BBKNN-256x64
1266	81.69	75.9906	86.4033	76.0172	77.6015	76.8012	MMDAE-ZIP-BBKNN-256x64
1267	81.5904	75.9369	86.3254	75.9635	77.4385	76.6939	MMDAE-ZIP-BBKNN-256x64
1268	81.9089	76.2492	86.5515	76.2755	77.5255	76.8954	MMDAE-ZIP-BBKNN-256x64
1269	81.8922	76.2461	86.5374	76.2724	77.4959	76.8793	MMDAE-ZIP-BBKNN-256x64
1270	81.9322	76.2784	86.5687	76.3046	77.5551	76.9248	MMDAE-ZIP-BBKNN-256x64
1271	81.6912	76.2886	86.3786	76.3148	77.3797	76.8436	MMDAE-ZIP-BBKNN-256x64
1272	81.6052	76.3836	86.2999	76.4097	77.1961	76.8009	MMDAE-ZIP-BBKNN-256x64
1273	81.7265	75.9871	86.4296	76.0137	77.5829	76.7903	MMDAE-ZIP-BBKNN-256x64
1274	82.0862	76.0518	86.7141	76.0783	77.9366	76.9963	MMDAE-ZIP-BBKNN-256x64
1275	81.8512	76.4106	86.5068	76.4367	77.6008	77.0144	MMDAE-ZIP-BBKNN-256x64
1276	81.7411	76.3805	86.4214	76.4066	77.4624	76.9309	MMDAE-ZIP-BBKNN-256x64
1277	81.821	76.2884	86.4821	76.3147	77.4472	76.8768	MMDAE-ZIP-BBKNN-256x64
1278	81.7514	76.3682	86.4256	76.3944	77.4398	76.9135	MMDAE-ZIP-BBKNN-256x64
1279	81.7782	76.3241	86.4472	76.3503	77.4031	76.8731	MMDAE-ZIP-BBKNN-256x64
1280	81.9109	76.4134	86.5503	76.4395	77.5836	77.0073	MMDAE-ZIP-BBKNN-256x64
1281	81.8851	76.39	86.5305	76.4161	77.5491	76.9785	MMDAE-ZIP-BBKNN-256x64
1282	81.9201	76.3823	86.5577	76.4085	77.6031	77.0012	MMDAE-ZIP-BBKNN-256x64
1283	81.7622	76.1373	86.4358	76.1638	77.3451	76.7499	MMDAE-ZIP-BBKNN-256x64
1284	81.7543	76.2944	86.4244	76.3206	77.3083	76.8113	MMDAE-ZIP-BBKNN-256x64
1285	81.7625	76.2903	86.4308	76.3165	77.2863	76.7984	MMDAE-ZIP-BBKNN-256x64
1286	81.6304	75.7971	86.3583	75.8239	77.3503	76.5795	MMDAE-ZIP-BBKNN-256x64
1287	81.6304	75.7971	86.3583	75.8239	77.3503	76.5795	MMDAE-ZIP-BBKNN-256x64
1288	81.4048	76.1871	86.1546	76.2135	77.1181	76.6631	MMDAE-ZIP-BBKNN-256x64
1289	81.2813	75.7475	86.0846	75.7744	77.1041	76.4335	MMDAE-ZIP-BBKNN-256x64
1290	81.3344	75.7274	86.1263	75.7543	77.112	76.4271	MMDAE-ZIP-BBKNN-256x64
1291	81.3344	75.7274	86.1263	75.7543	77.112	76.4271	MMDAE-ZIP-BBKNN-256x64
1292	81.3624	75.768	86.1477	75.7949	77.2173	76.4995	MMDAE-ZIP-BBKNN-256x64
1293	81.3705	75.7173	86.1556	75.7442	77.1944	76.4624	MMDAE-ZIP-BBKNN-256x64
1294	81.3639	75.7779	86.1453	75.8048	77.1655	76.4791	MMDAE-ZIP-BBKNN-256x64
1295	81.4906	76.2375	86.2201	76.2638	77.1732	76.7158	MMDAE-ZIP-BBKNN-256x64
1296	81.8194	75.998	86.5086	76.0246	77.789	76.8967	MMDAE-ZIP-BBKNN-256x64
1297	81.6107	75.8176	86.3464	75.8444	77.4962	76.6614	MMDAE-ZIP-BBKNN-256x64
1298	81.5544	75.7723	86.3004	75.7991	77.3475	76.5655	MMDAE-ZIP-BBKNN-256x64
1299	81.522	76.1963	86.2487	76.2227	77.2178	76.717	MMDAE-ZIP-BBKNN-256x64
1300	81.514	75.8272	86.2667	75.854	77.3566	76.5979	MMDAE-ZIP-BBKNN-256x64
1301	81.2497	75.7312	86.0595	75.7581	77.057	76.402	MMDAE-ZIP-BBKNN-256x64
1302	81.3477	75.7475	86.1339	75.7744	77.1427	76.4524	MMDAE-ZIP-BBKNN-256x64
1303	81.3477	75.7475	86.1339	75.7744	77.1427	76.4524	MMDAE-ZIP-BBKNN-256x64
1304	81.3023	76.2427	86.0748	76.2691	77.0535	76.6593	MMDAE-ZIP-BBKNN-256x64
1305	81.3023	76.2427	86.0748	76.2691	77.0535	76.6593	MMDAE-ZIP-BBKNN-256x64
1306	81.2941	76.0669	86.0734	76.0934	77.0084	76.5482	MMDAE-ZIP-BBKNN-256x64
1307	81.4957	75.7729	86.2537	75.7998	77.3274	76.556	MMDAE-ZIP-BBKNN-256x64
1308	81.4828	75.7624	86.2438	75.7892	77.3113	76.5427	MMDAE-ZIP-BBKNN-256x64
1309	81.1857	76.1802	85.9807	76.2066	76.8718	76.5377	MMDAE-ZIP-BBKNN-256x64
1310	81.3326	76.1832	86.0955	76.2096	76.9519	76.579	MMDAE-ZIP-BBKNN-256x64
1311	81.2025	76.2531	85.9892	76.2794	76.8193	76.5484	MMDAE-ZIP-BBKNN-256x64
1312	81.3582	76.3437	86.1094	76.3699	77.0338	76.7004	MMDAE-ZIP-BBKNN-256x64
1313	81.4782	76.235	86.2115	76.2614	77.1636	76.7098	MMDAE-ZIP-BBKNN-256x64
1314	81.3436	75.8434	86.1304	75.8701	77.2325	76.5453	MMDAE-ZIP-BBKNN-256x64
1315	81.2489	75.9968	86.035	76.0234	76.8716	76.4451	MMDAE-ZIP-BBKNN-256x64
1316	81.3664	76.1296	86.127	76.156	77.033	76.592	MMDAE-ZIP-BBKNN-256x64
1317	81.3145	76.1362	86.0836	76.1626	76.9528	76.5557	MMDAE-ZIP-BBKNN-256x64
1318	81.3195	76.1051	86.0872	76.1316	76.9777	76.5523	MMDAE-ZIP-BBKNN-256x64
1319	81.3118	75.7833	86.1027	75.8101	77.084	76.4417	MMDAE-ZIP-BBKNN-256x64
1320	81.5033	76.1055	86.2333	76.1319	77.1297	76.6276	MMDAE-ZIP-BBKNN-256x64
1321	81.1695	75.9803	85.9714	76.007	76.7113	76.3575	MMDAE-ZIP-BBKNN-256x64
1322	81.0731	75.9862	85.8961	76.0128	76.593	76.3018	MMDAE-ZIP-BBKNN-256x64
1323	81.0232	75.9646	85.8607	75.9912	76.5967	76.2928	MMDAE-ZIP-BBKNN-256x64
1324	81.0602	75.9763	85.8862	76.003	76.578	76.2894	MMDAE-ZIP-BBKNN-256x64
1325	80.8216	75.8724	85.7009	75.8991	76.4148	76.1561	MMDAE-ZIP-BBKNN-256x64
1326	81.2069	76.1856	85.9986	76.212	76.9054	76.5571	MMDAE-ZIP-BBKNN-256x64
1327	81.2069	76.1856	85.9986	76.212	76.9054	76.5571	MMDAE-ZIP-BBKNN-256x64
1328	81.1834	76.0521	85.9853	76.0786	76.8703	76.4724	MMDAE-ZIP-BBKNN-256x64
1329	81.6579	75.6687	86.3715	75.6957	77.107	76.3948	MMDAE-ZIP-BBKNN-256x64
1330	81.9386	76.275	86.5759	76.3012	77.4986	76.8953	MMDAE-ZIP-BBKNN-256x64
1331	81.943	75.8853	86.6027	75.912	77.6193	76.7562	MMDAE-ZIP-BBKNN-256x64
1332	81.6456	76.1929	86.3441	76.2192	77.237	76.7247	MMDAE-ZIP-BBKNN-256x64
1333	81.9384	76.2625	86.5717	76.2888	77.4834	76.8815	MMDAE-ZIP-BBKNN-256x64
1334	81.8343	76.4423	86.4835	76.4684	77.3914	76.9271	MMDAE-ZIP-BBKNN-256x64
1335	81.8082	76.4279	86.4621	76.454	77.3408	76.8949	MMDAE-ZIP-BBKNN-256x64
1336	81.3983	75.9894	86.1505	76.016	76.9063	76.4586	MMDAE-ZIP-BBKNN-256x64
1337	81.3137	76.0998	86.0865	76.1262	76.9202	76.5212	MMDAE-ZIP-BBKNN-256x64
1338	81.3581	75.6299	86.1284	75.6569	76.7508	76.2	MMDAE-ZIP-BBKNN-256x64
1339	80.8582	76.02	85.7118	76.0466	76.2208	76.1336	MMDAE-ZIP-BBKNN-256x64
1340	81.821	76.1514	86.4918	76.1778	77.5749	76.87	MMDAE-ZIP-BBKNN-256x64
1341	81.7189	75.7477	86.4278	75.7746	77.3576	76.5579	MMDAE-ZIP-BBKNN-256x64
1342	81.3328	76.1085	86.0974	76.1349	76.9221	76.5265	MMDAE-ZIP-BBKNN-256x64
1343	81.6919	75.9294	86.3942	75.9561	77.3069	76.6255	MMDAE-ZIP-BBKNN-256x64
1344	81.542	75.8793	86.2728	75.906	77.0519	76.4746	MMDAE-ZIP-BBKNN-256x64
1345	81.2555	76.0507	86.0404	76.0772	76.8462	76.4598	MMDAE-ZIP-BBKNN-256x64
1346	81.4663	76.1269	86.2047	76.1533	77.0998	76.6237	MMDAE-ZIP-BBKNN-256x64
1347	81.2913	76.2547	86.0598	76.281	76.9004	76.5895	MMDAE-ZIP-BBKNN-256x64
1348	81.292	76.1226	86.0672	76.1491	76.9184	76.5318	MMDAE-ZIP-BBKNN-256x64
1349	81.2881	76.2616	86.0574	76.2879	76.9088	76.5971	MMDAE-ZIP-BBKNN-256x64
1350	81.2881	76.2616	86.0574	76.2879	76.9088	76.5971	MMDAE-ZIP-BBKNN-256x64
1351	81.2856	76.1011	86.0562	76.1276	76.8091	76.4668	MMDAE-ZIP-BBKNN-256x64
1352	81.4299	76.3329	86.1629	76.3591	76.9674	76.6621	MMDAE-ZIP-BBKNN-256x64
1353	81.2787	76.0729	86.0557	76.0994	76.8345	76.4652	MMDAE-ZIP-BBKNN-256x64
1354	81.1941	76.0444	85.9899	76.071	76.7626	76.4152	MMDAE-ZIP-BBKNN-256x64
1355	81.2271	76.0355	86.0154	76.062	76.7637	76.4112	MMDAE-ZIP-BBKNN-256x64
1356	81.3391	76.2646	86.0944	76.2909	76.8681	76.5784	MMDAE-ZIP-BBKNN-256x64
1357	81.3619	76.2856	86.1108	76.3119	76.879	76.5944	MMDAE-ZIP-BBKNN-256x64
1358	81.0047	75.8332	85.8398	75.86	76.357	76.1077	MMDAE-ZIP-BBKNN-256x64
1359	81.1214	76.0353	85.9331	76.0619	76.713	76.3861	MMDAE-ZIP-BBKNN-256x64
1360	80.4416	75.6928	85.3971	75.7198	75.8204	75.77	MMDAE-ZIP-BBKNN-256x64
1361	80.3429	75.6341	85.3207	75.661	75.7045	75.6827	MMDAE-ZIP-BBKNN-256x64
1362	80.4543	75.7014	85.4069	75.7283	75.8336	75.7809	MMDAE-ZIP-BBKNN-256x64
1363	80.4543	75.7014	85.4069	75.7283	75.8336	75.7809	MMDAE-ZIP-BBKNN-256x64
1364	80.488	75.7588	85.4349	75.7857	75.9298	75.8577	MMDAE-ZIP-BBKNN-256x64
1365	80.9826	76.1014	85.8082	76.1279	76.3276	76.2276	MMDAE-ZIP-BBKNN-256x64
1366	81.5404	76.3078	86.2512	76.3341	76.9911	76.6612	MMDAE-ZIP-BBKNN-256x64
1367	81.2446	76.2721	86.02	76.2983	76.8581	76.5772	MMDAE-ZIP-BBKNN-256x64
1368	81.2871	76.3404	86.0505	76.3666	76.897	76.6309	MMDAE-ZIP-BBKNN-256x64
1369	81.2691	75.959	86.0435	75.9857	76.584	76.2837	MMDAE-ZIP-BBKNN-256x64
1370	81.5723	76.2232	86.2755	76.2496	76.9564	76.6013	MMDAE-ZIP-BBKNN-256x64
1371	80.8106	75.9093	85.6799	75.936	76.1269	76.0313	MMDAE-ZIP-BBKNN-256x64
1372	80.7787	75.8917	85.6555	75.9184	76.1004	76.0093	MMDAE-ZIP-BBKNN-256x64
1373	80.7958	75.8638	85.667	75.8905	76.0221	75.9563	MMDAE-ZIP-BBKNN-256x64
1374	81.414	76.3105	86.1449	76.3367	76.8196	76.5774	MMDAE-ZIP-BBKNN-256x64
1375	81.3944	76.2458	86.1359	76.2721	76.8593	76.5646	MMDAE-ZIP-BBKNN-256x64
1376	81.3414	76.4291	86.0818	76.4552	76.7212	76.5879	MMDAE-ZIP-BBKNN-256x64
1377	80.9536	75.9844	85.7851	76.011	76.1968	76.1038	MMDAE-ZIP-BBKNN-256x64
1378	80.8638	75.8895	85.7153	75.9162	76.1094	76.0127	MMDAE-ZIP-BBKNN-256x64
1379	80.9118	76.0433	85.7495	76.0698	76.1481	76.109	MMDAE-ZIP-BBKNN-256x64
1380	80.7896	75.908	85.6497	76.0044	75.9347	75.9695	MMDAE-ZIP-BBKNN-256x64
1381	80.8038	75.927	85.661	76.0099	75.9536	75.9818	MMDAE-ZIP-BBKNN-256x64
1382	80.8373	75.9706	85.687	76.0291	75.9972	76.0131	MMDAE-ZIP-BBKNN-256x64
1383	81.2627	76.098	86.0248	76.1245	76.3637	76.2439	MMDAE-ZIP-BBKNN-256x64
1384	81.064	76.0916	85.8718	76.1181	76.4202	76.2688	MMDAE-ZIP-BBKNN-256x64
1385	81.064	76.0916	85.8718	76.1181	76.4202	76.2688	MMDAE-ZIP-BBKNN-256x64
1386	81.0453	76.1881	85.8496	76.2172	76.2145	76.2158	MMDAE-ZIP-BBKNN-256x64
1387	80.861	76.092	85.7121	76.1185	76.2266	76.1725	MMDAE-ZIP-BBKNN-256x64
1388	81.1435	76.2035	85.9282	76.2299	76.4695	76.3495	MMDAE-ZIP-BBKNN-256x64
1389	81.1207	76.2493	85.9098	76.2756	76.4609	76.3681	MMDAE-ZIP-BBKNN-256x64
1390	80.9344	76.0782	85.7693	76.1046	76.1583	76.1314	MMDAE-ZIP-BBKNN-256x64
1391	80.8188	75.9865	85.6807	76.0131	76.0245	76.0188	MMDAE-ZIP-BBKNN-256x64
1392	80.7762	75.9781	85.6398	76.1818	76.0047	76.0931	MMDAE-ZIP-BBKNN-256x64
1393	81.1491	76.0809	85.939	76.1074	76.3221	76.2146	MMDAE-ZIP-BBKNN-256x64
1394	81.0222	76.0976	85.8331	76.1241	76.1724	76.1482	MMDAE-ZIP-BBKNN-256x64
1395	80.6418	75.9547	85.5431	76.0885	75.9812	76.0348	MMDAE-ZIP-BBKNN-256x64
1396	81.3039	76.3157	86.0504	76.3419	76.496	76.4188	MMDAE-ZIP-BBKNN-256x64
1397	81.0848	76.3663	85.883	76.3925	76.4595	76.426	MMDAE-ZIP-BBKNN-256x64
1398	81.2118	76.1167	85.9886	76.1431	76.4104	76.2765	MMDAE-ZIP-BBKNN-256x64
1399	80.4624	75.7731	85.4031	75.8	75.8022	75.8011	MMDAE-ZIP-BBKNN-256x64
1400	80.4608	75.631	85.3981	75.8853	75.6578	75.7714	MMDAE-ZIP-BBKNN-256x64
1401	85.2384	77.6135	89.1255	77.6384	82.0325	79.775	MMDAE-NB-BBKNN-256x64
1402	85.2438	77.5894	89.135	77.6144	82.1168	79.8021	MMDAE-NB-BBKNN-256x64
1403	85.3591	77.6444	89.2227	77.6693	82.1972	79.8691	MMDAE-NB-BBKNN-256x64
1404	84.692	77.0015	88.7279	77.0272	81.6276	79.2607	MMDAE-NB-BBKNN-256x64
1405	85.2131	77.401	89.1057	77.4261	81.8367	79.5703	MMDAE-NB-BBKNN-256x64
1406	85.1919	77.3722	89.0951	77.3974	81.8908	79.5807	MMDAE-NB-BBKNN-256x64
1407	85.2039	77.4019	89.1026	77.4271	81.8945	79.5981	MMDAE-NB-BBKNN-256x64
1408	85.5139	77.658	89.3308	77.6829	82.0888	79.8251	MMDAE-NB-BBKNN-256x64
1409	85.5139	77.658	89.3308	77.6829	82.0888	79.8251	MMDAE-NB-BBKNN-256x64
1410	85.5139	77.658	89.3308	77.6829	82.0888	79.8251	MMDAE-NB-BBKNN-256x64
1411	85.5139	77.658	89.3308	77.6829	82.0888	79.8251	MMDAE-NB-BBKNN-256x64
1412	85.3445	77.6002	89.2118	77.6251	82.1538	79.8253	MMDAE-NB-BBKNN-256x64
1413	85.3363	77.6116	89.2041	77.6365	82.1448	79.8271	MMDAE-NB-BBKNN-256x64
1414	85.4264	77.6761	89.2635	77.701	82.1048	79.8422	MMDAE-NB-BBKNN-256x64
1415	85.4072	77.6554	89.2466	77.6803	82.0423	79.8017	MMDAE-NB-BBKNN-256x64
1416	85.4072	77.6554	89.2466	77.6803	82.0423	79.8017	MMDAE-NB-BBKNN-256x64
1417	85.4192	77.6666	89.255	77.6914	82.0482	79.8104	MMDAE-NB-BBKNN-256x64
1418	85.2282	77.5529	89.1166	77.5779	81.9547	79.7063	MMDAE-NB-BBKNN-256x64
1419	85.1576	77.5654	89.0603	77.5904	81.9062	79.6899	MMDAE-NB-BBKNN-256x64
1420	84.8253	77.2403	88.8341	77.2656	81.9166	79.5232	MMDAE-NB-BBKNN-256x64
1421	84.8371	77.2512	88.8425	77.2765	81.922	79.5315	MMDAE-NB-BBKNN-256x64
1422	84.9985	77.4761	88.9389	77.5011	81.763	79.575	MMDAE-NB-BBKNN-256x64
1423	85.068	77.5748	88.9815	77.5998	81.7346	79.6136	MMDAE-NB-BBKNN-256x64
1424	85.068	77.5748	88.9815	77.5998	81.7346	79.6136	MMDAE-NB-BBKNN-256x64
1425	85.2963	77.3487	89.1739	77.3739	81.912	79.5783	MMDAE-NB-BBKNN-256x64
1426	85.4491	77.538	89.2814	77.563	82.0032	79.7213	MMDAE-NB-BBKNN-256x64
1427	85.2532	77.3913	89.1473	77.4165	82.0136	79.6488	MMDAE-NB-BBKNN-256x64
1428	85.2532	77.3913	89.1473	77.4165	82.0136	79.6488	MMDAE-NB-BBKNN-256x64
1429	85.2532	77.3913	89.1473	77.4165	82.0136	79.6488	MMDAE-NB-BBKNN-256x64
1430	85.0916	77.2072	89.0332	77.2325	81.9588	79.5255	MMDAE-NB-BBKNN-256x64
1431	85.1177	77.3714	89.0459	77.3966	81.9753	79.6202	MMDAE-NB-BBKNN-256x64
1432	85.1056	77.342	89.0384	77.3673	81.9722	79.6032	MMDAE-NB-BBKNN-256x64
1433	85.1056	77.342	89.0384	77.3673	81.9722	79.6032	MMDAE-NB-BBKNN-256x64
1434	85.3006	77.4493	89.178	77.4744	82.0017	79.6738	MMDAE-NB-BBKNN-256x64
1435	85.3006	77.4493	89.178	77.4744	82.0017	79.6738	MMDAE-NB-BBKNN-256x64
1436	85.1976	77.4277	89.098	77.4529	81.9291	79.6281	MMDAE-NB-BBKNN-256x64
1437	85.2796	77.6272	89.1507	77.6522	81.9996	79.7667	MMDAE-NB-BBKNN-256x64
1438	85.4425	77.7648	89.262	77.7895	82.0032	79.8408	MMDAE-NB-BBKNN-256x64
1439	85.4425	77.7648	89.262	77.7895	82.0032	79.8408	MMDAE-NB-BBKNN-256x64
1440	86.0881	77.0771	89.9067	77.1027	83.3851	80.1209	MMDAE-NB-BBKNN-256x64
1441	85.1752	77.3653	89.0921	77.3905	82.0191	79.6376	MMDAE-NB-BBKNN-256x64
1442	85.1874	77.3951	89.0997	77.4203	82.0227	79.6551	MMDAE-NB-BBKNN-256x64
1443	85.1999	77.4554	89.1064	77.4805	82.0337	79.6921	MMDAE-NB-BBKNN-256x64
1444	85.1999	77.4554	89.1064	77.4805	82.0337	79.6921	MMDAE-NB-BBKNN-256x64
1445	84.9778	77.1829	88.9488	77.2083	81.8978	79.4839	MMDAE-NB-BBKNN-256x64
1446	85.0095	77.1991	88.973	77.2245	81.9248	79.5052	MMDAE-NB-BBKNN-256x64
1447	85.098	77.5957	88.993	77.6206	81.5295	79.527	MMDAE-NB-BBKNN-256x64
1448	85.2115	77.6608	89.0778	77.6857	81.6792	79.6324	MMDAE-NB-BBKNN-256x64
1449	85.2115	77.6608	89.0778	77.6857	81.6792	79.6324	MMDAE-NB-BBKNN-256x64
1450	85.1456	77.2758	89.0621	77.3011	81.8441	79.5078	MMDAE-NB-BBKNN-256x64
1451	85.3652	77.6394	89.2131	77.6643	81.965	79.7567	MMDAE-NB-BBKNN-256x64
1452	85.3652	77.6394	89.2131	77.6643	81.965	79.7567	MMDAE-NB-BBKNN-256x64
1453	83.1531	77.4219	87.4829	77.447	78.9816	78.2067	MMDAE-NB-BBKNN-256x64
1454	85.3221	77.6742	89.1755	77.699	81.9226	79.7549	MMDAE-NB-BBKNN-256x64
1455	85.3221	77.6742	89.1755	77.699	81.9226	79.7549	MMDAE-NB-BBKNN-256x64
1456	85.3221	77.6742	89.1755	77.699	81.9226	79.7549	MMDAE-NB-BBKNN-256x64
1457	85.7022	77.696	89.4693	77.7209	82.0955	79.8483	MMDAE-NB-BBKNN-256x64
1458	85.1784	77.6112	89.0644	77.6361	81.7199	79.6257	MMDAE-NB-BBKNN-256x64
1459	82.9819	77.44	87.3512	77.4651	78.9317	78.1915	MMDAE-NB-BBKNN-256x64
1460	83.0968	77.4808	87.4304	77.5057	78.8301	78.1623	MMDAE-NB-BBKNN-256x64
1461	85.3558	77.7182	89.191	77.743	81.8251	79.7319	MMDAE-NB-BBKNN-256x64
1462	85.1301	77.6116	89.0323	77.6365	81.865	79.6947	MMDAE-NB-BBKNN-256x64
1463	85.154	77.5991	89.0569	77.624	81.9299	79.7189	MMDAE-NB-BBKNN-256x64
1464	82.4966	77.3066	86.9826	77.3318	78.5272	77.9249	MMDAE-NB-BBKNN-256x64
1465	82.4461	77.3089	86.9427	77.334	78.487	77.9063	MMDAE-NB-BBKNN-256x64
1466	82.4461	77.3089	86.9427	77.334	78.487	77.9063	MMDAE-NB-BBKNN-256x64
1467	85.1901	77.6333	89.0815	77.6582	81.9329	79.7383	MMDAE-NB-BBKNN-256x64
1468	85.1383	77.5999	89.0439	77.6248	81.9236	79.7163	MMDAE-NB-BBKNN-256x64
1469	85.0549	77.534	88.9833	77.5591	81.8598	79.6514	MMDAE-NB-BBKNN-256x64
1470	82.088	77.2931	86.6652	77.3182	78.1841	77.7487	MMDAE-NB-BBKNN-256x64
1471	82.8509	77.2784	87.2595	77.3036	78.8709	78.0794	MMDAE-NB-BBKNN-256x64
1472	85.0907	77.5672	89.0085	77.5922	81.8767	79.6769	MMDAE-NB-BBKNN-256x64
1473	84.8658	77.4933	88.8343	77.5183	81.697	79.5528	MMDAE-NB-BBKNN-256x64
1474	82.2546	77.246	86.7941	77.2712	78.3359	77.7999	MMDAE-NB-BBKNN-256x64
1475	82.208	77.2229	86.7585	77.2482	78.2997	77.7704	MMDAE-NB-BBKNN-256x64
1476	85.0614	77.6356	88.9627	77.6606	81.5974	79.5803	MMDAE-NB-BBKNN-256x64
1477	84.5589	77.3527	88.5971	77.3779	81.4198	79.3474	MMDAE-NB-BBKNN-256x64
1478	82.3979	77.1294	86.908	77.1548	78.502	77.8226	MMDAE-NB-BBKNN-256x64
1479	82.903	77.344	87.2932	77.3691	78.8467	78.1009	MMDAE-NB-BBKNN-256x64
1480	85.3022	77.7064	89.1628	77.7313	81.9818	79.8	MMDAE-NB-BBKNN-256x64
1481	85.3022	77.7064	89.1628	77.7313	81.9818	79.8	MMDAE-NB-BBKNN-256x64
1482	83.273	77.6249	87.5591	77.6497	78.9241	78.2817	MMDAE-NB-BBKNN-256x64
1483	83.2769	77.5963	87.5647	77.6211	78.9552	78.2825	MMDAE-NB-BBKNN-256x64
1484	83.1236	77.5017	87.4557	77.5266	78.9347	78.2244	MMDAE-NB-BBKNN-256x64
1485	84.9582	77.2675	88.9074	77.2928	81.5839	79.3804	MMDAE-NB-BBKNN-256x64
1486	84.9582	77.2675	88.9074	77.2928	81.5839	79.3804	MMDAE-NB-BBKNN-256x64
1487	84.9582	77.2675	88.9074	77.2928	81.5839	79.3804	MMDAE-NB-BBKNN-256x64
1488	82.7898	77.3636	87.1984	77.3887	78.66	78.0192	MMDAE-NB-BBKNN-256x64
1489	82.5839	76.9879	87.0584	77.0135	78.5649	77.7815	MMDAE-NB-BBKNN-256x64
1490	84.9656	77.2942	88.9155	77.3195	81.6564	79.4288	MMDAE-NB-BBKNN-256x64
1491	84.9656	77.2942	88.9155	77.3195	81.6564	79.4288	MMDAE-NB-BBKNN-256x64
1492	82.2199	77.3535	86.7559	77.3786	78.1443	77.7596	MMDAE-NB-BBKNN-256x64
1493	82.097	77.4167	86.6639	77.4417	78.0815	77.7603	MMDAE-NB-BBKNN-256x64
1494	82.0844	77.4162	86.6541	77.4412	78.0713	77.755	MMDAE-NB-BBKNN-256x64
1495	82.2239	77.4217	86.7621	77.4467	78.1844	77.8138	MMDAE-NB-BBKNN-256x64
1496	83.4827	77.3495	87.7976	77.3745	79.5466	78.4455	MMDAE-NB-BBKNN-256x64
1497	83.5911	77.3297	87.8826	77.3548	79.6321	78.477	MMDAE-NB-BBKNN-256x64
1498	83.4868	77.366	87.8026	77.391	79.581	78.4708	MMDAE-NB-BBKNN-256x64
1499	83.4492	77.3388	87.773	77.3639	79.5313	78.4327	MMDAE-NB-BBKNN-256x64
1500	82.3732	77.3289	86.8862	77.354	78.2493	77.7991	MMDAE-NB-BBKNN-256x64
1501	83.1924	77.2863	87.5719	77.3114	79.2576	78.2724	MMDAE-NB-BBKNN-256x64
1502	82.1417	77.2849	86.6957	77.31	77.8905	77.5992	MMDAE-NB-BBKNN-256x64
1503	81.9247	77.2688	86.5333	77.294	77.924	77.6077	MMDAE-NB-BBKNN-256x64
1504	83.2116	77.2537	87.5822	77.2789	79.138	78.1974	MMDAE-NB-BBKNN-256x64
1505	83.3619	77.2696	87.6985	77.2948	79.2625	78.2663	MMDAE-NB-BBKNN-256x64
1506	83.9234	76.92	88.1749	76.9456	80.0927	78.4876	MMDAE-NB-BBKNN-256x64
1507	84.0198	77.5658	88.2051	77.5907	79.9572	78.7562	MMDAE-NB-BBKNN-256x64
1508	83.9207	77.4913	88.115	77.5162	79.6727	78.5797	MMDAE-NB-BBKNN-256x64
1509	83.3161	77.4098	87.6514	77.4348	79.2094	78.3121	MMDAE-NB-BBKNN-256x64
1510	83.4083	77.3572	87.7362	77.3823	79.4563	78.4056	MMDAE-NB-BBKNN-256x64
1511	83.3614	77.3114	87.6992	77.3366	79.3918	78.3507	MMDAE-NB-BBKNN-256x64
1512	81.3586	77.1035	86.0984	77.1289	77.5684	77.348	MMDAE-NB-BBKNN-256x64
1513	83.2378	77.3289	87.6066	77.354	79.3334	78.3312	MMDAE-NB-BBKNN-256x64
1514	84.1775	77.3256	88.3476	77.3507	80.2737	78.7851	MMDAE-NB-BBKNN-256x64
1515	84.1775	77.3256	88.3476	77.3507	80.2737	78.7851	MMDAE-NB-BBKNN-256x64
1516	83.2461	77.3043	87.6138	77.3294	79.2969	78.3008	MMDAE-NB-BBKNN-256x64
1517	83.0218	77.3652	87.3789	77.3903	78.7384	78.0586	MMDAE-NB-BBKNN-256x64
1518	83.7269	77.637	87.9627	77.6618	79.6399	78.6384	MMDAE-NB-BBKNN-256x64
1519	83.3176	77.308	87.6631	77.3332	79.3307	78.3192	MMDAE-NB-BBKNN-256x64
1520	84.2222	77.4103	88.3872	77.4353	80.3813	78.8808	MMDAE-NB-BBKNN-256x64
1521	83.1113	77.3297	87.4995	77.3548	79.1367	78.2356	MMDAE-NB-BBKNN-256x64
1522	86.2933	77.5632	89.9988	77.5882	83.029	80.2164	MMDAE-NB-BBKNN-256x64
1523	84.0918	77.2845	88.2641	77.3097	79.9279	78.597	MMDAE-NB-BBKNN-256x64
1524	84.1031	77.2962	88.272	77.3213	79.9345	78.6062	MMDAE-NB-BBKNN-256x64
1525	84.5155	77.3907	88.5528	77.4159	81.2365	79.2802	MMDAE-NB-BBKNN-256x64
1526	83.4178	77.2825	87.7423	77.3077	79.376	78.3282	MMDAE-NB-BBKNN-256x64
1527	80.7012	76.6503	85.6036	76.6761	77.0504	76.8628	MMDAE-NB-BBKNN-256x64
1528	80.8124	76.7074	85.6875	76.7332	77.1101	76.9212	MMDAE-NB-BBKNN-256x64
1529	81.287	76.867	86.0552	76.8926	77.4881	77.1892	MMDAE-NB-BBKNN-256x64
1530	81.287	76.867	86.0552	76.8926	77.4881	77.1892	MMDAE-NB-BBKNN-256x64
1531	81.1389	76.8188	85.9411	76.8444	77.386	77.1143	MMDAE-NB-BBKNN-256x64
1532	81.1389	76.8188	85.9411	76.8444	77.386	77.1143	MMDAE-NB-BBKNN-256x64
1533	81.5675	77.2875	86.2477	77.3126	77.5423	77.4273	MMDAE-NB-BBKNN-256x64
1534	81.2716	76.8593	86.0434	76.885	77.4763	77.1795	MMDAE-NB-BBKNN-256x64
1535	81.0465	76.7738	85.8706	76.7995	77.3163	77.057	MMDAE-NB-BBKNN-256x64
1536	81.0465	76.7738	85.8706	76.7995	77.3163	77.057	MMDAE-NB-BBKNN-256x64
1537	81.5006	77.1759	86.194	77.2011	77.3425	77.2718	MMDAE-NB-BBKNN-256x64
1538	81.4607	77.1804	86.1626	77.2057	77.2998	77.2527	MMDAE-NB-BBKNN-256x64
1539	81.4584	77.165	86.1628	77.1903	77.3393	77.2647	MMDAE-NB-BBKNN-256x64
1540	81.4569	77.1612	86.1611	77.1865	77.325	77.2557	MMDAE-NB-BBKNN-256x64
1541	82.1051	76.8201	86.6851	76.8458	78.1388	77.4869	MMDAE-NB-BBKNN-256x64
1542	81.7546	76.8016	86.4147	76.8273	77.8364	77.3286	MMDAE-NB-BBKNN-256x64
1543	81.7346	76.8047	86.3989	76.8304	77.8271	77.3255	MMDAE-NB-BBKNN-256x64
1544	81.8921	77.1001	86.5059	77.1255	77.8692	77.4956	MMDAE-NB-BBKNN-256x64
1545	81.8365	77.3382	86.4523	77.3633	77.6398	77.5013	MMDAE-NB-BBKNN-256x64
1546	81.8503	77.3108	86.4631	77.3359	77.6687	77.5019	MMDAE-NB-BBKNN-256x64
1547	81.8048	77.3121	86.4277	77.3372	77.6382	77.4874	MMDAE-NB-BBKNN-256x64
1548	85.8516	76.6025	89.7702	76.6286	83.0386	79.7049	MMDAE-ZINB-BBKNN-256x64
1549	85.8268	76.5746	89.7607	76.6007	83.0876	79.7124	MMDAE-ZINB-BBKNN-256x64
1550	85.708	76.458	89.6822	76.4843	83.0944	79.6524	MMDAE-ZINB-BBKNN-256x64
1551	84.8629	76.4722	88.902	76.4984	81.3808	78.8641	MMDAE-ZINB-BBKNN-256x64
1552	84.8571	76.4317	88.905	76.4579	81.4614	78.8804	MMDAE-ZINB-BBKNN-256x64
1553	84.7667	76.3352	88.8415	76.3616	81.3896	78.7955	MMDAE-ZINB-BBKNN-256x64
1554	84.7667	76.3352	88.8415	76.3616	81.3896	78.7955	MMDAE-ZINB-BBKNN-256x64
1555	84.7667	76.3352	88.8415	76.3616	81.3896	78.7955	MMDAE-ZINB-BBKNN-256x64
1556	84.7667	76.3352	88.8415	76.3616	81.3896	78.7955	MMDAE-ZINB-BBKNN-256x64
1557	85.8051	76.5385	89.7434	76.5647	83.0741	79.6867	MMDAE-ZINB-BBKNN-256x64
1558	85.6517	76.3319	89.6372	76.3582	83.0532	79.5651	MMDAE-ZINB-BBKNN-256x64
1559	85.9349	76.6605	89.8253	76.6865	83.0228	79.729	MMDAE-ZINB-BBKNN-256x64
1560	85.9237	76.6499	89.8179	76.6759	83.0181	79.7211	MMDAE-ZINB-BBKNN-256x64
1561	84.4455	76.1327	88.6002	76.1593	81.2304	78.6131	MMDAE-ZINB-BBKNN-256x64
1562	84.6182	76.3731	88.7149	76.3995	81.221	78.7365	MMDAE-ZINB-BBKNN-256x64
1563	84.6182	76.3731	88.7149	76.3995	81.221	78.7365	MMDAE-ZINB-BBKNN-256x64
1564	84.6792	76.3729	88.762	76.3992	81.2435	78.7469	MMDAE-ZINB-BBKNN-256x64
1565	84.6977	76.3883	88.7724	76.4146	81.191	78.7304	MMDAE-ZINB-BBKNN-256x64
1566	83.2016	77.3002	87.5944	77.3254	79.5694	78.4313	MMDAE-ZINB-BBKNN-256x64
1567	83.2367	77.3159	87.6227	77.341	79.6282	78.4679	MMDAE-ZINB-BBKNN-256x64
1568	83.2635	77.3436	87.6425	77.3687	79.6567	78.496	MMDAE-ZINB-BBKNN-256x64
1569	83.3583	77.2969	87.716	77.322	79.6827	78.4846	MMDAE-ZINB-BBKNN-256x64
1570	83.1729	77.2905	87.5659	77.3157	79.4587	78.3725	MMDAE-ZINB-BBKNN-256x64
1571	82.0925	77.1254	86.6641	77.1507	77.9283	77.5375	MMDAE-ZINB-BBKNN-256x64
1572	81.9554	77.0654	86.5658	77.0908	77.9236	77.5049	MMDAE-ZINB-BBKNN-256x64
1573	83.0957	77.2138	87.5122	77.239	79.4155	78.3121	MMDAE-ZINB-BBKNN-256x64
1574	83.0957	77.2138	87.5122	77.239	79.4155	78.3121	MMDAE-ZINB-BBKNN-256x64
1575	81.8422	77.0629	86.4736	77.0883	77.7653	77.4253	MMDAE-ZINB-BBKNN-256x64
1576	81.8735	77.0389	86.5014	77.0643	77.8248	77.4427	MMDAE-ZINB-BBKNN-256x64
1577	85.9523	76.7006	89.84	76.7266	83.0662	79.7706	MMDAE-ZINB-BBKNN-256x64
1578	83.7999	77.2755	88.0609	77.3007	80.035	78.6441	MMDAE-ZINB-BBKNN-256x64
1579	83.3703	77.5109	87.7047	77.5358	79.5566	78.5332	MMDAE-ZINB-BBKNN-256x64
1580	84.8584	76.6046	88.8812	76.6306	81.2404	78.8682	MMDAE-ZINB-BBKNN-256x64
1581	83.3425	77.1342	87.7199	77.1595	79.8366	78.4753	MMDAE-ZINB-BBKNN-256x64
1582	83.4396	77.4	87.7693	77.425	79.6846	78.5386	MMDAE-ZINB-BBKNN-256x64
1583	82.3774	77.092	86.8795	77.1174	77.9698	77.5412	MMDAE-ZINB-BBKNN-256x64
1584	82.3774	77.092	86.8795	77.1174	77.9698	77.5412	MMDAE-ZINB-BBKNN-256x64
1585	81.7231	76.424	86.4281	76.4501	78.0615	77.2474	MMDAE-ZINB-BBKNN-256x64
1586	81.6434	77.1211	86.3129	77.1464	77.5108	77.3282	MMDAE-ZINB-BBKNN-256x64
1587	84.6357	76.3956	88.7118	76.4219	80.9988	78.6438	MMDAE-ZINB-BBKNN-256x64
1588	82.4908	77.1149	86.9726	77.1403	78.2427	77.6876	MMDAE-ZINB-BBKNN-256x64
1589	81.8593	77.2137	86.473	77.2389	77.6177	77.4278	MMDAE-ZINB-BBKNN-256x64
1590	81.7794	77.1208	86.4164	77.1462	77.5666	77.3558	MMDAE-ZINB-BBKNN-256x64
1591	81.7794	77.1208	86.4164	77.1462	77.5666	77.3558	MMDAE-ZINB-BBKNN-256x64
1592	77.8606	69.7045	84.9867	69.7385	86.552	77.2409	MMDAE-Poisson-Harmony-256x64
1593	77.8341	69.6788	84.9732	69.7129	86.559	77.228	MMDAE-Poisson-Harmony-256x64
1594	77.8341	69.6788	84.9732	69.7129	86.559	77.228	MMDAE-Poisson-Harmony-256x64
1595	77.8341	69.6788	84.9732	69.7129	86.559	77.228	MMDAE-Poisson-Harmony-256x64
1596	78.1239	70.0164	85.1458	70.0501	86.7315	77.5034	MMDAE-Poisson-Harmony-256x64
1597	78.119	70.0108	85.1401	70.0445	86.7093	77.4911	MMDAE-Poisson-Harmony-256x64
1598	78.119	70.0108	85.1401	70.0445	86.7093	77.4911	MMDAE-Poisson-Harmony-256x64
1599	78.119	70.0108	85.1401	70.0445	86.7093	77.4911	MMDAE-Poisson-Harmony-256x64
1600	78.119	70.0108	85.1401	70.0445	86.7093	77.4911	MMDAE-Poisson-Harmony-256x64
1601	77.7517	69.5625	84.9197	69.5967	86.4536	77.1147	MMDAE-Poisson-Harmony-256x64
1602	77.7517	69.5625	84.9197	69.5967	86.4536	77.1147	MMDAE-Poisson-Harmony-256x64
1603	78.5735	70.721	85.3654	70.7539	86.3664	77.7844	MMDAE-Poisson-Harmony-256x64
1604	78.5784	70.7273	85.3711	70.7602	86.3892	77.7975	MMDAE-Poisson-Harmony-256x64
1605	78.7953	70.9868	85.5056	71.0194	86.5546	78.0212	MMDAE-Poisson-Harmony-256x64
1606	78.7953	70.9868	85.5056	71.0194	86.5546	78.0212	MMDAE-Poisson-Harmony-256x64
1607	86.3552	78.0705	89.9845	78.0948	82.693	80.3282	MMDAE-Poisson-Harmony-256x64
1608	85.2284	77.2376	89.147	77.2629	81.3278	79.2433	MMDAE-ZIP-Harmony-256x64
1609	84.8873	77.2401	88.8701	77.2654	81.0278	79.1019	MMDAE-ZIP-Harmony-256x64
1610	85.0097	75.8839	89.1024	75.9108	81.9666	78.8225	MMDAE-ZIP-Harmony-256x64
1611	85.2667	76.1705	89.3173	76.197	82.5818	79.2611	MMDAE-ZIP-Harmony-256x64
1612	85.3753	76.9341	89.3712	76.9597	82.2794	79.5307	MMDAE-ZIP-Harmony-256x64
1613	85.3749	76.9168	89.3721	76.9425	82.2804	79.522	MMDAE-ZIP-Harmony-256x64
1614	85.3431	76.9093	89.3511	76.935	82.296	79.5253	MMDAE-ZIP-Harmony-256x64
1615	85.3431	76.9093	89.3511	76.935	82.296	79.5253	MMDAE-ZIP-Harmony-256x64
1616	84.6097	75.9532	88.7847	75.98	81.8338	78.7983	MMDAE-ZIP-Harmony-256x64
1617	84.6097	75.9532	88.7847	75.98	81.8338	78.7983	MMDAE-ZIP-Harmony-256x64
1618	85.0536	77.201	88.9988	77.2263	81.0502	79.0921	MMDAE-ZIP-Harmony-256x64
1619	85.0536	77.201	88.9988	77.2263	81.0502	79.0921	MMDAE-ZIP-Harmony-256x64
1620	84.9272	77.2177	88.8968	77.243	80.9723	79.0637	MMDAE-ZIP-Harmony-256x64
1621	85.0949	77.26	89.0227	77.2853	81.0079	79.1029	MMDAE-ZIP-Harmony-256x64
1622	85.0949	77.26	89.0227	77.2853	81.0079	79.1029	MMDAE-ZIP-Harmony-256x64
1623	85.0949	77.26	89.0227	77.2853	81.0079	79.1029	MMDAE-ZIP-Harmony-256x64
1624	84.9272	77.2177	88.8968	77.243	80.9723	79.0637	MMDAE-ZIP-Harmony-256x64
1625	84.9299	77.2399	88.8928	77.2653	80.907	79.0442	MMDAE-ZIP-Harmony-256x64
1626	84.8991	77.2257	88.8695	77.251	80.8827	79.0252	MMDAE-ZIP-Harmony-256x64
1627	84.8991	77.2257	88.8695	77.251	80.8827	79.0252	MMDAE-ZIP-Harmony-256x64
1628	84.9346	77.2729	88.8876	77.2982	80.7912	79.0061	MMDAE-ZIP-Harmony-256x64
1629	84.3125	75.8788	88.5324	75.9057	81.3835	78.5492	MMDAE-ZIP-Harmony-256x64
1630	84.2783	75.8522	88.5108	75.8792	81.3983	78.5419	MMDAE-ZIP-Harmony-256x64
1631	84.2783	75.8522	88.5108	75.8792	81.3983	78.5419	MMDAE-ZIP-Harmony-256x64
1632	84.2265	75.7992	88.4697	75.8262	81.3054	78.4702	MMDAE-ZIP-Harmony-256x64
1633	85.4308	77.4624	89.2856	77.4875	81.4213	79.4057	MMDAE-ZIP-Harmony-256x64
1634	85.0768	77.2489	89.015	77.2742	81.0816	79.1321	MMDAE-ZIP-Harmony-256x64
1635	86.0602	77.657	89.7901	77.6819	82.0949	79.8274	MMDAE-ZIP-Harmony-256x64
1636	85.6154	77.1275	89.5269	77.153	82.295	79.6411	MMDAE-ZIP-Harmony-256x64
1637	85.5408	77.0967	89.4634	77.1222	82.1069	79.5365	MMDAE-ZIP-Harmony-256x64
1638	85.2545	76.7817	89.2714	76.8075	81.9785	79.3088	MMDAE-ZIP-Harmony-256x64
1639	85.2659	76.7916	89.2792	76.8175	81.9826	79.316	MMDAE-ZIP-Harmony-256x64
1640	85.5061	77.0816	89.4342	77.1071	82.0445	79.4992	MMDAE-ZIP-Harmony-256x64
1641	84.788	75.5044	89.0435	75.5317	82.5936	78.9049	MMDAE-ZIP-Harmony-256x64
1642	84.7903	75.5275	89.0353	75.5548	82.4428	78.8487	MMDAE-ZIP-Harmony-256x64
1643	84.75	75.5105	89.0301	75.5378	82.7485	78.9789	MMDAE-ZIP-Harmony-256x64
1644	85.5884	77.104	89.5233	77.1295	82.478	79.7141	MMDAE-ZIP-Harmony-256x64
1645	84.9372	75.7436	89.1568	75.7707	82.9104	79.1799	MMDAE-ZIP-Harmony-256x64
1646	84.9372	75.7436	89.1568	75.7707	82.9104	79.1799	MMDAE-ZIP-Harmony-256x64
1647	85.6266	77.1485	89.5317	77.1739	82.2623	79.6369	MMDAE-ZIP-Harmony-256x64
1648	85.6266	77.1485	89.5317	77.1739	82.2623	79.6369	MMDAE-ZIP-Harmony-256x64
1649	85.6266	77.1485	89.5317	77.1739	82.2623	79.6369	MMDAE-ZIP-Harmony-256x64
1650	85.3644	77.4637	89.2374	77.4887	81.4295	79.4103	MMDAE-ZIP-Harmony-256x64
1651	85.3763	76.9272	89.3731	76.9529	82.3014	79.5373	MMDAE-ZIP-Harmony-256x64
1652	84.75	75.5105	89.0301	75.5378	82.7485	78.9789	MMDAE-ZIP-Harmony-256x64
1653	85.5745	76.8129	89.5342	76.8387	82.5531	79.5935	MMDAE-ZIP-Harmony-256x64
1654	85.5685	76.821	89.5316	76.8468	82.5934	79.6166	MMDAE-ZIP-Harmony-256x64
1655	84.6524	77.1113	88.6832	77.1367	80.7092	78.8825	MMDAE-ZIP-Harmony-256x64
1656	84.6833	77.1692	88.7063	77.1946	80.7789	78.9461	MMDAE-ZIP-Harmony-256x64
1657	84.5372	77.087	88.5951	77.1125	80.6401	78.8369	MMDAE-ZIP-Harmony-256x64
1658	84.6812	77.1655	88.7051	77.1909	80.7671	78.9385	MMDAE-ZIP-Harmony-256x64
1659	84.5692	77.1043	88.6195	77.1297	80.6682	78.8593	MMDAE-ZIP-Harmony-256x64
1660	84.7626	77.1884	88.7647	77.2138	80.7691	78.9514	MMDAE-ZIP-Harmony-256x64
1661	84.8079	77.271	88.7979	77.2963	80.8302	79.0237	MMDAE-ZIP-Harmony-256x64
1662	84.4756	76.9467	88.529	76.9724	80.1796	78.5432	MMDAE-ZIP-Harmony-256x64
1663	84.7333	76.8459	88.844	76.8717	82.4918	79.5827	MMDAE-NB-Harmony-256x64
1664	84.7853	76.8622	88.8846	76.888	82.5348	79.6114	MMDAE-NB-Harmony-256x64
1665	86.8493	78.6604	90.3622	78.6841	83.3203	80.9359	MMDAE-NB-Harmony-256x64
1666	86.8135	78.6135	90.3371	78.6373	83.287	80.8954	MMDAE-NB-Harmony-256x64
1667	86.8135	78.6135	90.3371	78.6373	83.287	80.8954	MMDAE-NB-Harmony-256x64
1668	86.9065	78.6724	90.4074	78.6961	83.3699	80.9656	MMDAE-NB-Harmony-256x64
1669	86.8463	78.6164	90.3652	78.6402	83.3416	80.9227	MMDAE-NB-Harmony-256x64
1670	85.6129	78.2285	89.3982	78.2527	82.2094	80.1823	MMDAE-NB-Harmony-256x64
1671	85.6122	78.2138	89.3977	78.2381	82.194	80.1673	MMDAE-NB-Harmony-256x64
1672	85.6122	78.2138	89.3977	78.2381	82.194	80.1673	MMDAE-NB-Harmony-256x64
1673	85.637	78.2509	89.4153	78.2751	82.2208	80.1995	MMDAE-NB-Harmony-256x64
1674	85.6491	78.2621	89.4238	78.2863	82.2266	80.2081	MMDAE-NB-Harmony-256x64
1675	85.625	78.2397	89.4068	78.2639	82.2151	80.1909	MMDAE-NB-Harmony-256x64
1676	85.5854	78.2296	89.3753	78.2539	82.173	80.1655	MMDAE-NB-Harmony-256x64
1677	85.5854	78.2296	89.3753	78.2539	82.173	80.1655	MMDAE-NB-Harmony-256x64
1678	85.6491	78.2621	89.4238	78.2863	82.2266	80.2081	MMDAE-NB-Harmony-256x64
1679	85.6409	78.221	89.4216	78.2453	82.2381	80.192	MMDAE-NB-Harmony-256x64
1680	85.7062	78.3552	89.4654	78.3793	82.1141	80.2032	MMDAE-NB-Harmony-256x64
1681	85.7424	78.3888	89.491	78.4128	82.1312	80.2289	MMDAE-NB-Harmony-256x64
1682	85.7424	78.3888	89.491	78.4128	82.1312	80.2289	MMDAE-NB-Harmony-256x64
1683	87.0678	78.4464	90.609	78.4704	83.9008	81.0948	MMDAE-NB-Harmony-256x64
1684	87.0678	78.4464	90.609	78.4704	83.9008	81.0948	MMDAE-NB-Harmony-256x64
1685	86.9743	78.3571	90.545	78.3812	83.8559	81.0262	MMDAE-NB-Harmony-256x64
1686	87.0078	78.7354	90.4855	78.7591	83.4813	81.0515	MMDAE-NB-Harmony-256x64
1687	85.8966	78.3049	89.6186	78.3291	82.4271	80.3258	MMDAE-NB-Harmony-256x64
1688	86.447	78.5456	90.044	78.5694	82.9259	80.6889	MMDAE-NB-Harmony-256x64
1689	85.662	78.3742	89.4272	78.3983	82.0659	80.1902	MMDAE-NB-Harmony-256x64
1690	85.662	78.3742	89.4272	78.3983	82.0659	80.1902	MMDAE-NB-Harmony-256x64
1691	87.0302	78.4087	90.5898	78.4327	83.9553	81.1001	MMDAE-NB-Harmony-256x64
1692	87.0302	78.4087	90.5898	78.4327	83.9553	81.1001	MMDAE-NB-Harmony-256x64
1693	86.9886	78.3185	90.5637	78.3426	84.114	81.1258	MMDAE-NB-Harmony-256x64
1694	86.8635	78.2012	90.4755	78.2255	84.0266	81.0224	MMDAE-NB-Harmony-256x64
1695	87.1599	78.5348	90.6577	78.5587	83.9235	81.1526	MMDAE-NB-Harmony-256x64
1696	85.6265	78.3675	89.3968	78.3915	81.9496	80.1311	MMDAE-NB-Harmony-256x64
1697	85.6752	78.3782	89.4339	78.4022	81.973	80.1478	MMDAE-NB-Harmony-256x64
1698	85.6752	78.3782	89.4339	78.4022	81.973	80.1478	MMDAE-NB-Harmony-256x64
1699	85.6982	78.3721	89.4527	78.3961	82.0107	80.1627	MMDAE-NB-Harmony-256x64
1700	85.6823	78.3639	89.4405	78.388	81.9974	80.1521	MMDAE-NB-Harmony-256x64
1701	85.6183	78.3808	89.3892	78.4048	81.943	80.1349	MMDAE-NB-Harmony-256x64
1702	85.6508	78.3217	89.4219	78.3458	82.0521	80.1561	MMDAE-NB-Harmony-256x64
1703	85.6508	78.3217	89.4219	78.3458	82.0521	80.1561	MMDAE-NB-Harmony-256x64
1704	85.6945	78.3278	89.4546	78.3519	82.061	80.1635	MMDAE-NB-Harmony-256x64
1705	85.6945	78.3278	89.4546	78.3519	82.061	80.1635	MMDAE-NB-Harmony-256x64
1706	85.5818	78.3132	89.3688	78.3373	82.0165	80.1347	MMDAE-NB-Harmony-256x64
1707	85.6543	78.3805	89.4201	78.4046	82.0508	80.1863	MMDAE-NB-Harmony-256x64
1708	85.6301	78.358	89.4029	78.3821	82.0393	80.169	MMDAE-NB-Harmony-256x64
1709	85.7665	78.3748	89.5081	78.3989	82.1129	80.2129	MMDAE-NB-Harmony-256x64
1710	85.6504	78.3559	89.419	78.38	82.0516	80.1738	MMDAE-NB-Harmony-256x64
1711	86.5545	77.5706	90.3028	77.5955	84.1055	80.7195	MMDAE-NB-Harmony-256x64
1712	85.6371	78.2782	89.4127	78.3024	82.2119	80.2095	MMDAE-NB-Harmony-256x64
1713	86.8404	78.2179	90.4632	78.2421	83.8865	80.966	MMDAE-NB-Harmony-256x64
1714	86.8404	78.2179	90.4632	78.2421	83.8865	80.966	MMDAE-NB-Harmony-256x64
1715	85.5387	78.3349	89.3313	78.359	81.9599	80.119	MMDAE-NB-Harmony-256x64
1716	85.5387	78.3349	89.3313	78.359	81.9599	80.119	MMDAE-NB-Harmony-256x64
1717	85.4708	78.3139	89.2789	78.338	81.9093	80.0838	MMDAE-NB-Harmony-256x64
1718	85.4708	78.3139	89.2789	78.338	81.9093	80.0838	MMDAE-NB-Harmony-256x64
1719	85.5187	78.3409	89.3153	78.365	81.9465	80.1158	MMDAE-NB-Harmony-256x64
1720	86.561	77.89	90.2722	77.9146	83.6804	80.6946	MMDAE-NB-Harmony-256x64
1721	86.561	77.89	90.2722	77.9146	83.6804	80.6946	MMDAE-NB-Harmony-256x64
1722	85.6254	78.3666	89.3959	78.3907	81.9675	80.1392	MMDAE-NB-Harmony-256x64
1723	85.8187	78.3941	89.5486	78.4181	82.1522	80.2418	MMDAE-NB-Harmony-256x64
1724	86.7182	78.0838	90.3791	78.1082	83.8024	80.8552	MMDAE-NB-Harmony-256x64
1725	86.7182	78.0838	90.3791	78.1082	83.8024	80.8552	MMDAE-NB-Harmony-256x64
1726	86.7182	78.0838	90.3791	78.1082	83.8024	80.8552	MMDAE-NB-Harmony-256x64
1727	87.3828	78.98	90.7774	79.0034	83.7243	81.2954	MMDAE-NB-Harmony-256x64
1728	87.3828	78.98	90.7774	79.0034	83.7243	81.2954	MMDAE-NB-Harmony-256x64
1729	85.8536	78.4314	89.5751	78.4554	82.2011	80.2846	MMDAE-NB-Harmony-256x64
1730	85.8101	78.4133	89.5407	78.4373	82.1527	80.252	MMDAE-NB-Harmony-256x64
1731	85.4482	78.0743	89.2975	78.0987	82.3475	80.1668	MMDAE-NB-Harmony-256x64
1732	85.5872	78.1979	89.3951	78.2222	82.2069	80.1651	MMDAE-NB-Harmony-256x64
1733	85.4993	78.1496	89.3295	78.1739	82.1501	80.1126	MMDAE-NB-Harmony-256x64
1734	85.4704	78.1189	89.3073	78.1432	82.1067	80.076	MMDAE-NB-Harmony-256x64
1735	85.8377	78.4231	89.5629	78.4471	82.1874	80.2737	MMDAE-NB-Harmony-256x64
1736	87.0473	78.7375	90.5454	78.7612	83.6744	81.1435	MMDAE-NB-Harmony-256x64
1737	87.0174	78.6356	90.5272	78.6594	83.8205	81.158	MMDAE-NB-Harmony-256x64
1738	87.0174	78.6356	90.5272	78.6594	83.8205	81.158	MMDAE-NB-Harmony-256x64
1739	85.4645	78.0615	89.3054	78.0859	82.2728	80.1247	MMDAE-NB-Harmony-256x64
1740	85.5263	78.3343	89.3224	78.3584	81.9611	80.1193	MMDAE-NB-Harmony-256x64
1741	85.5263	78.3343	89.3224	78.3584	81.9611	80.1193	MMDAE-NB-Harmony-256x64
1742	85.5131	78.3147	89.3123	78.3388	81.9346	80.0963	MMDAE-NB-Harmony-256x64
1743	85.5174	78.3042	89.3162	78.3283	81.9332	80.0902	MMDAE-NB-Harmony-256x64
1744	85.4946	78.1572	89.3268	78.1815	82.1719	80.127	MMDAE-NB-Harmony-256x64
1745	85.4619	78.1452	89.3039	78.1695	82.178	80.1237	MMDAE-NB-Harmony-256x64
1746	85.53	78.1692	89.3566	78.1935	82.2328	80.1623	MMDAE-NB-Harmony-256x64
1747	85.3138	77.9783	89.1972	78.0028	82.2369	80.0639	MMDAE-NB-Harmony-256x64
1748	85.53	78.1692	89.3566	78.1935	82.2328	80.1623	MMDAE-NB-Harmony-256x64
1749	85.5896	78.457	89.3545	78.4809	81.7335	80.0742	MMDAE-NB-Harmony-256x64
1750	85.0812	77.3606	89.0475	77.3858	82.1354	79.6899	MMDAE-NB-Harmony-256x64
1751	85.0812	77.3606	89.0475	77.3858	82.1354	79.6899	MMDAE-NB-Harmony-256x64
1752	85.5214	78.4156	89.3102	78.4396	81.8501	80.1086	MMDAE-NB-Harmony-256x64
1753	85.5214	78.4156	89.3102	78.4396	81.8501	80.1086	MMDAE-NB-Harmony-256x64
1754	85.7003	78.505	89.4422	78.5289	81.9151	80.1862	MMDAE-NB-Harmony-256x64
1755	85.5948	78.3826	89.366	78.4067	82.0107	80.1682	MMDAE-NB-Harmony-256x64
1756	85.5948	78.3826	89.366	78.4067	82.0107	80.1682	MMDAE-NB-Harmony-256x64
1757	85.6954	78.5125	89.4386	78.5364	81.929	80.1969	MMDAE-NB-Harmony-256x64
1758	85.6954	78.5125	89.4386	78.5364	81.929	80.1969	MMDAE-NB-Harmony-256x64
1759	85.604	78.3925	89.3743	78.4166	81.9338	80.1366	MMDAE-NB-Harmony-256x64
1760	85.5622	78.3024	89.3468	78.3266	82.0827	80.1607	MMDAE-NB-Harmony-256x64
1761	85.7538	78.5536	89.4786	78.5774	81.9188	80.2133	MMDAE-NB-Harmony-256x64
1762	85.7538	78.5536	89.4786	78.5774	81.9188	80.2133	MMDAE-NB-Harmony-256x64
1763	85.7338	78.5207	89.4653	78.5445	81.9058	80.19	MMDAE-NB-Harmony-256x64
1764	85.7092	78.5119	89.4445	78.5358	81.8589	80.1629	MMDAE-NB-Harmony-256x64
1765	85.5033	78.2656	89.3004	78.2898	81.9735	80.0893	MMDAE-NB-Harmony-256x64
1766	85.5033	78.2656	89.3004	78.2898	81.9735	80.0893	MMDAE-NB-Harmony-256x64
1767	85.5033	78.2656	89.3004	78.2898	81.9735	80.0893	MMDAE-NB-Harmony-256x64
1768	85.5386	78.3496	89.3254	78.3737	81.8688	80.0831	MMDAE-NB-Harmony-256x64
1769	85.588	78.4172	89.3604	78.4412	81.9156	80.1407	MMDAE-NB-Harmony-256x64
1770	85.5687	78.3662	89.35	78.3903	81.936	80.1239	MMDAE-NB-Harmony-256x64
1771	85.5687	78.3662	89.35	78.3903	81.936	80.1239	MMDAE-NB-Harmony-256x64
1772	85.5829	78.4609	89.3511	78.4848	81.8156	80.1156	MMDAE-NB-Harmony-256x64
1773	85.4563	78.4004	89.2505	78.4244	81.6126	79.9867	MMDAE-NB-Harmony-256x64
1774	85.4563	78.4004	89.2505	78.4244	81.6126	79.9867	MMDAE-NB-Harmony-256x64
1775	85.5084	78.4133	89.2908	78.4373	81.6497	80.0113	MMDAE-NB-Harmony-256x64
1776	85.4563	78.4004	89.2505	78.4244	81.6126	79.9867	MMDAE-NB-Harmony-256x64
1777	85.7086	78.5209	89.4489	78.5447	81.9555	80.2139	MMDAE-NB-Harmony-256x64
1778	85.6821	78.4067	89.4344	78.4307	81.9476	80.1506	MMDAE-NB-Harmony-256x64
1779	85.5095	78.3241	89.3055	78.3482	81.8825	80.0764	MMDAE-NB-Harmony-256x64
1780	85.5095	78.3241	89.3055	78.3482	81.8825	80.0764	MMDAE-NB-Harmony-256x64
1781	85.5768	78.4673	89.3479	78.4912	81.8517	80.1363	MMDAE-NB-Harmony-256x64
1782	85.6405	78.4991	89.3964	78.523	81.904	80.1779	MMDAE-NB-Harmony-256x64
1783	85.6405	78.4991	89.3964	78.523	81.904	80.1779	MMDAE-NB-Harmony-256x64
1784	85.613	78.377	89.3804	78.401	81.8759	80.1008	MMDAE-NB-Harmony-256x64
1785	85.6325	78.4917	89.3872	78.5156	81.8179	80.1327	MMDAE-NB-Harmony-256x64
1786	85.5645	78.4704	89.3347	78.4944	81.7672	80.0974	MMDAE-NB-Harmony-256x64
1787	85.5326	78.4546	89.3105	78.4786	81.7413	80.0767	MMDAE-NB-Harmony-256x64
1788	85.5326	78.4546	89.3105	78.4786	81.7413	80.0767	MMDAE-NB-Harmony-256x64
1789	85.5645	78.4704	89.3347	78.4944	81.7672	80.0974	MMDAE-NB-Harmony-256x64
1790	85.5645	78.4704	89.3347	78.4944	81.7672	80.0974	MMDAE-NB-Harmony-256x64
1791	85.5645	78.4704	89.3347	78.4944	81.7672	80.0974	MMDAE-NB-Harmony-256x64
1792	85.5645	78.4704	89.3347	78.4944	81.7672	80.0974	MMDAE-NB-Harmony-256x64
1793	85.4769	78.2471	89.2817	78.2713	81.9661	80.0761	MMDAE-NB-Harmony-256x64
1794	85.5187	78.3373	89.3092	78.3613	81.8177	80.0522	MMDAE-NB-Harmony-256x64
1795	85.6644	78.5077	89.4114	78.5316	81.8441	80.1537	MMDAE-NB-Harmony-256x64
1796	85.6644	78.5077	89.4114	78.5316	81.8441	80.1537	MMDAE-NB-Harmony-256x64
1797	85.7086	78.5209	89.4489	78.5447	81.9555	80.2139	MMDAE-NB-Harmony-256x64
1798	85.5154	78.2665	89.3136	78.2907	82.0648	80.1334	MMDAE-NB-Harmony-256x64
1799	85.5618	78.3417	89.3464	78.3658	82.1243	80.2011	MMDAE-NB-Harmony-256x64
1800	85.5583	78.3647	89.3426	78.3888	81.9362	80.1232	MMDAE-NB-Harmony-256x64
1801	85.4936	78.3251	89.2927	78.3492	81.8638	80.068	MMDAE-NB-Harmony-256x64
1802	85.5254	78.3408	89.3169	78.3649	81.8898	80.0886	MMDAE-NB-Harmony-256x64
1803	85.581	78.4434	89.3414	78.4674	81.6051	80.0055	MMDAE-NB-Harmony-256x64
1804	85.581	78.4434	89.3414	78.4674	81.6051	80.0055	MMDAE-NB-Harmony-256x64
1805	85.4854	78.3957	89.2685	78.4197	81.5271	79.9432	MMDAE-NB-Harmony-256x64
1806	85.4854	78.3957	89.2685	78.4197	81.5271	79.9432	MMDAE-NB-Harmony-256x64
1807	85.5172	78.4115	89.2928	78.4355	81.553	79.9639	MMDAE-NB-Harmony-256x64
1808	85.6024	78.4117	89.3698	78.4357	81.8775	80.1196	MMDAE-NB-Harmony-256x64
1809	85.5789	78.3674	89.3532	78.3915	81.8514	80.0841	MMDAE-NB-Harmony-256x64
1810	85.5789	78.3674	89.3532	78.3915	81.8514	80.0841	MMDAE-NB-Harmony-256x64
1811	85.5728	78.3785	89.3497	78.4025	81.8936	80.1101	MMDAE-NB-Harmony-256x64
1812	85.5789	78.3674	89.3532	78.3915	81.8514	80.0841	MMDAE-NB-Harmony-256x64
1813	85.5789	78.3674	89.3532	78.3915	81.8514	80.0841	MMDAE-NB-Harmony-256x64
1814	85.7484	78.4593	89.4835	78.4832	82.0296	80.2172	MMDAE-NB-Harmony-256x64
1815	85.7484	78.4593	89.4835	78.4832	82.0296	80.2172	MMDAE-NB-Harmony-256x64
1816	85.6352	78.509	89.3879	78.5329	81.8423	80.1535	MMDAE-NB-Harmony-256x64
1817	85.5233	78.4314	89.2976	78.4554	81.5968	79.9953	MMDAE-NB-Harmony-256x64
1818	85.6214	78.3793	89.384	78.4033	81.8329	80.0814	MMDAE-NB-Harmony-256x64
1819	85.5024	78.4109	89.2822	78.4349	81.5592	79.9665	MMDAE-NB-Harmony-256x64
1820	85.5855	78.4814	89.3457	78.5053	81.6804	80.0614	MMDAE-NB-Harmony-256x64
1821	85.5629	78.4391	89.3276	78.4631	81.5959	79.9988	MMDAE-NB-Harmony-256x64
1822	85.5629	78.4391	89.3276	78.4631	81.5959	79.9988	MMDAE-NB-Harmony-256x64
1823	85.5629	78.4391	89.3276	78.4631	81.5959	79.9988	MMDAE-NB-Harmony-256x64
1824	85.5629	78.4391	89.3276	78.4631	81.5959	79.9988	MMDAE-NB-Harmony-256x64
1825	85.5629	78.4391	89.3276	78.4631	81.5959	79.9988	MMDAE-NB-Harmony-256x64
1826	85.531	78.4232	89.3033	78.4472	81.5699	79.9781	MMDAE-NB-Harmony-256x64
1827	85.531	78.4232	89.3033	78.4472	81.5699	79.9781	MMDAE-NB-Harmony-256x64
1828	85.5024	78.4109	89.2822	78.4349	81.5592	79.9665	MMDAE-NB-Harmony-256x64
1829	85.5732	78.5089	89.3325	78.5327	81.6304	80.0516	MMDAE-NB-Harmony-256x64
1830	85.5267	78.4337	89.2994	78.4577	81.5713	79.9842	MMDAE-NB-Harmony-256x64
1831	85.5267	78.4337	89.2994	78.4577	81.5713	79.9842	MMDAE-NB-Harmony-256x64
1832	85.4948	78.4179	89.2752	78.4419	81.5454	79.9636	MMDAE-NB-Harmony-256x64
1833	85.6434	78.4682	89.3989	78.4922	81.9328	80.1756	MMDAE-NB-Harmony-256x64
1834	85.6393	78.5345	89.3891	78.5584	81.8429	80.167	MMDAE-NB-Harmony-256x64
1835	85.235	78.2804	89.0811	78.3046	81.3425	79.7946	MMDAE-NB-Harmony-256x64
1836	85.2669	78.2962	89.1054	78.3203	81.3682	79.8151	MMDAE-NB-Harmony-256x64
1837	84.8138	78.068	88.7685	78.0924	81.1302	79.5823	MMDAE-NB-Harmony-256x64
1838	85.1376	78.3504	88.993	78.3745	81.1781	79.7517	MMDAE-NB-Harmony-256x64
1839	85.0795	78.2816	88.9524	78.3058	81.1373	79.6964	MMDAE-NB-Harmony-256x64
1840	85.0839	78.2706	88.9563	78.2947	81.1351	79.6896	MMDAE-NB-Harmony-256x64
1841	85.5013	78.5066	89.2687	78.5304	81.4224	79.9503	MMDAE-NB-Harmony-256x64
1842	85.5332	78.5222	89.2929	78.5461	81.448	79.9708	MMDAE-NB-Harmony-256x64
1843	85.5343	78.5286	89.2944	78.5524	81.466	79.9827	MMDAE-NB-Harmony-256x64
1844	85.6047	78.581	89.3495	78.6048	81.5884	80.0688	MMDAE-NB-Harmony-256x64
1845	85.7262	78.5349	89.4476	78.5587	81.6163	80.0583	MMDAE-NB-Harmony-256x64
1846	84.8139	76.7626	88.8932	76.7885	82.3594	79.4765	MMDAE-ZINB-Harmony-256x64
1847	86.5477	77.4988	90.2793	77.5239	84.3566	80.796	MMDAE-ZINB-Harmony-256x64
1848	84.7269	76.7406	88.8275	76.7666	82.275	79.4254	MMDAE-ZINB-Harmony-256x64
1849	84.8156	76.7934	88.8933	76.8193	82.3177	79.4735	MMDAE-ZINB-Harmony-256x64
1850	84.8545	76.8217	88.9205	76.8476	82.3292	79.494	MMDAE-ZINB-Harmony-256x64
1851	85.1404	76.8676	89.1417	76.8934	82.4907	79.5938	MMDAE-ZINB-Harmony-256x64
1852	85.1404	76.8676	89.1417	76.8934	82.4907	79.5938	MMDAE-ZINB-Harmony-256x64
1853	86.6188	77.6885	90.311	77.7134	84.2988	80.8723	MMDAE-ZINB-Harmony-256x64
1854	85.2483	76.9247	89.2277	76.9504	82.631	79.6896	MMDAE-ZINB-Harmony-256x64
1855	87.0005	78.5206	90.5454	78.5445	83.806	81.09	MMDAE-ZINB-Harmony-256x64
1856	86.2048	77.0787	90.0666	77.1043	84.2608	80.5238	MMDAE-ZINB-Harmony-256x64
1857	86.1525	77.0284	90.0295	77.054	84.219	80.4774	MMDAE-ZINB-Harmony-256x64
1858	86.5753	77.5862	90.2967	77.6112	84.3938	80.8605	MMDAE-ZINB-Harmony-256x64
1859	86.1575	77.0385	90.0299	77.0642	84.1771	80.4637	MMDAE-ZINB-Harmony-256x64
1860	86.012	76.8727	89.9324	76.8986	84.1013	80.3388	MMDAE-ZINB-Harmony-256x64
1861	86.1366	77.0119	90.0172	77.0375	84.1945	80.4572	MMDAE-ZINB-Harmony-256x64
1862	86.0011	76.8787	89.9273	76.9045	84.1405	80.36	MMDAE-ZINB-Harmony-256x64
1863	86.0011	76.8787	89.9273	76.9045	84.1405	80.36	MMDAE-ZINB-Harmony-256x64
1864	86.0011	76.8787	89.9273	76.9045	84.1405	80.36	MMDAE-ZINB-Harmony-256x64
1865	86.3206	77.2095	90.1402	77.235	84.2062	80.57	MMDAE-ZINB-Harmony-256x64
1866	86.2086	77.0978	90.066	77.1234	84.2493	80.529	MMDAE-ZINB-Harmony-256x64
1867	86.2203	77.1097	90.0739	77.1353	84.2558	80.5385	MMDAE-ZINB-Harmony-256x64
1868	87.4627	79.1113	90.847	79.1346	83.9264	81.4601	MMDAE-ZINB-Harmony-256x64
1869	87.4097	79.0609	90.8056	79.0842	83.8425	81.3939	MMDAE-ZINB-Harmony-256x64
1870	86.6806	77.6221	90.3737	77.6471	84.3998	80.8827	MMDAE-ZINB-Harmony-256x64
1871	86.6729	77.6112	90.3698	77.6362	84.4067	80.88	MMDAE-ZINB-Harmony-256x64
1872	86.4181	77.2819	90.2014	77.3073	84.2399	80.6248	MMDAE-ZINB-Harmony-256x64
1873	86.5456	77.4928	90.2731	77.5179	84.2628	80.7497	MMDAE-ZINB-Harmony-256x64
1874	86.5456	77.4928	90.2731	77.5179	84.2628	80.7497	MMDAE-ZINB-Harmony-256x64
1875	87.143	78.7059	90.6315	78.7296	83.7529	81.1636	MMDAE-ZINB-Harmony-256x64
1876	87.5185	79.127	90.8859	79.1502	83.9708	81.4893	MMDAE-ZINB-Harmony-256x64
1877	87.2373	78.809	90.6946	78.8326	83.7693	81.226	MMDAE-ZINB-Harmony-256x64
1878	87.2373	78.809	90.6946	78.8326	83.7693	81.226	MMDAE-ZINB-Harmony-256x64
1879	87.2373	78.809	90.6946	78.8326	83.7693	81.226	MMDAE-ZINB-Harmony-256x64
1880	87.3247	78.8991	90.7526	78.9226	83.7904	81.2837	MMDAE-ZINB-Harmony-256x64
1881	86.1719	76.9926	90.0382	77.0182	84.1191	80.4122	MMDAE-ZINB-Harmony-256x64
1882	86.5474	77.4682	90.2892	77.4934	84.393	80.7961	MMDAE-ZINB-Harmony-256x64
1883	86.3501	77.1864	90.1548	77.2119	84.1888	80.5495	MMDAE-ZINB-Harmony-256x64
1884	86.3501	77.1864	90.1548	77.2119	84.1888	80.5495	MMDAE-ZINB-Harmony-256x64
1885	86.686	77.726	90.3579	77.7509	84.3267	80.9054	MMDAE-ZINB-Harmony-256x64
1886	86.6145	77.5596	90.325	77.5846	84.3331	80.8182	MMDAE-ZINB-Harmony-256x64
1887	86.6051	77.5355	90.319	77.5605	84.3337	80.8054	MMDAE-ZINB-Harmony-256x64
1888	86.8142	77.8057	90.4566	77.8305	84.3156	80.9433	MMDAE-ZINB-Harmony-256x64
1889	86.3531	77.1992	90.1578	77.2247	84.102	80.5168	MMDAE-ZINB-Harmony-256x64
1890	86.3208	77.1549	90.1374	77.1804	84.112	80.4973	MMDAE-ZINB-Harmony-256x64
1891	86.3208	77.1549	90.1374	77.1804	84.112	80.4973	MMDAE-ZINB-Harmony-256x64
1892	86.6103	77.4796	90.3291	77.5047	84.1883	80.7084	MMDAE-ZINB-Harmony-256x64
1893	87.2415	78.5182	90.7247	78.5421	84.0259	81.1915	MMDAE-ZINB-Harmony-256x64
1894	87.3071	78.8196	90.7462	78.8431	83.8143	81.2528	MMDAE-ZINB-Harmony-256x64
1895	86.2125	78.5617	89.8425	78.5856	82.3178	80.4084	MMDAE-ZINB-Harmony-256x64
1896	86.9018	77.8791	90.5161	77.9038	84.3373	80.993	MMDAE-ZINB-Harmony-256x64
1897	86.9018	77.8791	90.5161	77.9038	84.3373	80.993	MMDAE-ZINB-Harmony-256x64
1898	86.1404	78.5599	89.787	78.5837	82.27	80.3846	MMDAE-ZINB-Harmony-256x64
1899	85.1751	77.0628	89.1503	77.0884	82.3897	79.6509	MMDAE-ZINB-Harmony-256x64
1900	85.1751	77.0628	89.1503	77.0884	82.3897	79.6509	MMDAE-ZINB-Harmony-256x64
1901	85.49	77.2213	89.3884	77.2467	82.6254	79.8456	MMDAE-ZINB-Harmony-256x64
1902	87.0748	78.9949	90.5128	79.0182	83.2022	81.0563	MMDAE-ZINB-Harmony-256x64
1903	87.0748	78.9949	90.5128	79.0182	83.2022	81.0563	MMDAE-ZINB-Harmony-256x64
1904	86.2248	78.6219	89.8494	78.6457	82.3325	80.4469	MMDAE-ZINB-Harmony-256x64
1905	86.0275	78.5185	89.6983	78.5424	82.1525	80.3069	MMDAE-ZINB-Harmony-256x64
1906	85.7699	78.4168	89.4992	78.4408	81.9302	80.1475	MMDAE-ZINB-Harmony-256x64
1907	86.3436	77.1779	90.1562	77.2034	84.2436	80.57	MMDAE-ZINB-Harmony-256x64
1908	84.884	76.7431	88.9466	76.769	82.3022	79.4394	MMDAE-ZINB-Harmony-256x64
1909	84.884	76.7431	88.9466	76.769	82.3022	79.4394	MMDAE-ZINB-Harmony-256x64
1910	85.2708	76.9261	89.2381	76.9518	82.568	79.6611	MMDAE-ZINB-Harmony-256x64
1911	86.1455	78.4526	89.7893	78.4765	82.1549	80.2736	MMDAE-ZINB-Harmony-256x64
1912	87.0613	78.5602	90.5766	78.5841	83.6585	81.0419	MMDAE-ZINB-Harmony-256x64
1913	87.2173	78.7307	90.6806	78.7543	83.7147	81.1588	MMDAE-ZINB-Harmony-256x64
1914	85.9568	78.4375	89.6445	78.4615	82.0591	80.22	MMDAE-ZINB-Harmony-256x64
1915	86.2442	78.6386	89.862	78.6624	82.3421	80.4602	MMDAE-ZINB-Harmony-256x64
1916	87.1426	78.7014	90.6317	78.7251	83.7415	81.1559	MMDAE-ZINB-Harmony-256x64
1917	84.7628	76.7176	88.8433	76.7436	82.0957	79.3295	MMDAE-ZINB-Harmony-256x64
1918	85.6392	78.3033	89.4004	78.3274	81.7892	80.0209	MMDAE-ZINB-Harmony-256x64
1919	85.5628	78.2747	89.3433	78.2989	81.7911	80.0069	MMDAE-ZINB-Harmony-256x64
1920	48.9661	60.3681	60.7192	66.9146	60.4078	63.495	MMDVAE-Poisson-256x64
1921	48.9661	60.3681	60.7192	66.9146	60.4078	63.495	MMDVAE-Poisson-256x64
1922	48.9661	60.3681	60.7192	66.9146	60.4078	63.495	MMDVAE-Poisson-256x64
1923	48.9959	60.3937	60.7418	66.966	60.4334	63.5322	MMDVAE-Poisson-256x64
1924	48.9962	60.399	60.7425	66.9633	60.4387	63.5339	MMDVAE-Poisson-256x64
1925	48.9775	60.3625	60.7269	66.9398	60.4022	63.5032	MMDVAE-Poisson-256x64
1926	49.0702	60.4732	60.7955	67.1714	60.5127	63.6684	MMDVAE-Poisson-256x64
1927	49.0702	60.4732	60.7955	67.1714	60.5127	63.6684	MMDVAE-Poisson-256x64
1928	49.0859	60.4934	60.8085	67.1831	60.5329	63.6848	MMDVAE-Poisson-256x64
1929	48.8438	60.3023	60.6041	67.1826	60.3419	63.5787	MMDVAE-Poisson-256x64
1930	48.8272	60.2533	60.6033	66.8585	60.2931	63.4063	MMDVAE-Poisson-256x64
1931	48.8272	60.2533	60.6033	66.8585	60.2931	63.4063	MMDVAE-Poisson-256x64
1932	48.8272	60.2533	60.6033	66.8585	60.2931	63.4063	MMDVAE-Poisson-256x64
1933	48.8813	60.3167	60.6398	67.0691	60.3563	63.5359	MMDVAE-Poisson-256x64
1934	48.8454	60.2724	60.6123	66.9962	60.3121	63.4787	MMDVAE-Poisson-256x64
1935	48.9685	60.3386	60.7122	67.0532	60.3782	63.5409	MMDVAE-Poisson-256x64
1936	48.9685	60.3386	60.7122	67.0532	60.3782	63.5409	MMDVAE-Poisson-256x64
1937	48.8814	60.3172	60.6403	67.0618	60.3568	63.5329	MMDVAE-Poisson-256x64
1938	48.8813	60.3167	60.6398	67.0691	60.3563	63.5359	MMDVAE-Poisson-256x64
1939	48.8683	60.3007	60.6294	67.0533	60.3403	63.5199	MMDVAE-Poisson-256x64
1940	48.8683	60.3007	60.6294	67.0533	60.3403	63.5199	MMDVAE-Poisson-256x64
1941	48.9238	60.4167	60.6725	67.2116	60.4562	63.6552	MMDVAE-Poisson-256x64
1942	48.9238	60.4167	60.6725	67.2116	60.4562	63.6552	MMDVAE-Poisson-256x64
1943	48.8838	60.3326	60.6416	67.0934	60.3722	63.5556	MMDVAE-Poisson-256x64
1944	48.8838	60.3326	60.6416	67.0934	60.3722	63.5556	MMDVAE-Poisson-256x64
1945	48.89	60.3406	60.6468	67.0971	60.3802	63.5617	MMDVAE-Poisson-256x64
1946	48.8906	60.339	60.6475	67.089	60.3786	63.5572	MMDVAE-Poisson-256x64
1947	48.8685	60.3012	60.6299	67.0459	60.3408	63.5169	MMDVAE-Poisson-256x64
1948	48.8685	60.3012	60.6299	67.0459	60.3408	63.5169	MMDVAE-Poisson-256x64
1949	48.8685	60.3012	60.6299	67.0459	60.3408	63.5169	MMDVAE-Poisson-256x64
1950	48.8648	60.2754	60.6265	67.0235	60.315	63.4926	MMDVAE-Poisson-256x64
1951	48.8186	60.2485	60.5965	66.8504	60.2883	63.4	MMDVAE-Poisson-256x64
1952	48.9141	60.3957	60.6609	67.2678	60.4352	63.6687	MMDVAE-Poisson-256x64
1953	48.9141	60.3957	60.6609	67.2678	60.4352	63.6687	MMDVAE-Poisson-256x64
1954	48.9544	60.4285	60.6947	67.2722	60.4679	63.6889	MMDVAE-Poisson-256x64
1955	48.9544	60.4285	60.6947	67.2722	60.4679	63.6889	MMDVAE-Poisson-256x64
1956	48.9544	60.4285	60.6947	67.2722	60.4679	63.6889	MMDVAE-Poisson-256x64
1957	48.9544	60.4285	60.6947	67.2722	60.4679	63.6889	MMDVAE-Poisson-256x64
1958	48.9544	60.4285	60.6947	67.2722	60.4679	63.6889	MMDVAE-Poisson-256x64
1959	49.0191	60.5072	60.746	67.3708	60.5466	63.7766	MMDVAE-Poisson-256x64
1960	49.0191	60.5072	60.746	67.3708	60.5466	63.7766	MMDVAE-Poisson-256x64
1961	49.0191	60.5072	60.746	67.3708	60.5466	63.7766	MMDVAE-Poisson-256x64
1962	49.0191	60.5072	60.746	67.3708	60.5466	63.7766	MMDVAE-Poisson-256x64
1963	49.0191	60.5072	60.746	67.3708	60.5466	63.7766	MMDVAE-Poisson-256x64
1964	49.0191	60.5072	60.746	67.3708	60.5466	63.7766	MMDVAE-Poisson-256x64
1965	48.9304	60.4603	60.6725	67.3795	60.4997	63.7545	MMDVAE-Poisson-256x64
1966	48.9304	60.4603	60.6725	67.3795	60.4997	63.7545	MMDVAE-Poisson-256x64
1967	47.7025	59.4975	59.671	66.6737	59.5377	62.9039	MMDVAE-Poisson-256x64
1968	48.9118	60.2696	60.6721	66.8754	60.3094	63.4229	MMDVAE-Poisson-256x64
1969	48.8745	60.3317	60.634	67.1021	60.3713	63.559	MMDVAE-Poisson-256x64
1970	48.8222	60.2579	60.597	66.9164	60.2977	63.4349	MMDVAE-Poisson-256x64
1971	48.8222	60.2579	60.597	66.9164	60.2977	63.4349	MMDVAE-Poisson-256x64
1972	48.8578	60.3241	60.6199	67.1093	60.3636	63.558	MMDVAE-Poisson-256x64
1973	48.8578	60.3241	60.6199	67.1093	60.3636	63.558	MMDVAE-Poisson-256x64
1974	48.8578	60.3241	60.6199	67.1093	60.3636	63.558	MMDVAE-Poisson-256x64
1975	48.8578	60.3241	60.6199	67.1093	60.3636	63.558	MMDVAE-Poisson-256x64
1976	48.8578	60.3241	60.6199	67.1093	60.3636	63.558	MMDVAE-Poisson-256x64
1977	48.8578	60.3241	60.6199	67.1093	60.3636	63.558	MMDVAE-Poisson-256x64
1978	48.8578	60.3241	60.6199	67.1093	60.3636	63.558	MMDVAE-Poisson-256x64
1979	48.8691	60.335	60.6297	67.1094	60.3746	63.5641	MMDVAE-Poisson-256x64
1980	48.8254	60.2266	60.5989	66.8986	60.2664	63.4095	MMDVAE-Poisson-256x64
1981	48.8254	60.2266	60.5989	66.8986	60.2664	63.4095	MMDVAE-Poisson-256x64
1982	48.8753	60.3434	60.6349	67.1134	60.383	63.5705	MMDVAE-Poisson-256x64
1983	48.8753	60.3434	60.6349	67.1134	60.383	63.5705	MMDVAE-Poisson-256x64
1984	48.8753	60.3434	60.6349	67.1134	60.383	63.5705	MMDVAE-Poisson-256x64
1985	48.6874	59.9583	60.4993	66.407	59.9984	63.0403	MMDVAE-Poisson-256x64
1986	48.7432	60.0275	60.5425	66.5055	60.0676	63.1228	MMDVAE-Poisson-256x64
1987	47.5832	59.4177	59.5733	66.6066	59.4579	62.8295	MMDVAE-Poisson-256x64
1988	47.5832	59.4177	59.5733	66.6066	59.4579	62.8295	MMDVAE-Poisson-256x64
1989	47.5775	59.4228	59.5686	66.616	59.463	62.8366	MMDVAE-Poisson-256x64
1990	47.6127	59.4467	59.5972	66.6365	59.4869	62.859	MMDVAE-Poisson-256x64
1991	47.6127	59.4467	59.5972	66.6365	59.4869	62.859	MMDVAE-Poisson-256x64
1992	47.6127	59.4467	59.5972	66.6365	59.4869	62.859	MMDVAE-Poisson-256x64
1993	47.6127	59.4467	59.5972	66.6365	59.4869	62.859	MMDVAE-Poisson-256x64
1994	47.6127	59.4467	59.5972	66.6365	59.4869	62.859	MMDVAE-Poisson-256x64
1995	47.6127	59.4467	59.5972	66.6365	59.4869	62.859	MMDVAE-Poisson-256x64
1996	47.8014	59.5972	59.7503	66.7826	59.6372	63.008	MMDVAE-Poisson-256x64
1997	47.603	59.4342	59.5892	66.6326	59.4744	62.8503	MMDVAE-Poisson-256x64
1998	47.603	59.4342	59.5892	66.6326	59.4744	62.8503	MMDVAE-Poisson-256x64
[truncated: 2,256 more rows]

## Sheet: AEs-256x32
	ARIS	AMIS	FMS	HS	CS	VM	Method
0	48.6287	59.7167	60.4597	66.0825	59.7571	62.7608	VAE-Poisson-256x32
1	48.9541	60.241	60.7073	66.8977	60.2807	63.4171	VAE-Poisson-256x32
2	48.9541	60.241	60.7073	66.8977	60.2807	63.4171	VAE-Poisson-256x32
3	48.9541	60.241	60.7073	66.8977	60.2807	63.4171	VAE-Poisson-256x32
4	48.9541	60.241	60.7073	66.8977	60.2807	63.4171	VAE-Poisson-256x32
5	48.9541	60.241	60.7073	66.8977	60.2807	63.4171	VAE-Poisson-256x32
6	48.8535	60.0388	60.6291	66.623	60.0787	63.1818	VAE-Poisson-256x32
7	48.8535	60.0388	60.6291	66.623	60.0787	63.1818	VAE-Poisson-256x32
8	48.8535	60.0388	60.6291	66.623	60.0787	63.1818	VAE-Poisson-256x32
9	48.8535	60.0388	60.6291	66.623	60.0787	63.1818	VAE-Poisson-256x32
10	48.8535	60.0388	60.6291	66.623	60.0787	63.1818	VAE-Poisson-256x32
11	48.8535	60.0388	60.6291	66.623	60.0787	63.1818	VAE-Poisson-256x32
12	48.8535	60.0388	60.6291	66.623	60.0787	63.1818	VAE-Poisson-256x32
13	48.8535	60.0388	60.6291	66.623	60.0787	63.1818	VAE-Poisson-256x32
14	48.9428	60.2038	60.6985	66.8519	60.2436	63.376	VAE-Poisson-256x32
15	48.9428	60.2038	60.6985	66.8519	60.2436	63.376	VAE-Poisson-256x32
16	48.913	60.1699	60.6757	66.7914	60.2097	63.33	VAE-Poisson-256x32
17	48.9541	60.241	60.7073	66.8977	60.2807	63.4171	VAE-Poisson-256x32
18	48.9541	60.241	60.7073	66.8977	60.2807	63.4171	VAE-Poisson-256x32
19	48.9541	60.241	60.7073	66.8977	60.2807	63.4171	VAE-Poisson-256x32
20	48.9541	60.241	60.7073	66.8977	60.2807	63.4171	VAE-Poisson-256x32
21	48.9541	60.241	60.7073	66.8977	60.2807	63.4171	VAE-Poisson-256x32
22	48.9541	60.241	60.7073	66.8977	60.2807	63.4171	VAE-Poisson-256x32
23	48.9428	60.2038	60.6985	66.8519	60.2436	63.376	VAE-Poisson-256x32
24	48.9428	60.2038	60.6985	66.8519	60.2436	63.376	VAE-Poisson-256x32
25	48.9541	60.241	60.7073	66.8977	60.2807	63.4171	VAE-Poisson-256x32
26	48.5635	59.6472	60.4089	65.9813	59.6877	62.6769	VAE-Poisson-256x32
27	48.8843	60.1152	60.6536	66.7138	60.1551	63.2649	VAE-Poisson-256x32
28	48.8843	60.1152	60.6536	66.7138	60.1551	63.2649	VAE-Poisson-256x32
29	48.8843	60.1152	60.6536	66.7138	60.1551	63.2649	VAE-Poisson-256x32
30	48.8843	60.1152	60.6536	66.7138	60.1551	63.2649	VAE-Poisson-256x32
31	48.8843	60.1152	60.6536	66.7138	60.1551	63.2649	VAE-Poisson-256x32
32	48.8843	60.1152	60.6536	66.7138	60.1551	63.2649	VAE-Poisson-256x32
33	48.8843	60.1152	60.6536	66.7138	60.1551	63.2649	VAE-Poisson-256x32
34	48.8495	60.0531	60.6282	66.603	60.0931	63.1808	VAE-Poisson-256x32
35	48.8345	60.0476	60.6165	66.5883	60.0876	63.1711	VAE-Poisson-256x32
36	48.8345	60.0476	60.6165	66.5883	60.0876	63.1711	VAE-Poisson-256x32
37	48.8345	60.0476	60.6165	66.5883	60.0876	63.1711	VAE-Poisson-256x32
38	48.7848	59.9541	60.5763	66.4865	59.9942	63.0737	VAE-Poisson-256x32
39	48.7848	59.9541	60.5763	66.4865	59.9942	63.0737	VAE-Poisson-256x32
40	48.7848	59.9541	60.5763	66.4865	59.9942	63.0737	VAE-Poisson-256x32
41	48.7848	59.9541	60.5763	66.4865	59.9942	63.0737	VAE-Poisson-256x32
42	48.7848	59.9541	60.5763	66.4865	59.9942	63.0737	VAE-Poisson-256x32
43	48.7848	59.9541	60.5763	66.4865	59.9942	63.0737	VAE-Poisson-256x32
44	48.7848	59.9541	60.5763	66.4865	59.9942	63.0737	VAE-Poisson-256x32
45	48.7848	59.9541	60.5763	66.4865	59.9942	63.0737	VAE-Poisson-256x32
46	48.7138	59.9921	60.5159	66.5883	60.0321	63.1405	VAE-Poisson-256x32
47	48.7138	59.9921	60.5159	66.5883	60.0321	63.1405	VAE-Poisson-256x32
48	48.8471	60.0526	60.6259	66.6062	60.0925	63.1819	VAE-Poisson-256x32
49	48.6046	59.8415	60.4329	66.3296	59.8817	62.941	VAE-Poisson-256x32
50	48.6046	59.8415	60.4329	66.3296	59.8817	62.941	VAE-Poisson-256x32
51	48.6046	59.8415	60.4329	66.3296	59.8817	62.941	VAE-Poisson-256x32
52	48.6349	59.845	60.4554	66.3694	59.8851	62.9608	VAE-Poisson-256x32
53	48.6349	59.845	60.4554	66.3694	59.8851	62.9608	VAE-Poisson-256x32
54	48.2584	59.6725	60.1309	66.6847	59.7126	63.0063	VAE-Poisson-256x32
55	48.2584	59.6725	60.1309	66.6847	59.7126	63.0063	VAE-Poisson-256x32
56	48.2584	59.6725	60.1309	66.6847	59.7126	63.0063	VAE-Poisson-256x32
57	48.2584	59.6725	60.1309	66.6847	59.7126	63.0063	VAE-Poisson-256x32
58	48.2584	59.6725	60.1309	66.6847	59.7126	63.0063	VAE-Poisson-256x32
59	48.2584	59.6725	60.1309	66.6847	59.7126	63.0063	VAE-Poisson-256x32
60	48.2584	59.6725	60.1309	66.6847	59.7126	63.0063	VAE-Poisson-256x32
61	48.7418	59.9279	60.5443	66.4164	59.968	63.0277	VAE-Poisson-256x32
62	48.8403	60.0507	60.6203	66.6062	60.0907	63.1809	VAE-Poisson-256x32
63	48.6064	59.6814	60.4414	66.0529	59.7218	62.728	VAE-Poisson-256x32
64	48.6064	59.6814	60.4414	66.0529	59.7218	62.728	VAE-Poisson-256x32
65	48.6064	59.6814	60.4414	66.0529	59.7218	62.728	VAE-Poisson-256x32
66	48.6064	59.6814	60.4414	66.0529	59.7218	62.728	VAE-Poisson-256x32
67	48.6064	59.6814	60.4414	66.0529	59.7218	62.728	VAE-Poisson-256x32
68	48.9431	60.2015	60.6905	67.0172	60.2412	63.4488	VAE-Poisson-256x32
69	48.6453	59.9483	60.4438	66.9424	59.9881	63.2748	VAE-Poisson-256x32
70	49.0892	60.4305	60.8036	67.368	60.4699	63.7329	VAE-Poisson-256x32
71	49.0892	60.4305	60.8036	67.368	60.4699	63.7329	VAE-Poisson-256x32
72	49.0892	60.4305	60.8036	67.368	60.4699	63.7329	VAE-Poisson-256x32
73	48.7063	60.0599	60.4907	67.1101	60.0995	63.4116	VAE-Poisson-256x32
74	48.2185	59.5213	60.0981	66.51	59.5615	62.8443	VAE-Poisson-256x32
75	48.1295	59.3256	60.0284	66.2546	59.366	62.6214	VAE-Poisson-256x32
76	48.1735	59.3903	60.0629	66.3431	59.4306	62.6969	VAE-Poisson-256x32
77	48.1495	59.3572	60.0438	66.3038	59.3976	62.661	VAE-Poisson-256x32
78	48.2065	59.4995	60.0887	66.4811	59.5398	62.8193	VAE-Poisson-256x32
79	48.1495	59.3572	60.0438	66.3038	59.3976	62.661	VAE-Poisson-256x32
80	48.1056	59.2925	60.0093	66.2153	59.333	62.5855	VAE-Poisson-256x32
81	48.8818	60.0445	60.6519	66.6296	60.0844	63.188	VAE-Poisson-256x32
82	48.8386	59.9802	60.6183	66.5388	60.0203	63.1117	VAE-Poisson-256x32
83	48.8386	59.9802	60.6183	66.5388	60.0203	63.1117	VAE-Poisson-256x32
84	48.8725	60.042	60.6443	66.6293	60.082	63.1865	VAE-Poisson-256x32
85	48.8725	60.042	60.6443	66.6293	60.082	63.1865	VAE-Poisson-256x32
86	48.8818	60.0445	60.6519	66.6296	60.0844	63.188	VAE-Poisson-256x32
87	48.8818	60.0445	60.6519	66.6296	60.0844	63.188	VAE-Poisson-256x32
88	48.8818	60.0445	60.6519	66.6296	60.0844	63.188	VAE-Poisson-256x32
89	48.8725	60.042	60.6443	66.6293	60.082	63.1865	VAE-Poisson-256x32
90	48.8725	60.042	60.6443	66.6293	60.082	63.1865	VAE-Poisson-256x32
91	48.8818	60.0445	60.6519	66.6296	60.0844	63.188	VAE-Poisson-256x32
92	48.8818	60.0445	60.6519	66.6296	60.0844	63.188	VAE-Poisson-256x32
93	48.8818	60.0445	60.6519	66.6296	60.0844	63.188	VAE-Poisson-256x32
94	48.8818	60.0445	60.6519	66.6296	60.0844	63.188	VAE-Poisson-256x32
95	48.8818	60.0445	60.6519	66.6296	60.0844	63.188	VAE-Poisson-256x32
96	48.8929	60.0846	60.6605	66.6805	60.1245	63.233	VAE-Poisson-256x32
97	48.8929	60.0846	60.6605	66.6805	60.1245	63.233	VAE-Poisson-256x32
98	48.8929	60.0846	60.6605	66.6805	60.1245	63.233	VAE-Poisson-256x32
99	48.8929	60.0846	60.6605	66.6805	60.1245	63.233	VAE-Poisson-256x32
100	48.8592	60.0067	60.6341	66.5802	60.0467	63.1449	VAE-Poisson-256x32
101	48.8592	60.0067	60.6341	66.5802	60.0467	63.1449	VAE-Poisson-256x32
102	48.8829	60.0669	60.6523	66.6633	60.1069	63.2155	VAE-Poisson-256x32
103	48.8829	60.0669	60.6523	66.6633	60.1069	63.2155	VAE-Poisson-256x32
104	48.665	59.728	60.4869	66.1323	59.7683	62.7895	VAE-Poisson-256x32
105	48.665	59.728	60.4869	66.1323	59.7683	62.7895	VAE-Poisson-256x32
106	48.665	59.728	60.4869	66.1323	59.7683	62.7895	VAE-Poisson-256x32
107	48.6477	59.7069	60.4736	66.0993	59.7473	62.763	VAE-Poisson-256x32
108	48.6477	59.7069	60.4736	66.0993	59.7473	62.763	VAE-Poisson-256x32
109	48.6477	59.7069	60.4736	66.0993	59.7473	62.763	VAE-Poisson-256x32
110	48.8697	60.0165	60.6418	66.6061	60.0565	63.162	VAE-Poisson-256x32
111	48.8697	60.0165	60.6418	66.6061	60.0565	63.162	VAE-Poisson-256x32
112	48.8697	60.0165	60.6418	66.6061	60.0565	63.162	VAE-Poisson-256x32
113	48.8697	60.0165	60.6418	66.6061	60.0565	63.162	VAE-Poisson-256x32
114	48.8697	60.0165	60.6418	66.6061	60.0565	63.162	VAE-Poisson-256x32
115	48.9137	60.0844	60.676	66.7007	60.1243	63.242	VAE-Poisson-256x32
116	48.9196	60.0911	60.6806	66.711	60.131	63.2503	VAE-Poisson-256x32
117	48.6408	59.7663	60.469	66.1355	59.8067	62.8121	VAE-Poisson-256x32
118	48.6575	59.7551	60.4814	66.1506	59.7955	62.8127	VAE-Poisson-256x32
119	48.8668	60.0311	60.6414	66.5835	60.0711	63.1599	VAE-Poisson-256x32
120	48.7198	59.9013	60.5288	66.3541	59.9415	62.985	VAE-Poisson-256x32
121	48.8371	60.0569	60.618	66.6072	60.0968	63.1847	VAE-Poisson-256x32
122	48.6872	59.7944	60.5042	66.2089	59.8347	62.8606	VAE-Poisson-256x32
123	48.6872	59.7944	60.5042	66.2089	59.8347	62.8606	VAE-Poisson-256x32
124	48.6366	59.7034	60.4651	66.0865	59.7438	62.7553	VAE-Poisson-256x32
125	48.6366	59.7034	60.4651	66.0865	59.7438	62.7553	VAE-Poisson-256x32
126	48.8044	59.949	60.5932	66.4614	59.9891	63.0596	VAE-Poisson-256x32
127	48.7288	59.9037	60.5362	66.3541	59.9438	62.9863	VAE-Poisson-256x32
128	48.7288	59.9037	60.5362	66.3541	59.9438	62.9863	VAE-Poisson-256x32
129	48.7288	59.9037	60.5362	66.3541	59.9438	62.9863	VAE-Poisson-256x32
130	48.6366	59.7034	60.4651	66.0865	59.7438	62.7553	VAE-Poisson-256x32
131	48.8322	59.9998	60.6141	66.5478	60.0398	63.1265	VAE-Poisson-256x32
132	48.8322	59.9998	60.6141	66.5478	60.0398	63.1265	VAE-Poisson-256x32
133	48.9502	60.1546	60.7045	66.7954	60.1944	63.3233	VAE-Poisson-256x32
134	48.9502	60.1546	60.7045	66.7954	60.1944	63.3233	VAE-Poisson-256x32
135	48.9502	60.1546	60.7045	66.7954	60.1944	63.3233	VAE-Poisson-256x32
136	48.8581	60.0318	60.635	66.5804	60.0718	63.1589	VAE-Poisson-256x32
137	48.8581	60.0318	60.635	66.5804	60.0718	63.1589	VAE-Poisson-256x32
138	48.9485	60.2297	60.7026	66.8896	60.2694	63.4072	VAE-Poisson-256x32
139	48.9485	60.2297	60.7026	66.8896	60.2694	63.4072	VAE-Poisson-256x32
140	48.9485	60.2297	60.7026	66.8896	60.2694	63.4072	VAE-Poisson-256x32
141	48.9485	60.2297	60.7026	66.8896	60.2694	63.4072	VAE-Poisson-256x32
142	48.944	60.2285	60.6989	66.8896	60.2682	63.4065	VAE-Poisson-256x32
143	48.944	60.2285	60.6989	66.8896	60.2682	63.4065	VAE-Poisson-256x32
144	48.948	60.2252	60.7018	66.8934	60.265	63.4064	VAE-Poisson-256x32
145	48.948	60.2252	60.7018	66.8934	60.265	63.4064	VAE-Poisson-256x32
146	48.948	60.2252	60.7018	66.8934	60.265	63.4064	VAE-Poisson-256x32
147	48.948	60.2252	60.7018	66.8934	60.265	63.4064	VAE-Poisson-256x32
148	48.948	60.2252	60.7018	66.8934	60.265	63.4064	VAE-Poisson-256x32
149	48.948	60.2252	60.7018	66.8934	60.265	63.4064	VAE-Poisson-256x32
150	48.948	60.2252	60.7018	66.8934	60.265	63.4064	VAE-Poisson-256x32
151	48.948	60.2252	60.7018	66.8934	60.265	63.4064	VAE-Poisson-256x32
152	48.948	60.2252	60.7018	66.8934	60.265	63.4064	VAE-Poisson-256x32
153	48.9895	60.4417	60.7268	67.2962	60.4811	63.7069	VAE-Poisson-256x32
154	48.9974	60.445	60.733	67.298	60.4844	63.7096	VAE-Poisson-256x32
155	48.9552	60.387	60.7003	67.212	60.4265	63.6389	VAE-Poisson-256x32
156	48.5541	59.9311	60.3718	66.882	59.9709	63.2382	VAE-Poisson-256x32
157	48.5867	59.9705	60.3979	66.9251	60.0103	63.2794	VAE-Poisson-256x32
158	48.5903	59.9715	60.4008	66.925	60.0113	63.2798	VAE-Poisson-256x32
159	48.5867	59.9705	60.3979	66.9251	60.0103	63.2794	VAE-Poisson-256x32
160	48.5867	59.9705	60.3979	66.9251	60.0103	63.2794	VAE-Poisson-256x32
161	48.5867	59.9705	60.3979	66.9251	60.0103	63.2794	VAE-Poisson-256x32
162	48.5903	59.9715	60.4008	66.925	60.0113	63.2798	VAE-Poisson-256x32
163	48.5903	59.9715	60.4008	66.925	60.0113	63.2798	VAE-Poisson-256x32
164	48.5903	59.9715	60.4008	66.925	60.0113	63.2798	VAE-Poisson-256x32
165	48.5903	59.9715	60.4008	66.925	60.0113	63.2798	VAE-Poisson-256x32
166	48.5903	59.9715	60.4008	66.925	60.0113	63.2798	VAE-Poisson-256x32
167	48.5903	59.9715	60.4008	66.925	60.0113	63.2798	VAE-Poisson-256x32
168	48.5592	59.9346	60.3757	66.8895	59.9744	63.2435	VAE-Poisson-256x32
169	48.5592	59.9346	60.3757	66.8895	59.9744	63.2435	VAE-Poisson-256x32
170	48.2949	59.3988	60.1965	65.5672	59.4397	62.3533	VAE-ZIP-256x32
171	48.1596	59.4385	60.056	66.2102	59.479	62.6643	VAE-ZIP-256x32
172	47.1881	58.7669	59.261	65.7651	58.8078	62.0921	VAE-ZIP-256x32
173	46.8824	58.8891	59.0084	66.055	58.9298	62.2893	VAE-ZIP-256x32
174	46.9738	58.8882	59.0845	65.9877	58.9289	62.2589	VAE-ZIP-256x32
175	46.9675	58.8361	59.0792	65.9521	58.8769	62.214	VAE-ZIP-256x32
176	46.9977	58.8728	59.1041	65.9627	58.9136	62.2392	VAE-ZIP-256x32
177	46.9977	58.8728	59.1041	65.9627	58.9136	62.2392	VAE-ZIP-256x32
178	46.9385	58.8355	59.0552	65.9643	58.8763	62.2191	VAE-ZIP-256x32
179	46.9171	58.8913	59.0366	66.0519	58.932	62.2892	VAE-ZIP-256x32
180	47.2612	58.7949	59.3208	65.803	58.8358	62.1247	VAE-ZIP-256x32
181	47.2612	58.7949	59.3208	65.803	58.8358	62.1247	VAE-ZIP-256x32
182	47.2612	58.7949	59.3208	65.803	58.8358	62.1247	VAE-ZIP-256x32
183	47.2612	58.7949	59.3208	65.803	58.8358	62.1247	VAE-ZIP-256x32
184	47.3054	58.8354	59.3573	65.8134	58.8762	62.1518	VAE-ZIP-256x32
185	47.2192	58.9599	59.2821	66.0692	59.0006	62.3351	VAE-ZIP-256x32
186	47.196	58.9451	59.2635	66.0315	58.9858	62.3101	VAE-ZIP-256x32
187	47.196	58.9451	59.2635	66.0315	58.9858	62.3101	VAE-ZIP-256x32
188	47.2642	58.8897	59.3214	65.921	58.9305	62.23	VAE-ZIP-256x32
189	47.2642	58.8897	59.3214	65.921	58.9305	62.23	VAE-ZIP-256x32
190	47.4864	58.8779	59.5084	65.7201	58.9188	62.1339	VAE-ZIP-256x32
191	47.4864	58.8779	59.5084	65.7201	58.9188	62.1339	VAE-ZIP-256x32
192	47.4864	58.8779	59.5084	65.7201	58.9188	62.1339	VAE-ZIP-256x32
193	47.4864	58.8779	59.5084	65.7201	58.9188	62.1339	VAE-ZIP-256x32
194	47.4864	58.8779	59.5084	65.7201	58.9188	62.1339	VAE-ZIP-256x32
195	48.2282	59.3814	60.142	65.5606	59.4222	62.3407	VAE-ZIP-256x32
196	48.2282	59.3814	60.142	65.5606	59.4222	62.3407	VAE-ZIP-256x32
197	48.2276	59.371	60.1414	65.5499	59.4119	62.3302	VAE-ZIP-256x32
198	48.2276	59.371	60.1414	65.5499	59.4119	62.3302	VAE-ZIP-256x32
199	48.2276	59.371	60.1414	65.5499	59.4119	62.3302	VAE-ZIP-256x32
200	48.2276	59.371	60.1414	65.5499	59.4119	62.3302	VAE-ZIP-256x32
201	48.2276	59.371	60.1414	65.5499	59.4119	62.3302	VAE-ZIP-256x32
202	48.2276	59.371	60.1414	65.5499	59.4119	62.3302	VAE-ZIP-256x32
203	48.2087	59.3429	60.1253	65.5564	59.3838	62.3176	VAE-ZIP-256x32
204	48.2087	59.3429	60.1253	65.5564	59.3838	62.3176	VAE-ZIP-256x32
205	47.8283	58.7363	59.8118	65.0718	58.7776	61.7648	VAE-ZIP-256x32
206	47.8275	58.7333	59.8106	65.0769	58.7746	61.7654	VAE-ZIP-256x32
207	47.8275	58.7333	59.8106	65.0769	58.7746	61.7654	VAE-ZIP-256x32
208	48.2087	59.3429	60.1253	65.5564	59.3838	62.3176	VAE-ZIP-256x32
209	48.1897	59.334	60.1108	65.5347	59.3749	62.3029	VAE-ZIP-256x32
210	48.2154	59.3382	60.1315	65.5398	59.3791	62.3076	VAE-ZIP-256x32
211	48.2154	59.3382	60.1315	65.5398	59.3791	62.3076	VAE-ZIP-256x32
212	48.2154	59.3382	60.1315	65.5398	59.3791	62.3076	VAE-ZIP-256x32
213	48.2154	59.3382	60.1315	65.5398	59.3791	62.3076	VAE-ZIP-256x32
214	48.2154	59.3382	60.1315	65.5398	59.3791	62.3076	VAE-ZIP-256x32
215	48.3208	59.5108	60.2141	65.7501	59.5515	62.4975	VAE-ZIP-256x32
216	48.316	59.5373	60.2088	65.8014	59.5779	62.5352	VAE-ZIP-256x32
217	48.2606	59.4091	60.1637	65.6786	59.4499	62.4092	VAE-ZIP-256x32
218	48.2606	59.4091	60.1637	65.6786	59.4499	62.4092	VAE-ZIP-256x32
219	48.2606	59.4091	60.1637	65.6786	59.4499	62.4092	VAE-ZIP-256x32
220	48.2772	59.4237	60.1765	65.7039	59.4645	62.4287	VAE-ZIP-256x32
221	48.2566	59.389	60.1601	65.662	59.4298	62.3906	VAE-ZIP-256x32
222	48.2772	59.4237	60.1765	65.7039	59.4645	62.4287	VAE-ZIP-256x32
223	48.2772	59.4237	60.1765	65.7039	59.4645	62.4287	VAE-ZIP-256x32
224	48.2772	59.4237	60.1765	65.7039	59.4645	62.4287	VAE-ZIP-256x32
225	48.2772	59.4237	60.1765	65.7039	59.4645	62.4287	VAE-ZIP-256x32
226	48.2853	59.4116	60.1832	65.6881	59.4524	62.4149	VAE-ZIP-256x32
227	48.2853	59.4116	60.1832	65.6881	59.4524	62.4149	VAE-ZIP-256x32
228	48.2853	59.4116	60.1832	65.6881	59.4524	62.4149	VAE-ZIP-256x32
229	48.2853	59.4116	60.1832	65.6881	59.4524	62.4149	VAE-ZIP-256x32
230	48.2853	59.4116	60.1832	65.6881	59.4524	62.4149	VAE-ZIP-256x32
231	48.2853	59.4116	60.1832	65.6881	59.4524	62.4149	VAE-ZIP-256x32
232	48.2965	59.4216	60.1918	65.7052	59.4623	62.4281	VAE-ZIP-256x32
233	48.2965	59.4216	60.1918	65.7052	59.4623	62.4281	VAE-ZIP-256x32
234	48.2903	59.4199	60.1867	65.7052	59.4607	62.4272	VAE-ZIP-256x32
235	48.2903	59.4199	60.1867	65.7052	59.4607	62.4272	VAE-ZIP-256x32
236	48.2903	59.4199	60.1867	65.7052	59.4607	62.4272	VAE-ZIP-256x32
237	48.2903	59.4199	60.1867	65.7052	59.4607	62.4272	VAE-ZIP-256x32
238	48.2903	59.4199	60.1867	65.7052	59.4607	62.4272	VAE-ZIP-256x32
239	48.2903	59.4199	60.1867	65.7052	59.4607	62.4272	VAE-ZIP-256x32
240	48.2903	59.4199	60.1867	65.7052	59.4607	62.4272	VAE-ZIP-256x32
241	48.3224	59.4459	60.2067	65.8285	59.4865	62.497	VAE-ZIP-256x32
242	48.3224	59.4459	60.2067	65.8285	59.4865	62.497	VAE-ZIP-256x32
243	48.3224	59.4459	60.2067	65.8285	59.4865	62.497	VAE-ZIP-256x32
244	48.3212	59.4754	60.205	65.8738	59.5161	62.5338	VAE-ZIP-256x32
245	48.3212	59.4754	60.205	65.8738	59.5161	62.5338	VAE-ZIP-256x32
246	48.3212	59.4754	60.205	65.8738	59.5161	62.5338	VAE-ZIP-256x32
247	48.3212	59.4754	60.205	65.8738	59.5161	62.5338	VAE-ZIP-256x32
248	48.3232	59.4575	60.2063	65.8578	59.4982	62.5166	VAE-ZIP-256x32
249	48.3232	59.4575	60.2063	65.8578	59.4982	62.5166	VAE-ZIP-256x32
250	48.3212	59.4754	60.205	65.8738	59.5161	62.5338	VAE-ZIP-256x32
251	48.3204	59.4656	60.2043	65.8634	59.5062	62.5236	VAE-ZIP-256x32
252	48.2935	59.4571	60.1887	65.754	59.4978	62.4697	VAE-ZIP-256x32
253	48.2824	59.447	60.1802	65.7369	59.4878	62.4564	VAE-ZIP-256x32
254	48.3356	59.477	60.2194	65.8278	59.5176	62.5139	VAE-ZIP-256x32
255	48.3356	59.477	60.2194	65.8278	59.5176	62.5139	VAE-ZIP-256x32
256	48.3356	59.477	60.2194	65.8278	59.5176	62.5139	VAE-ZIP-256x32
257	48.3356	59.477	60.2194	65.8278	59.5176	62.5139	VAE-ZIP-256x32
258	48.3356	59.477	60.2194	65.8278	59.5176	62.5139	VAE-ZIP-256x32
259	48.3356	59.477	60.2194	65.8278	59.5176	62.5139	VAE-ZIP-256x32
260	48.3625	59.4952	60.2391	65.8804	59.5358	62.5477	VAE-ZIP-256x32
261	48.3561	59.4847	60.2336	65.8747	59.5254	62.5393	VAE-ZIP-256x32
262	48.3561	59.4847	60.2336	65.8747	59.5254	62.5393	VAE-ZIP-256x32
263	48.3561	59.4847	60.2336	65.8747	59.5254	62.5393	VAE-ZIP-256x32
264	48.3621	59.4961	60.2383	65.8902	59.5367	62.5526	VAE-ZIP-256x32
265	47.3192	59.0758	59.364	66.1702	59.1163	62.4447	VAE-ZIP-256x32
266	47.3192	59.0758	59.364	66.1702	59.1163	62.4447	VAE-ZIP-256x32
267	47.3192	59.0758	59.364	66.1702	59.1163	62.4447	VAE-ZIP-256x32
268	47.7292	59.202	59.7061	66.086	59.2426	62.4775	VAE-ZIP-256x32
269	47.7453	59.2594	59.7167	66.1839	59.2999	62.5531	VAE-ZIP-256x32
270	47.7453	59.2594	59.7167	66.1839	59.2999	62.5531	VAE-ZIP-256x32
271	47.7837	59.2241	59.7512	66.084	59.2647	62.4889	VAE-ZIP-256x32
272	46.817	58.9557	58.9518	66.1945	58.9962	62.3884	VAE-ZIP-256x32
273	46.817	58.9557	58.9518	66.1945	58.9962	62.3884	VAE-ZIP-256x32
274	48.3908	59.6315	60.2109	67.7953	59.6707	63.4741	VAE-ZIP-256x32
275	48.3908	59.6315	60.2109	67.7953	59.6707	63.4741	VAE-ZIP-256x32
276	48.3789	59.6338	60.201	67.8088	59.6731	63.4813	VAE-ZIP-256x32
277	48.3907	59.6369	60.2106	67.8081	59.6761	63.4827	VAE-ZIP-256x32
278	48.3907	59.6369	60.2106	67.8081	59.6761	63.4827	VAE-ZIP-256x32
279	48.3907	59.6369	60.2106	67.8081	59.6761	63.4827	VAE-ZIP-256x32
280	48.3789	59.6338	60.201	67.8088	59.6731	63.4813	VAE-ZIP-256x32
281	48.3789	59.6338	60.201	67.8088	59.6731	63.4813	VAE-ZIP-256x32
282	47.4057	58.6952	59.5384	63.8529	58.7375	61.1885	VAE-NB-256x32
283	47.4057	58.6952	59.5384	63.8529	58.7375	61.1885	VAE-NB-256x32
284	47.7054	59.1401	59.6854	65.7489	59.181	62.2923	VAE-NB-256x32
285	47.6579	59.3661	59.639	66.1786	59.4066	62.61	VAE-NB-256x32
286	47.6579	59.3661	59.639	66.1786	59.4066	62.61	VAE-NB-256x32
287	47.6579	59.3661	59.639	66.1786	59.4066	62.61	VAE-NB-256x32
288	47.6579	59.3661	59.639	66.1786	59.4066	62.61	VAE-NB-256x32
289	47.4745	59.0511	59.4944	65.7683	59.092	62.2516	VAE-NB-256x32
290	47.4745	59.0511	59.4944	65.7683	59.092	62.2516	VAE-NB-256x32
291	47.552	59.3135	59.554	66.1125	59.3541	62.5513	VAE-NB-256x32
292	47.7587	59.5212	59.721	66.3274	59.5617	62.7627	VAE-NB-256x32
293	47.5426	59.2958	59.5466	66.0898	59.3364	62.5313	VAE-NB-256x32
294	47.6174	59.3523	59.6059	66.1766	59.3929	62.6015	VAE-NB-256x32
295	48.4111	59.8956	60.2482	66.9007	59.9355	63.2269	VAE-NB-256x32
296	48.4111	59.8956	60.2482	66.9007	59.9355	63.2269	VAE-NB-256x32
297	48.4111	59.8956	60.2482	66.9007	59.9355	63.2269	VAE-NB-256x32
298	48.4111	59.8956	60.2482	66.9007	59.9355	63.2269	VAE-NB-256x32
299	48.4111	59.8956	60.2482	66.9007	59.9355	63.2269	VAE-NB-256x32
300	48.4111	59.8956	60.2482	66.9007	59.9355	63.2269	VAE-NB-256x32
301	48.4652	59.9111	60.2926	66.8986	59.9509	63.2345	VAE-NB-256x32
302	48.4652	59.9111	60.2926	66.8986	59.9509	63.2345	VAE-NB-256x32
303	48.4652	59.9111	60.2926	66.8986	59.9509	63.2345	VAE-NB-256x32
304	48.3051	59.8009	60.1622	66.8159	59.8408	63.1363	VAE-NB-256x32
305	48.5694	60.0103	60.3771	66.9883	60.0501	63.3297	VAE-NB-256x32
306	48.5694	60.0103	60.3771	66.9883	60.0501	63.3297	VAE-NB-256x32
307	48.4089	59.895	60.2464	66.9007	59.9349	63.2265	VAE-NB-256x32
308	48.4079	59.8517	60.2458	66.8475	59.8917	63.1787	VAE-NB-256x32
309	48.4313	59.8825	60.2645	66.8841	59.9224	63.2121	VAE-NB-256x32
310	48.2196	59.6658	60.097	66.375	59.7061	62.8642	VAE-NB-256x32
311	46.6906	58.4502	58.8564	65.2418	58.4916	61.6826	VAE-NB-256x32
312	46.6906	58.4502	58.8564	65.2418	58.4916	61.6826	VAE-NB-256x32
313	47.6142	59.3254	59.6037	66.1369	59.366	62.5688	VAE-NB-256x32
314	46.5536	58.5706	58.7412	65.4698	58.6119	61.8513	VAE-NB-256x32
315	46.5853	58.6053	58.7668	65.5077	58.6465	61.8875	VAE-NB-256x32
316	46.5853	58.6053	58.7668	65.5077	58.6465	61.8875	VAE-NB-256x32
317	47.1832	58.9308	59.2544	65.7505	58.9717	62.1769	VAE-NB-256x32
318	47.1832	58.9308	59.2544	65.7505	58.9717	62.1769	VAE-NB-256x32
319	47.4325	59.148	59.4569	65.9536	59.1888	62.3884	VAE-NB-256x32
320	47.4325	59.148	59.4569	65.9536	59.1888	62.3884	VAE-NB-256x32
321	47.4325	59.148	59.4569	65.9536	59.1888	62.3884	VAE-NB-256x32
322	47.5055	59.2779	59.5162	66.082	59.3186	62.5179	VAE-NB-256x32
323	47.5055	59.2779	59.5162	66.082	59.3186	62.5179	VAE-NB-256x32
324	47.2027	59.0341	59.2705	65.855	59.075	62.281	VAE-NB-256x32
325	47.4292	59.19	59.4534	66.018	59.2307	62.4404	VAE-NB-256x32
326	47.1625	58.9767	59.237	65.8165	59.0176	62.2319	VAE-NB-256x32
327	47.7023	59.3927	59.6752	66.1976	59.4332	62.6333	VAE-NB-256x32
328	47.7156	59.3689	59.6861	66.1659	59.4094	62.6059	VAE-NB-256x32
329	47.7056	59.4102	59.6776	66.2214	59.4507	62.6537	VAE-NB-256x32
330	47.7056	59.4102	59.6776	66.2214	59.4507	62.6537	VAE-NB-256x32
331	47.7056	59.4102	59.6776	66.2214	59.4507	62.6537	VAE-NB-256x32
332	47.7056	59.4102	59.6776	66.2214	59.4507	62.6537	VAE-NB-256x32
333	47.414	58.6426	59.542	63.8383	58.6849	61.1532	VAE-NB-256x32
334	47.414	58.6426	59.542	63.8383	58.6849	61.1532	VAE-NB-256x32
335	47.414	58.6426	59.542	63.8383	58.6849	61.1532	VAE-NB-256x32
336	47.414	58.6426	59.542	63.8383	58.6849	61.1532	VAE-NB-256x32
337	47.414	58.6426	59.542	63.8383	58.6849	61.1532	VAE-NB-256x32
338	48.6314	60.0783	60.429	67.0094	60.1181	63.377	VAE-NB-256x32
339	48.605	59.833	60.4145	66.5739	59.8731	63.046	VAE-NB-256x32
340	47.7005	59.3415	59.6745	66.331	59.3819	62.6644	VAE-NB-256x32
341	47.0394	58.5514	59.2691	63.3683	58.594	60.8877	VAE-NB-256x32
342	47.831	59.4644	59.7798	66.4598	59.5047	62.7902	VAE-NB-256x32
343	47.8347	59.304	59.7855	66.2224	59.3445	62.595	VAE-NB-256x32
344	47.8347	59.304	59.7855	66.2224	59.3445	62.595	VAE-NB-256x32
345	47.8347	59.304	59.7855	66.2224	59.3445	62.595	VAE-NB-256x32
346	47.8347	59.304	59.7855	66.2224	59.3445	62.595	VAE-NB-256x32
347	46.8953	58.7335	59.0195	65.8002	58.7744	62.0892	VAE-NB-256x32
348	46.8953	58.7335	59.0195	65.8002	58.7744	62.0892	VAE-NB-256x32
349	46.8953	58.7335	59.0195	65.8002	58.7744	62.0892	VAE-NB-256x32
350	46.8953	58.7335	59.0195	65.8002	58.7744	62.0892	VAE-NB-256x32
351	46.8953	58.7335	59.0195	65.8002	58.7744	62.0892	VAE-NB-256x32
352	46.9056	58.7357	59.0268	65.8211	58.7766	62.0997	VAE-NB-256x32
353	46.9056	58.7357	59.0268	65.8211	58.7766	62.0997	VAE-NB-256x32
354	46.9056	58.7357	59.0268	65.8211	58.7766	62.0997	VAE-NB-256x32
355	46.9056	58.7357	59.0268	65.8211	58.7766	62.0997	VAE-NB-256x32
356	47.8238	59.4547	59.7744	66.4384	59.495	62.7753	VAE-NB-256x32
357	47.8238	59.4547	59.7744	66.4384	59.495	62.7753	VAE-NB-256x32
358	47.8238	59.4547	59.7744	66.4384	59.495	62.7753	VAE-NB-256x32
359	47.8238	59.4547	59.7744	66.4384	59.495	62.7753	VAE-NB-256x32
360	46.8953	58.7335	59.0195	65.8002	58.7744	62.0892	VAE-NB-256x32
361	47.8062	59.4293	59.7602	66.4126	59.4696	62.7497	VAE-NB-256x32
362	45.7513	58.1642	58.0831	65.4253	58.2055	61.6046	VAE-NB-256x32
363	45.7513	58.1642	58.0831	65.4253	58.2055	61.6046	VAE-NB-256x32
364	45.7513	58.1642	58.0831	65.4253	58.2055	61.6046	VAE-NB-256x32
365	45.7513	58.1642	58.0831	65.4253	58.2055	61.6046	VAE-NB-256x32
366	45.7427	58.1467	58.0762	65.4034	58.188	61.5851	VAE-NB-256x32
367	45.7427	58.1467	58.0762	65.4034	58.188	61.5851	VAE-NB-256x32
368	45.7427	58.1467	58.0762	65.4034	58.188	61.5851	VAE-NB-256x32
369	45.7427	58.1467	58.0762	65.4034	58.188	61.5851	VAE-NB-256x32
370	45.7427	58.1467	58.0762	65.4034	58.188	61.5851	VAE-NB-256x32
371	45.7427	58.1467	58.0762	65.4034	58.188	61.5851	VAE-NB-256x32
372	45.7427	58.1467	58.0762	65.4034	58.188	61.5851	VAE-NB-256x32
373	45.9708	58.0616	58.2663	65.2026	58.1031	61.4485	VAE-NB-256x32
374	45.9708	58.0616	58.2663	65.2026	58.1031	61.4485	VAE-NB-256x32
375	45.9708	58.0616	58.2663	65.2026	58.1031	61.4485	VAE-NB-256x32
376	45.9708	58.0616	58.2663	65.2026	58.1031	61.4485	VAE-NB-256x32
377	45.9708	58.0616	58.2663	65.2026	58.1031	61.4485	VAE-NB-256x32
378	45.9708	58.0616	58.2663	65.2026	58.1031	61.4485	VAE-NB-256x32
379	45.9708	58.0616	58.2663	65.2026	58.1031	61.4485	VAE-NB-256x32
380	45.9708	58.0616	58.2663	65.2026	58.1031	61.4485	VAE-NB-256x32
381	45.9715	58.1372	58.2661	65.3008	58.1786	61.5343	VAE-NB-256x32
382	48.7062	59.4862	60.4907	66.3675	59.5265	62.7611	VAE-ZINB-256x32
383	48.7062	59.4862	60.4907	66.3675	59.5265	62.7611	VAE-ZINB-256x32
384	48.6701	59.3542	60.4589	66.2749	59.3947	62.6464	VAE-ZINB-256x32
385	48.6701	59.3542	60.4589	66.2749	59.3947	62.6464	VAE-ZINB-256x32
386	48.6701	59.3542	60.4589	66.2749	59.3947	62.6464	VAE-ZINB-256x32
387	48.5553	59.009	60.3792	65.6059	59.05	62.1555	VAE-ZINB-256x32
388	48.682	59.1648	60.4753	65.8912	59.2055	62.3697	VAE-ZINB-256x32
389	48.7479	59.4114	60.5304	66.1255	59.4518	62.6114	VAE-ZINB-256x32
390	48.7479	59.4114	60.5304	66.1255	59.4518	62.6114	VAE-ZINB-256x32
391	48.7328	59.3763	60.5182	66.0891	59.4169	62.5756	VAE-ZINB-256x32
392	48.7328	59.3763	60.5182	66.0891	59.4169	62.5756	VAE-ZINB-256x32
393	48.7328	59.3763	60.5182	66.0891	59.4169	62.5756	VAE-ZINB-256x32
394	48.7328	59.3763	60.5182	66.0891	59.4169	62.5756	VAE-ZINB-256x32
395	48.7328	59.3763	60.5182	66.0891	59.4169	62.5756	VAE-ZINB-256x32
396	48.3724	59.1033	60.2113	66.1927	59.1438	62.47	VAE-ZINB-256x32
397	48.544	59.4046	60.353	66.4553	59.4449	62.7549	VAE-ZINB-256x32
398	48.544	59.4046	60.353	66.4553	59.4449	62.7549	VAE-ZINB-256x32
399	48.5101	59.2866	60.3235	66.3622	59.327	62.6477	VAE-ZINB-256x32
400	48.6017	59.3687	60.3989	66.4095	59.409	62.7145	VAE-ZINB-256x32
401	48.6017	59.3687	60.3989	66.4095	59.409	62.7145	VAE-ZINB-256x32
402	48.5972	59.3675	60.3952	66.4095	59.4079	62.7139	VAE-ZINB-256x32
403	48.5972	59.3675	60.3952	66.4095	59.4079	62.7139	VAE-ZINB-256x32
404	48.5972	59.3675	60.3952	66.4095	59.4079	62.7139	VAE-ZINB-256x32
405	48.8484	59.6388	60.5891	67.3705	59.6784	63.2916	VAE-ZINB-256x32
406	48.5972	59.3675	60.3952	66.4095	59.4079	62.7139	VAE-ZINB-256x32
407	48.5972	59.3675	60.3952	66.4095	59.4079	62.7139	VAE-ZINB-256x32
408	48.5972	59.3675	60.3952	66.4095	59.4079	62.7139	VAE-ZINB-256x32
409	48.5972	59.3675	60.3952	66.4095	59.4079	62.7139	VAE-ZINB-256x32
410	48.5972	59.3675	60.3952	66.4095	59.4079	62.7139	VAE-ZINB-256x32
411	48.8484	59.6388	60.5891	67.3705	59.6784	63.2916	VAE-ZINB-256x32
412	48.8484	59.6388	60.5891	67.3705	59.6784	63.2916	VAE-ZINB-256x32
413	48.7052	59.4676	60.4725	67.2145	59.5073	63.1265	VAE-ZINB-256x32
414	48.7052	59.4676	60.4725	67.2145	59.5073	63.1265	VAE-ZINB-256x32
415	48.7052	59.4676	60.4725	67.2145	59.5073	63.1265	VAE-ZINB-256x32
416	48.5689	59.2533	60.3859	66.0003	59.2939	62.4676	VAE-ZINB-256x32
417	48.5689	59.2533	60.3859	66.0003	59.2939	62.4676	VAE-ZINB-256x32
418	48.8881	59.6149	60.625	67.2344	59.6545	63.2181	VAE-ZINB-256x32
419	48.8881	59.6149	60.625	67.2344	59.6545	63.2181	VAE-ZINB-256x32
420	48.8881	59.6149	60.625	67.2344	59.6545	63.2181	VAE-ZINB-256x32
421	48.8881	59.6149	60.625	67.2344	59.6545	63.2181	VAE-ZINB-256x32
422	48.923	59.7437	60.6549	67.3469	59.7832	63.3401	VAE-ZINB-256x32
423	48.923	59.7437	60.6549	67.3469	59.7832	63.3401	VAE-ZINB-256x32
424	48.923	59.7437	60.6549	67.3469	59.7832	63.3401	VAE-ZINB-256x32
425	47.7833	59.2317	59.7175	67.276	59.2714	63.0206	VAE-ZINB-256x32
426	48.9717	59.8019	60.6953	67.3712	59.8414	63.3835	VAE-ZINB-256x32
427	48.9717	59.8019	60.6953	67.3712	59.8414	63.3835	VAE-ZINB-256x32
428	48.9717	59.8019	60.6953	67.3712	59.8414	63.3835	VAE-ZINB-256x32
429	48.9717	59.8019	60.6953	67.3712	59.8414	63.3835	VAE-ZINB-256x32
430	48.842	59.4069	60.5995	66.7045	59.4469	62.8669	VAE-ZINB-256x32
431	48.7657	59.2349	60.5395	66.4805	59.2751	62.6714	VAE-ZINB-256x32
432	85.3934	76.3206	89.3953	76.3469	81.7807	78.9704	VAE-Poisson-BBKNN-256x32
433	64.7502	70.5027	73.4442	70.6871	70.5354	70.6111	VAE-Poisson-BBKNN-256x32
434	64.461	70.5762	73.1934	71.1733	70.6087	70.8898	VAE-Poisson-BBKNN-256x32
435	64.279	70.6464	73.0679	71.0926	70.6789	70.8851	VAE-Poisson-BBKNN-256x32
436	64.4027	70.5706	73.1585	71.0595	70.6032	70.8306	VAE-Poisson-BBKNN-256x32
437	64.5377	70.5515	73.2459	71.2163	70.584	70.8988	VAE-Poisson-BBKNN-256x32
438	64.535	70.4829	73.234	71.2534	70.5154	70.8825	VAE-Poisson-BBKNN-256x32
439	64.4963	70.2683	73.1963	71.2031	70.301	70.7492	VAE-Poisson-BBKNN-256x32
440	82.7654	75.9176	87.2009	75.9443	78.4916	77.197	VAE-Poisson-BBKNN-256x32
441	82.7639	75.9121	87.1933	75.9389	78.3276	77.1147	VAE-Poisson-BBKNN-256x32
442	82.4869	75.68	86.9853	75.7071	78.0664	76.8686	VAE-Poisson-BBKNN-256x32
443	82.2657	75.51	86.8325	75.5372	78.1168	76.8054	VAE-Poisson-BBKNN-256x32
444	82.3145	75.5746	86.8696	75.6017	78.2034	76.8806	VAE-Poisson-BBKNN-256x32
445	82.3039	76.3287	86.8887	76.3549	78.1049	77.22	VAE-Poisson-BBKNN-256x32
446	64.6676	70.3041	73.3656	70.6752	70.3369	70.5057	VAE-Poisson-BBKNN-256x32
447	82.6369	75.8821	87.0964	75.9089	78.2893	77.0807	VAE-Poisson-BBKNN-256x32
448	67.93	71.0638	75.8306	71.6768	71.0957	71.3851	VAE-Poisson-BBKNN-256x32
449	67.1014	70.9236	75.2101	71.3103	70.9558	71.1326	VAE-Poisson-BBKNN-256x32
450	54.9915	59.883	67.5892	59.924	72.1232	65.4601	VAE-ZIP-BBKNN-256x32
451	71.9777	66.0627	80.5377	66.0991	81.5893	73.0319	VAE-ZIP-BBKNN-256x32
452	72.1806	66.1357	80.6998	66.1721	81.808	73.1639	VAE-ZIP-BBKNN-256x32
453	71.8525	66.0831	80.442	66.1195	81.5888	73.0441	VAE-ZIP-BBKNN-256x32
454	73.5955	68.05	81.4106	68.0841	81.0171	73.9897	VAE-ZIP-BBKNN-256x32
455	73.6554	68.078	81.457	68.1121	81.0704	74.0285	VAE-ZIP-BBKNN-256x32
456	73.5955	68.05	81.4106	68.0841	81.0171	73.9897	VAE-ZIP-BBKNN-256x32
457	74.0357	68.2163	81.7527	68.2502	81.365	74.2328	VAE-ZIP-BBKNN-256x32
458	74.0947	68.2267	81.8018	68.2607	81.4053	74.2557	VAE-ZIP-BBKNN-256x32
459	74.0947	68.2267	81.8018	68.2607	81.4053	74.2557	VAE-ZIP-BBKNN-256x32
460	55.7842	59.9689	67.7945	60.0098	70.6806	64.9096	VAE-ZIP-BBKNN-256x32
461	55.7922	59.9886	67.7975	60.0294	70.6473	64.907	VAE-ZIP-BBKNN-256x32
462	55.7164	59.9363	67.7345	59.9772	70.5211	64.8232	VAE-ZIP-BBKNN-256x32
463	55.7164	59.9363	67.7345	59.9772	70.5211	64.8232	VAE-ZIP-BBKNN-256x32
464	58.3261	67.3781	69.0302	67.4127	69.8818	68.625	VAE-ZIP-BBKNN-256x32
465	57.4584	67.5497	68.3129	67.5841	69.6426	68.5979	VAE-ZIP-BBKNN-256x32
466	57.7104	67.6542	68.5081	67.6885	69.806	68.7309	VAE-ZIP-BBKNN-256x32
467	57.5415	67.6011	68.3767	67.6354	69.7156	68.6597	VAE-ZIP-BBKNN-256x32
468	57.833	67.7927	68.5895	67.8269	69.9029	68.8493	VAE-ZIP-BBKNN-256x32
469	57.709	67.5396	68.4944	67.574	69.6626	68.6024	VAE-ZIP-BBKNN-256x32
470	57.6441	67.4823	68.4445	67.5168	69.5915	68.5384	VAE-ZIP-BBKNN-256x32
471	57.883	67.4804	68.6651	67.5149	69.8402	68.6578	VAE-ZIP-BBKNN-256x32
472	57.2865	68.1129	68.1714	68.1484	69.0293	68.586	VAE-ZIP-BBKNN-256x32
473	57.2957	67.9869	68.1737	68.0226	68.8917	68.4544	VAE-ZIP-BBKNN-256x32
474	57.0333	68.0164	67.9457	68.0519	68.6865	68.3677	VAE-ZIP-BBKNN-256x32
475	57.0619	68.0593	67.9774	68.0948	68.8277	68.4593	VAE-ZIP-BBKNN-256x32
476	56.306	65.1144	67.3586	65.1516	67.7431	66.4221	VAE-ZIP-BBKNN-256x32
477	56.6897	65.4467	67.6745	65.4835	68.2294	66.8283	VAE-ZIP-BBKNN-256x32
478	53.3889	64.2919	64.994	64.8995	64.3313	64.6141	VAE-ZIP-BBKNN-256x32
479	53.4346	64.318	65.0364	64.8462	64.3573	64.6008	VAE-ZIP-BBKNN-256x32
480	56.5164	65.7672	67.5281	65.8054	67.324	66.556	VAE-ZIP-BBKNN-256x32
481	56.6563	65.9048	67.6355	65.9429	67.4845	66.7048	VAE-ZIP-BBKNN-256x32
482	56.6563	65.9048	67.6355	65.9429	67.4845	66.7048	VAE-ZIP-BBKNN-256x32
483	56.6383	65.8385	67.618	65.8766	67.2568	66.5595	VAE-ZIP-BBKNN-256x32
484	56.6383	65.8385	67.618	65.8766	67.2568	66.5595	VAE-ZIP-BBKNN-256x32
485	73.9142	65.282	82.2092	65.3168	85.357	74.0042	VAE-NB-BBKNN-256x32
486	73.9142	65.282	82.2092	65.3168	85.357	74.0042	VAE-NB-BBKNN-256x32
487	73.8133	64.8998	82.1689	64.935	85.0695	73.6509	VAE-NB-BBKNN-256x32
488	73.8133	64.8998	82.1689	64.935	85.0695	73.6509	VAE-NB-BBKNN-256x32
489	73.8133	64.8998	82.1689	64.935	85.0695	73.6509	VAE-NB-BBKNN-256x32
490	73.4284	64.1718	81.9565	64.2077	84.5134	72.9743	VAE-NB-BBKNN-256x32
491	73.7494	64.3168	82.2215	64.3526	84.9375	73.2259	VAE-NB-BBKNN-256x32
492	73.9835	65.1809	82.2635	65.2159	85.2479	73.8984	VAE-NB-BBKNN-256x32
493	73.4134	64.1628	81.9447	64.1988	84.4947	72.9616	VAE-NB-BBKNN-256x32
494	73.7048	64.7107	82.0886	64.7461	84.8098	73.4321	VAE-NB-BBKNN-256x32
495	73.7981	64.8906	82.1569	64.9258	85.0507	73.638	VAE-NB-BBKNN-256x32
496	71.2315	62.0791	81.1682	62.1172	87.1551	72.5363	VAE-NB-BBKNN-256x32
497	73.579	64.1851	82.1029	64.221	84.7915	73.0864	VAE-NB-BBKNN-256x32
498	73.7829	64.8815	82.145	64.9167	85.032	73.6252	VAE-NB-BBKNN-256x32
499	71.1893	62.0645	81.1287	62.1026	87.0748	72.4986	VAE-NB-BBKNN-256x32
500	73.8933	65.1783	82.1942	65.2132	85.2202	73.8862	VAE-NB-BBKNN-256x32
501	73.8867	65.1109	82.1899	65.1459	85.1378	73.8121	VAE-NB-BBKNN-256x32
502	73.8848	65.2505	82.179	65.2853	85.255	73.9457	VAE-NB-BBKNN-256x32
503	73.8848	65.2505	82.179	65.2853	85.255	73.9457	VAE-NB-BBKNN-256x32
504	73.9234	65.0502	82.2169	65.0852	85.0521	73.741	VAE-NB-BBKNN-256x32
505	72.9826	64.7016	81.4635	64.737	84.086	73.1537	VAE-NB-BBKNN-256x32
506	64.7082	62.466	74.9294	62.5037	77.8961	69.3561	VAE-NB-BBKNN-256x32
507	64.3903	62.3796	74.6886	62.4173	77.7447	69.2429	VAE-NB-BBKNN-256x32
508	72.9254	64.5089	81.4059	64.5445	83.7415	72.9004	VAE-NB-BBKNN-256x32
509	72.8853	64.3965	81.3784	64.4322	83.6057	72.7773	VAE-NB-BBKNN-256x32
510	73.8441	64.8536	82.152	64.8888	84.7502	73.5014	VAE-NB-BBKNN-256x32
511	73.9281	65.1062	82.2049	65.1412	85.0274	73.7676	VAE-NB-BBKNN-256x32
512	72.9403	64.4775	81.4103	64.5131	83.6638	72.8509	VAE-NB-BBKNN-256x32
513	73.9388	65.0393	82.219	65.0743	84.9838	73.7083	VAE-NB-BBKNN-256x32
514	73.9298	65.1121	82.2037	65.1471	85.0208	73.7689	VAE-NB-BBKNN-256x32
515	72.9415	64.4861	81.4089	64.5217	83.6615	72.8555	VAE-NB-BBKNN-256x32
516	73.6599	64.8744	81.9704	64.9097	84.4618	73.4061	VAE-NB-BBKNN-256x32
517	73.9388	65.0393	82.219	65.0743	84.9838	73.7083	VAE-NB-BBKNN-256x32
518	65.8939	62.8742	75.8349	62.9114	78.671	69.9141	VAE-NB-BBKNN-256x32
519	65.8939	62.8742	75.8349	62.9114	78.671	69.9141	VAE-NB-BBKNN-256x32
520	65.3882	62.4754	75.4413	62.513	78.0406	69.4191	VAE-NB-BBKNN-256x32
521	65.5294	62.5214	75.5495	62.559	78.1308	69.4831	VAE-NB-BBKNN-256x32
522	73.9627	65.2062	82.2275	65.2411	85.1477	73.8769	VAE-NB-BBKNN-256x32
523	73.9298	65.1121	82.2037	65.1471	85.0208	73.7689	VAE-NB-BBKNN-256x32
524	72.8909	64.4271	81.3773	64.4628	83.6142	72.8	VAE-NB-BBKNN-256x32
525	73.9715	65.1334	82.2428	65.1684	85.1112	73.8165	VAE-NB-BBKNN-256x32
526	65.348	62.4978	75.4062	62.5354	78.0306	69.429	VAE-NB-BBKNN-256x32
527	65.2587	62.4689	75.3378	62.5065	77.9739	69.3887	VAE-NB-BBKNN-256x32
528	65.2206	62.4565	75.3085	62.4942	77.9497	69.3715	VAE-NB-BBKNN-256x32
529	73.9468	65.1522	82.2201	65.1872	85.1032	73.8256	VAE-NB-BBKNN-256x32
530	72.9324	64.6406	81.4119	64.676	83.9128	73.0492	VAE-NB-BBKNN-256x32
531	64.0919	62.3159	74.4504	62.3537	77.5436	69.124	VAE-NB-BBKNN-256x32
532	64.8068	62.5189	74.9997	62.5565	77.965	69.416	VAE-NB-BBKNN-256x32
533	64.8068	62.5189	74.9997	62.5565	77.965	69.416	VAE-NB-BBKNN-256x32
534	73.8721	65.155	82.1628	65.1899	85.0886	73.8219	VAE-NB-BBKNN-256x32
535	73.8721	65.155	82.1628	65.1899	85.0886	73.8219	VAE-NB-BBKNN-256x32
536	73.9118	65.141	82.2067	65.176	85.1743	73.8451	VAE-NB-BBKNN-256x32
537	53.4345	60.5656	65.9949	60.6057	69.5811	64.784	VAE-ZINB-BBKNN-256x32
538	59.0034	66.5562	69.2434	66.5917	68.447	67.5066	VAE-ZINB-BBKNN-256x32
539	53.4947	60.5639	66.0469	60.604	69.6482	64.8121	VAE-ZINB-BBKNN-256x32
540	58.6147	66.0815	68.9846	66.1175	68.2558	67.1696	VAE-ZINB-BBKNN-256x32
541	58.6452	66.1708	69.0178	66.2067	68.4203	67.2953	VAE-ZINB-BBKNN-256x32
542	60.1618	67.6753	70.0365	67.7096	68.9507	68.3245	VAE-ZINB-BBKNN-256x32
543	80.3676	73.2313	85.4134	73.2596	76.8044	74.9901	VAE-ZINB-BBKNN-256x32
544	80.0061	72.9631	85.1594	72.9917	76.7329	74.8156	VAE-ZINB-BBKNN-256x32
545	58.3439	66.1401	68.5308	66.176	66.4128	66.2942	VAE-ZINB-BBKNN-256x32
546	58.3485	66.3472	68.5266	66.3828	66.4772	66.43	VAE-ZINB-BBKNN-256x32
547	58.0683	66.085	68.31	66.121	66.1633	66.1421	VAE-ZINB-BBKNN-256x32
548	58.1784	66.1107	68.4295	66.1466	66.4937	66.3197	VAE-ZINB-BBKNN-256x32
549	58.3928	66.2377	68.576	66.2735	66.5007	66.3869	VAE-ZINB-BBKNN-256x32
550	58.5271	66.447	68.6744	66.4825	66.6717	66.577	VAE-ZINB-BBKNN-256x32
551	79.9172	72.8046	85.0757	72.8334	76.3151	74.5336	VAE-ZINB-BBKNN-256x32
552	80.091	73.0458	85.2013	73.0744	76.5274	74.761	VAE-ZINB-BBKNN-256x32
553	80.1169	73.0737	85.2213	73.1023	76.568	74.795	VAE-ZINB-BBKNN-256x32
554	79.4251	72.3667	84.724	72.396	76.0628	74.1841	VAE-ZINB-BBKNN-256x32
555	79.7858	72.6932	84.9707	72.7221	76.056	74.3517	VAE-ZINB-BBKNN-256x32
556	79.7746	72.6876	84.9619	72.7165	76.0414	74.3418	VAE-ZINB-BBKNN-256x32
557	58.6459	65.7041	68.8556	65.7405	66.8735	66.3022	VAE-ZINB-BBKNN-256x32
558	57.9178	64.7917	68.1755	64.8291	64.9677	64.8983	VAE-ZINB-BBKNN-256x32
559	60.962	64.581	70.3488	67.2255	64.617	65.8955	VAE-ZINB-BBKNN-256x32
560	70.6377	69.0435	77.9109	69.0763	69.6063	69.3403	VAE-ZINB-BBKNN-256x32
561	71.8215	69.2428	78.8349	69.2754	70.2797	69.7739	VAE-ZINB-BBKNN-256x32
562	70.6016	68.9663	77.895	68.9992	69.7823	69.3886	VAE-ZINB-BBKNN-256x32
563	59.528	63.5528	69.1781	67.0532	63.5894	65.2754	VAE-ZINB-BBKNN-256x32
564	59.528	63.5528	69.1781	67.0532	63.5894	65.2754	VAE-ZINB-BBKNN-256x32
565	85.7932	77.2424	89.728	77.2677	83.1234	80.0887	VAE-Poisson-Harmony-256x32
566	85.8217	76.7288	89.7847	76.7547	83.5247	79.9967	VAE-Poisson-Harmony-256x32
567	85.5425	76.4985	89.61	76.5247	83.5776	79.8958	VAE-Poisson-Harmony-256x32
568	85.5425	76.4985	89.61	76.5247	83.5776	79.8958	VAE-Poisson-Harmony-256x32
569	85.8164	76.7335	89.7813	76.7594	83.5494	80.0106	VAE-Poisson-Harmony-256x32
570	85.8135	76.7241	89.7791	76.75	83.533	79.998	VAE-Poisson-Harmony-256x32
571	85.5606	76.4781	89.6171	76.5043	83.4834	79.8416	VAE-Poisson-Harmony-256x32
572	85.6945	76.5917	89.699	76.6178	83.529	79.9243	VAE-Poisson-Harmony-256x32
573	86.6236	78.0693	90.2707	78.0937	83.2754	80.6014	VAE-Poisson-Harmony-256x32
574	86.6704	78.0714	90.3066	78.0958	83.2976	80.6129	VAE-Poisson-Harmony-256x32
575	86.1132	77.0213	89.9668	77.0469	83.5143	80.1503	VAE-Poisson-Harmony-256x32
576	85.907	76.8046	89.8283	76.8305	83.4279	79.9934	VAE-Poisson-Harmony-256x32
577	85.907	76.8046	89.8283	76.8305	83.4279	79.9934	VAE-Poisson-Harmony-256x32
578	86.0044	76.9838	89.8943	77.0095	83.5702	80.1558	VAE-Poisson-Harmony-256x32
579	86.0033	76.9036	89.8893	76.9293	83.4296	80.0477	VAE-Poisson-Harmony-256x32
580	86.0033	76.9036	89.8893	76.9293	83.4296	80.0477	VAE-Poisson-Harmony-256x32
581	85.3718	76.347	89.5044	76.3734	83.6681	79.8545	VAE-Poisson-Harmony-256x32
582	85.4237	76.3875	89.5374	76.4139	83.6649	79.8751	VAE-Poisson-Harmony-256x32
583	85.74	76.6536	89.7317	76.6797	83.5972	79.9892	VAE-Poisson-Harmony-256x32
584	85.435	76.3974	89.5449	76.4237	83.6689	79.8824	VAE-Poisson-Harmony-256x32
585	85.6293	76.5163	89.6563	76.5425	83.5005	79.8702	VAE-Poisson-Harmony-256x32
586	85.6293	76.5163	89.6563	76.5425	83.5005	79.8702	VAE-Poisson-Harmony-256x32
587	85.7368	76.6599	89.7281	76.6859	83.5922	79.9903	VAE-Poisson-Harmony-256x32
588	85.8952	76.8494	89.8311	76.8752	83.5194	80.0596	VAE-Poisson-Harmony-256x32
589	85.8067	76.6761	89.7708	76.702	83.4425	79.9304	VAE-Poisson-Harmony-256x32
590	85.7609	76.6227	89.7426	76.6488	83.5116	79.9332	VAE-Poisson-Harmony-256x32
591	86.4307	77.8133	90.1474	77.8379	83.2303	80.4438	VAE-Poisson-Harmony-256x32
592	86.4307	77.8133	90.1474	77.8379	83.2303	80.4438	VAE-Poisson-Harmony-256x32
593	86.2638	77.3347	90.0716	77.3599	83.5467	80.3344	VAE-Poisson-Harmony-256x32
594	85.8764	76.752	89.8154	76.7779	83.459	79.9792	VAE-Poisson-Harmony-256x32
595	85.5449	76.4606	89.6049	76.4869	83.4578	79.8204	VAE-Poisson-Harmony-256x32
596	85.5562	76.4706	89.6125	76.4968	83.462	79.8278	VAE-Poisson-Harmony-256x32
597	85.5562	76.4706	89.6125	76.4968	83.462	79.8278	VAE-Poisson-Harmony-256x32
598	85.9222	76.8289	89.8451	76.8547	83.5038	80.0414	VAE-Poisson-Harmony-256x32
599	85.9229	76.8365	89.8467	76.8623	83.5251	80.0553	VAE-Poisson-Harmony-256x32
600	84.0781	76.5834	88.3066	76.6095	81.31	78.8898	VAE-Poisson-Harmony-256x32
601	84.6431	76.7765	88.7421	76.8024	81.7242	79.1869	VAE-Poisson-Harmony-256x32
602	84.5562	76.7289	88.6783	76.7548	81.6788	79.1403	VAE-Poisson-Harmony-256x32
603	84.5562	76.7289	88.6783	76.7548	81.6788	79.1403	VAE-Poisson-Harmony-256x32
604	84.3926	76.5699	88.5695	76.5961	81.7377	79.0834	VAE-Poisson-Harmony-256x32
605	84.3926	76.5699	88.5695	76.5961	81.7377	79.0834	VAE-Poisson-Harmony-256x32
606	84.3926	76.5699	88.5695	76.5961	81.7377	79.0834	VAE-Poisson-Harmony-256x32
607	84.487	76.6235	88.6343	76.6496	81.7182	79.1028	VAE-Poisson-Harmony-256x32
608	85.8881	76.7527	89.8259	76.7786	83.4802	79.9893	VAE-Poisson-Harmony-256x32
609	85.9351	76.7969	89.8579	76.8227	83.5023	80.0234	VAE-Poisson-Harmony-256x32
610	85.9563	76.8489	89.8664	76.8747	83.4878	80.0449	VAE-Poisson-Harmony-256x32
611	85.9563	76.8489	89.8664	76.8747	83.4878	80.0449	VAE-Poisson-Harmony-256x32
612	86.6811	78.0748	90.2965	78.0992	83.1019	80.5229	VAE-Poisson-Harmony-256x32
613	86.6811	78.0748	90.2965	78.0992	83.1019	80.5229	VAE-Poisson-Harmony-256x32
614	86.7187	78.1126	90.3273	78.1369	83.1786	80.579	VAE-Poisson-Harmony-256x32
615	86.7187	78.1126	90.3273	78.1369	83.1786	80.579	VAE-Poisson-Harmony-256x32
616	86.7372	78.1732	90.3375	78.1975	83.205	80.6236	VAE-Poisson-Harmony-256x32
617	86.7366	78.1858	90.3349	78.2101	83.1942	80.6252	VAE-Poisson-Harmony-256x32
618	86.1291	77.0641	89.9646	77.0896	83.4175	80.1288	VAE-Poisson-Harmony-256x32
619	86.1291	77.0641	89.9646	77.0896	83.4175	80.1288	VAE-Poisson-Harmony-256x32
620	86.5894	77.942	90.2314	77.9665	82.9845	80.3973	VAE-Poisson-Harmony-256x32
621	86.6934	78.0876	90.3042	78.1119	83.1008	80.5292	VAE-Poisson-Harmony-256x32
622	86.6268	78.0345	90.2599	78.0589	83.0909	80.4963	VAE-Poisson-Harmony-256x32
623	85.8871	76.8163	89.8293	76.8421	83.5951	80.0765	VAE-Poisson-Harmony-256x32
624	85.5121	76.4403	89.5881	76.4666	83.5098	79.8332	VAE-Poisson-Harmony-256x32
625	85.8409	76.7225	89.7917	76.7484	83.4543	79.961	VAE-Poisson-Harmony-256x32
626	85.825	76.707	89.7794	76.7329	83.431	79.9419	VAE-Poisson-Harmony-256x32
627	86.5023	77.9155	90.1911	77.9401	83.2181	80.4926	VAE-Poisson-Harmony-256x32
628	85.8676	76.7715	89.8065	76.7974	83.4554	79.9881	VAE-Poisson-Harmony-256x32
629	85.8938	76.8065	89.8246	76.8323	83.4876	80.0218	VAE-Poisson-Harmony-256x32
630	85.8698	76.788	89.8105	76.8139	83.4993	80.0172	VAE-Poisson-Harmony-256x32
631	86.0772	77.5423	89.9085	77.5673	83.0846	80.2312	VAE-Poisson-Harmony-256x32
632	85.8682	76.7795	89.8081	76.8054	83.4772	80.0024	VAE-Poisson-Harmony-256x32
633	85.8918	76.7811	89.8197	76.807	83.4209	79.9775	VAE-Poisson-Harmony-256x32
634	86.7476	78.1565	90.3535	78.1808	83.2843	80.6519	VAE-Poisson-Harmony-256x32
635	86.7933	78.2175	90.387	78.2417	83.3492	80.7147	VAE-Poisson-Harmony-256x32
636	86.7933	78.2175	90.387	78.2417	83.3492	80.7147	VAE-Poisson-Harmony-256x32
637	86.7933	78.2175	90.387	78.2417	83.3492	80.7147	VAE-Poisson-Harmony-256x32
638	86.7933	78.2175	90.387	78.2417	83.3492	80.7147	VAE-Poisson-Harmony-256x32
639	86.7933	78.2175	90.387	78.2417	83.3492	80.7147	VAE-Poisson-Harmony-256x32
640	85.747	77.5675	89.5519	77.5924	81.8998	79.6879	VAE-Poisson-Harmony-256x32
641	64.9153	70.8275	73.632	70.86	71.6544	71.255	VAE-Poisson-Harmony-256x32
642	65.5937	71.6086	74.0759	72.0022	71.64	71.8206	VAE-Poisson-Harmony-256x32
643	65.0547	70.9249	73.7333	70.9573	71.6802	71.3169	VAE-Poisson-Harmony-256x32
644	65.0617	70.9012	73.7406	70.9336	71.6964	71.313	VAE-Poisson-Harmony-256x32
645	65.0617	70.9012	73.7406	70.9336	71.6964	71.313	VAE-Poisson-Harmony-256x32
646	84.7113	77.6558	88.7078	77.6807	81.0076	79.3093	VAE-Poisson-Harmony-256x32
647	84.7113	77.6558	88.7078	77.6807	81.0076	79.3093	VAE-Poisson-Harmony-256x32
648	84.7113	77.6558	88.7078	77.6807	81.0076	79.3093	VAE-Poisson-Harmony-256x32
649	84.7113	77.6558	88.7078	77.6807	81.0076	79.3093	VAE-Poisson-Harmony-256x32
650	84.6752	77.6509	88.6797	77.6758	80.9839	79.2953	VAE-Poisson-Harmony-256x32
651	86.4434	77.7969	90.1464	77.8216	83.0807	80.3652	VAE-Poisson-Harmony-256x32
652	86.4434	77.7969	90.1464	77.8216	83.0807	80.3652	VAE-Poisson-Harmony-256x32
653	86.4434	77.7969	90.1464	77.8216	83.0807	80.3652	VAE-Poisson-Harmony-256x32
654	86.4466	77.7903	90.1498	77.815	83.0852	80.3638	VAE-Poisson-Harmony-256x32
655	57.0042	67.2066	68.2955	67.2432	70.8596	69.0041	VAE-ZIP-Harmony-256x32
656	57.0256	67.2116	68.3119	67.2482	70.8678	69.0106	VAE-ZIP-Harmony-256x32
657	57.0256	67.2116	68.3119	67.2482	70.8678	69.0106	VAE-ZIP-Harmony-256x32
658	57.0256	67.2116	68.3119	67.2482	70.8678	69.0106	VAE-ZIP-Harmony-256x32
659	57.0844	67.5882	68.3766	67.6244	71.4692	69.4937	VAE-ZIP-Harmony-256x32
660	57.0026	67.3372	68.2985	67.3736	71.0441	69.1602	VAE-ZIP-Harmony-256x32
661	57.0026	67.3372	68.2985	67.3736	71.0441	69.1602	VAE-ZIP-Harmony-256x32
662	56.7719	66.9298	68.1104	66.9667	70.4638	68.6708	VAE-ZIP-Harmony-256x32
663	56.7719	66.9298	68.1104	66.9667	70.4638	68.6708	VAE-ZIP-Harmony-256x32
664	56.5736	66.8905	67.9607	66.9275	70.4053	68.6223	VAE-ZIP-Harmony-256x32
665	56.5833	66.8936	67.9679	66.9305	70.4088	68.6256	VAE-ZIP-Harmony-256x32
666	56.8125	66.9529	68.1409	66.9898	70.4846	68.6928	VAE-ZIP-Harmony-256x32
667	56.7548	66.9394	68.0968	66.9763	70.4626	68.6753	VAE-ZIP-Harmony-256x32
668	57.0074	67.5608	68.3202	67.5971	71.4424	69.4666	VAE-ZIP-Harmony-256x32
669	57.0074	67.5608	68.3202	67.5971	71.4424	69.4666	VAE-ZIP-Harmony-256x32
670	56.9719	67.2993	68.2984	67.3358	71.2237	69.2252	VAE-ZIP-Harmony-256x32
671	56.9719	67.2993	68.2984	67.3358	71.2237	69.2252	VAE-ZIP-Harmony-256x32
672	56.9984	67.3337	68.3149	67.3702	71.2348	69.2486	VAE-ZIP-Harmony-256x32
673	57.0217	67.5771	68.3294	67.6133	71.4488	69.4782	VAE-ZIP-Harmony-256x32
674	56.9501	67.3662	68.2605	67.4027	71.0835	69.1942	VAE-ZIP-Harmony-256x32
675	56.9565	67.3489	68.2664	67.3854	71.0851	69.1858	VAE-ZIP-Harmony-256x32
676	56.9799	67.3754	68.2826	67.4118	71.0942	69.2041	VAE-ZIP-Harmony-256x32
677	56.9799	67.3754	68.2826	67.4118	71.0942	69.2041	VAE-ZIP-Harmony-256x32
678	56.6035	66.8998	67.9829	66.9367	70.4161	68.6324	VAE-ZIP-Harmony-256x32
679	56.6035	66.8998	67.9829	66.9367	70.4161	68.6324	VAE-ZIP-Harmony-256x32
680	56.5973	66.8842	67.9773	66.9212	70.3947	68.614	VAE-ZIP-Harmony-256x32
681	56.8757	66.9359	68.1901	66.9729	70.4849	68.684	VAE-ZIP-Harmony-256x32
682	56.8757	66.9359	68.1901	66.9729	70.4849	68.684	VAE-ZIP-Harmony-256x32
683	56.6016	66.8687	67.9821	66.9057	70.3913	68.6042	VAE-ZIP-Harmony-256x32
684	56.6016	66.8687	67.9821	66.9057	70.3913	68.6042	VAE-ZIP-Harmony-256x32
685	56.6016	66.8687	67.9821	66.9057	70.3913	68.6042	VAE-ZIP-Harmony-256x32
686	56.6016	66.8687	67.9821	66.9057	70.3913	68.6042	VAE-ZIP-Harmony-256x32
687	56.5929	66.8661	67.9756	66.9031	70.3881	68.6014	VAE-ZIP-Harmony-256x32
688	56.5929	66.8661	67.9756	66.9031	70.3881	68.6014	VAE-ZIP-Harmony-256x32
689	56.6016	66.8687	67.9821	66.9057	70.3913	68.6042	VAE-ZIP-Harmony-256x32
690	57.2377	69.2044	68.0692	69.2386	69.5728	69.4053	VAE-ZIP-Harmony-256x32
691	57.1526	69.0519	68.0343	69.0863	69.6529	69.3684	VAE-ZIP-Harmony-256x32
692	57.1646	69.0528	68.0439	69.0872	69.6577	69.3712	VAE-ZIP-Harmony-256x32
693	57.1646	69.0528	68.0439	69.0872	69.6577	69.3712	VAE-ZIP-Harmony-256x32
694	57.1646	69.0528	68.0439	69.0872	69.6577	69.3712	VAE-ZIP-Harmony-256x32
695	57.1646	69.0528	68.0439	69.0872	69.6577	69.3712	VAE-ZIP-Harmony-256x32
696	55.4246	67.01	66.9846	67.0469	69.5619	68.2812	VAE-ZIP-Harmony-256x32
697	57.3979	69.1726	68.1979	69.2069	69.5993	69.4025	VAE-ZIP-Harmony-256x32
698	55.1604	67.0536	66.7723	67.0903	69.5138	68.2806	VAE-ZIP-Harmony-256x32
699	73.6667	69.1577	81.3752	69.1923	80.8316	74.5605	VAE-ZIP-Harmony-256x32
700	57.4237	67.021	68.6147	67.0578	70.6897	68.8259	VAE-ZIP-Harmony-256x32
701	57.4237	67.021	68.6147	67.0578	70.6897	68.8259	VAE-ZIP-Harmony-256x32
702	57.431	67.0222	68.6205	67.059	70.6927	68.8279	VAE-ZIP-Harmony-256x32
703	57.4127	67.0192	68.6062	67.056	70.6853	68.8228	VAE-ZIP-Harmony-256x32
704	57.409	67.0186	68.6033	67.0554	70.6838	68.8218	VAE-ZIP-Harmony-256x32
705	57.409	67.0186	68.6033	67.0554	70.6838	68.8218	VAE-ZIP-Harmony-256x32
706	58.0345	69.4563	68.6935	69.4902	70.0453	69.7666	VAE-ZIP-Harmony-256x32
707	58.0345	69.4563	68.6935	69.4902	70.0453	69.7666	VAE-ZIP-Harmony-256x32
708	57.2291	67.6445	68.4806	67.6806	71.5061	69.5408	VAE-ZIP-Harmony-256x32
709	58.4953	69.5574	69.0548	69.5912	70.2891	69.9384	VAE-ZIP-Harmony-256x32
710	58.5725	69.5683	69.1159	69.6022	70.3169	69.9577	VAE-ZIP-Harmony-256x32
711	58.5431	69.5514	69.093	69.5852	70.2928	69.9372	VAE-ZIP-Harmony-256x32
712	58.5349	69.5434	69.0867	69.5772	70.2833	69.9285	VAE-ZIP-Harmony-256x32
713	58.5349	69.5434	69.0867	69.5772	70.2833	69.9285	VAE-ZIP-Harmony-256x32
714	58.5349	69.5434	69.0867	69.5772	70.2833	69.9285	VAE-ZIP-Harmony-256x32
715	58.5552	69.6003	69.1011	69.6341	70.3338	69.9822	VAE-ZIP-Harmony-256x32
716	58.5552	69.6003	69.1011	69.6341	70.3338	69.9822	VAE-ZIP-Harmony-256x32
717	58.5552	69.6003	69.1011	69.6341	70.3338	69.9822	VAE-ZIP-Harmony-256x32
718	58.5025	69.5963	69.0591	69.6301	70.3129	69.9698	VAE-ZIP-Harmony-256x32
719	58.4986	69.5552	69.0573	69.589	70.2813	69.9335	VAE-ZIP-Harmony-256x32
720	58.6952	69.6751	69.2102	69.7088	70.4481	70.0765	VAE-ZIP-Harmony-256x32
721	58.6875	69.6745	69.204	69.7082	70.445	70.0747	VAE-ZIP-Harmony-256x32
722	58.6875	69.6745	69.204	69.7082	70.445	70.0747	VAE-ZIP-Harmony-256x32
723	58.6875	69.6745	69.204	69.7082	70.445	70.0747	VAE-ZIP-Harmony-256x32
724	58.7744	69.7879	69.2598	69.8215	70.4843	70.1513	VAE-ZIP-Harmony-256x32
725	57.3026	69.0521	68.1257	69.0865	69.4663	69.2759	VAE-ZIP-Harmony-256x32
726	57.1051	69.182	67.9559	69.2163	69.4447	69.3303	VAE-ZIP-Harmony-256x32
727	57.0815	69.0748	67.9515	69.1092	69.4136	69.261	VAE-ZIP-Harmony-256x32
728	57.4666	69.3347	68.2374	69.3688	69.6768	69.5225	VAE-ZIP-Harmony-256x32
729	57.334	69.2287	68.1363	69.2629	69.5528	69.4076	VAE-ZIP-Harmony-256x32
730	85.8422	77.1281	89.7162	77.1536	82.6055	79.7865	VAE-NB-Harmony-256x32
731	86.2469	77.3909	89.9262	77.4161	82.0493	79.6654	VAE-NB-Harmony-256x32
732	86.2469	77.3909	89.9262	77.4161	82.0493	79.6654	VAE-NB-Harmony-256x32
733	86.069	77.2644	89.8121	77.2897	82.139	79.6406	VAE-NB-Harmony-256x32
734	65.7049	72.0148	74.1328	72.4845	72.0457	72.2645	VAE-NB-Harmony-256x32
735	85.3957	77.9462	89.1916	77.9707	81.2593	79.581	VAE-NB-Harmony-256x32
736	85.3957	77.9462	89.1916	77.9707	81.2593	79.581	VAE-NB-Harmony-256x32
737	84.806	77.7068	88.7314	77.7317	80.6541	79.1659	VAE-NB-Harmony-256x32
738	86.1058	77.2183	89.8232	77.2436	81.8037	79.4583	VAE-NB-Harmony-256x32
739	85.8411	76.7831	89.7498	76.8089	82.8032	79.6935	VAE-NB-Harmony-256x32
740	85.948	77.2055	89.7819	77.2309	82.5491	79.8015	VAE-NB-Harmony-256x32
741	85.2036	75.9928	89.3336	76.0195	82.7712	79.2518	VAE-NB-Harmony-256x32
742	85.7062	76.8151	89.6546	76.8409	82.8694	79.7414	VAE-NB-Harmony-256x32
743	85.7062	76.8151	89.6546	76.8409	82.8694	79.7414	VAE-NB-Harmony-256x32
744	84.7583	77.6195	88.7118	77.6444	80.8293	79.2049	VAE-NB-Harmony-256x32
745	84.6476	77.578	88.6267	77.603	80.7406	79.1407	VAE-NB-Harmony-256x32
746	84.6541	76.9649	88.6705	76.9906	80.9461	78.9188	VAE-NB-Harmony-256x32
747	85.8552	77.955	89.5464	77.9795	81.4617	79.6826	VAE-NB-Harmony-256x32
748	64.6403	71.189	73.2972	72.1401	71.2206	71.6774	VAE-NB-Harmony-256x32
749	64.6253	71.171	73.2855	72.1265	71.2026	71.6616	VAE-NB-Harmony-256x32
750	79.1493	75.5943	84.4176	75.6214	77.0807	76.3441	VAE-NB-Harmony-256x32
751	78.9332	75.7188	84.2392	75.7459	76.7785	76.2587	VAE-NB-Harmony-256x32
752	78.9259	75.5062	84.2476	75.5335	76.9508	76.2356	VAE-NB-Harmony-256x32
753	79.2407	75.6094	84.4876	75.6366	77.1194	76.3708	VAE-NB-Harmony-256x32
754	79.2407	75.6094	84.4876	75.6366	77.1194	76.3708	VAE-NB-Harmony-256x32
755	84.8855	77.7745	88.7958	77.7993	80.7337	79.2393	VAE-NB-Harmony-256x32
756	84.501	77.4861	88.525	77.5112	80.6808	79.0642	VAE-NB-Harmony-256x32
757	84.501	77.4861	88.525	77.5112	80.6808	79.0642	VAE-NB-Harmony-256x32
758	84.5652	77.4911	88.5725	77.5162	80.6787	79.0658	VAE-NB-Harmony-256x32
759	84.4974	77.4729	88.5203	77.4979	80.6329	79.0343	VAE-NB-Harmony-256x32
760	84.4709	77.5628	88.4845	77.5878	80.3933	78.9656	VAE-NB-Harmony-256x32
761	84.4709	77.5628	88.4845	77.5878	80.3933	78.9656	VAE-NB-Harmony-256x32
762	84.2674	77.3699	88.3365	77.3951	80.3262	78.8334	VAE-NB-Harmony-256x32
763	84.4672	77.5539	88.4799	77.5788	80.351	78.9406	VAE-NB-Harmony-256x32
764	84.4794	77.5654	88.4886	77.5903	80.3574	78.9496	VAE-NB-Harmony-256x32
765	84.4794	77.5654	88.4886	77.5903	80.3574	78.9496	VAE-NB-Harmony-256x32
766	84.4794	77.5654	88.4886	77.5903	80.3574	78.9496	VAE-NB-Harmony-256x32
767	84.2389	77.3106	88.3319	77.3359	80.602	78.9351	VAE-NB-Harmony-256x32
768	84.2389	77.3106	88.3319	77.3359	80.602	78.9351	VAE-NB-Harmony-256x32
769	84.1452	77.2273	88.2519	77.2527	80.347	78.7695	VAE-NB-Harmony-256x32
770	84.1452	77.2273	88.2519	77.2527	80.347	78.7695	VAE-NB-Harmony-256x32
771	84.4924	77.5933	88.4898	77.6183	80.3943	78.9819	VAE-NB-Harmony-256x32
772	84.4924	77.5933	88.4898	77.6183	80.3943	78.9819	VAE-NB-Harmony-256x32
773	84.4926	77.7744	88.4772	77.7991	80.2109	78.9866	VAE-NB-Harmony-256x32
774	84.5898	77.7784	88.5536	77.8031	80.2836	79.0239	VAE-NB-Harmony-256x32
775	84.5898	77.7784	88.5536	77.8031	80.2836	79.0239	VAE-NB-Harmony-256x32
776	84.5898	77.7784	88.5536	77.8031	80.2836	79.0239	VAE-NB-Harmony-256x32
777	84.4105	77.5981	88.4257	77.623	80.2764	78.9274	VAE-NB-Harmony-256x32
778	84.4105	77.5981	88.4257	77.623	80.2764	78.9274	VAE-NB-Harmony-256x32
779	84.4528	77.7324	88.4478	77.7572	80.1649	78.9427	VAE-NB-Harmony-256x32
780	84.4528	77.7324	88.4478	77.7572	80.1649	78.9427	VAE-NB-Harmony-256x32
781	80.1111	74.9714	85.0772	76.3467	74.9987	75.6667	VAE-NB-Harmony-256x32
782	84.4503	77.6524	88.4528	77.6773	80.2836	78.9589	VAE-NB-Harmony-256x32
783	84.528	77.7077	88.5067	77.7325	80.1764	78.9355	VAE-NB-Harmony-256x32
784	75.8983	72.5354	81.8539	75.0293	72.5649	73.7765	VAE-NB-Harmony-256x32
785	80.4369	76.3692	85.374	76.3955	77.5944	76.9903	VAE-NB-Harmony-256x32
786	80.4369	76.3692	85.374	76.3955	77.5944	76.9903	VAE-NB-Harmony-256x32
787	79.7444	76.1542	84.8499	76.1807	77.3016	76.7371	VAE-NB-Harmony-256x32
788	79.7587	76.268	84.8535	76.2944	77.1986	76.7438	VAE-NB-Harmony-256x32
789	79.6979	75.1411	84.7896	75.1688	75.3831	75.2758	VAE-NB-Harmony-256x32
790	66.2356	69.5723	74.3988	75.3684	69.6034	72.3713	VAE-ZINB-Harmony-256x32
791	66.0648	69.203	74.2656	75.0641	69.2344	72.0315	VAE-ZINB-Harmony-256x32
792	83.7333	75.1963	88.1924	75.2239	80.6407	77.8381	VAE-ZINB-Harmony-256x32
793	83.792	75.2497	88.2521	75.2772	80.8674	77.9722	VAE-ZINB-Harmony-256x32
794	84.14	75.5892	88.4907	75.6164	81.0803	78.2531	VAE-ZINB-Harmony-256x32
795	83.7823	75.2373	88.2488	75.2648	80.889	77.9756	VAE-ZINB-Harmony-256x32
796	83.7823	75.2373	88.2488	75.2648	80.889	77.9756	VAE-ZINB-Harmony-256x32
797	83.7823	75.2373	88.2488	75.2648	80.889	77.9756	VAE-ZINB-Harmony-256x32
798	83.8709	75.2771	88.3199	75.3046	81.0219	78.0587	VAE-ZINB-Harmony-256x32
799	83.8709	75.2771	88.3199	75.3046	81.0219	78.0587	VAE-ZINB-Harmony-256x32
800	83.8709	75.2771	88.3199	75.3046	81.0219	78.0587	VAE-ZINB-Harmony-256x32
801	83.8709	75.2771	88.3199	75.3046	81.0219	78.0587	VAE-ZINB-Harmony-256x32
802	83.8709	75.2771	88.3199	75.3046	81.0219	78.0587	VAE-ZINB-Harmony-256x32
803	83.8709	75.2771	88.3199	75.3046	81.0219	78.0587	VAE-ZINB-Harmony-256x32
804	83.8709	75.2771	88.3199	75.3046	81.0219	78.0587	VAE-ZINB-Harmony-256x32
805	67.2447	66.1725	75.3668	67.2875	66.2095	66.7442	MMDAE-Poisson-256x32
806	67.2091	66.1423	75.339	67.2655	66.1793	66.718	MMDAE-Poisson-256x32
807	67.5991	66.9487	75.7262	67.2453	66.9853	67.115	MMDAE-Poisson-256x32
808	67.6146	66.9417	75.7355	67.258	66.9783	67.1178	MMDAE-Poisson-256x32
809	67.6146	66.9417	75.7355	67.258	66.9783	67.1178	MMDAE-Poisson-256x32
810	67.5814	66.9257	75.7123	67.2272	66.9623	67.0945	MMDAE-Poisson-256x32
811	67.5814	66.9257	75.7123	67.2272	66.9623	67.0945	MMDAE-Poisson-256x32
812	67.5814	66.9257	75.7123	67.2272	66.9623	67.0945	MMDAE-Poisson-256x32
813	67.5814	66.9257	75.7123	67.2272	66.9623	67.0945	MMDAE-Poisson-256x32
814	67.2125	66.1688	75.353	67.177	66.2058	66.6879	MMDAE-Poisson-256x32
815	67.4358	66.5084	75.6107	67.0316	66.5453	66.7876	MMDAE-Poisson-256x32
816	67.4358	66.5084	75.6107	67.0316	66.5453	66.7876	MMDAE-Poisson-256x32
817	67.5829	66.5274	75.7113	67.1326	66.5643	66.8472	MMDAE-Poisson-256x32
818	67.5645	66.5073	75.697	67.1163	66.5441	66.829	MMDAE-Poisson-256x32
819	67.5862	66.5153	75.7121	67.1346	66.5522	66.8421	MMDAE-Poisson-256x32
820	67.5054	65.8359	75.565	67.2161	65.8731	66.5378	MMDAE-Poisson-256x32
821	67.582	66.576	75.7095	67.1906	66.6128	66.9005	MMDAE-Poisson-256x32
822	67.2628	66.7358	75.4963	66.8866	66.7727	66.8296	MMDAE-Poisson-256x32
823	67.2044	66.1555	75.3435	67.1943	66.1925	66.6896	MMDAE-Poisson-256x32
824	67.2044	66.1555	75.3435	67.1943	66.1925	66.6896	MMDAE-Poisson-256x32
825	67.1866	66.1402	75.3296	67.1831	66.1772	66.6764	MMDAE-Poisson-256x32
826	67.9826	66.7414	75.9817	67.6467	66.7778	67.2095	MMDAE-Poisson-256x32
827	66.9925	66.0078	75.198	66.9167	66.045	66.478	MMDAE-Poisson-256x32
828	67.0261	66.03	75.2218	66.9525	66.0672	66.5069	MMDAE-Poisson-256x32
829	67.2393	66.913	75.4848	66.9775	66.9497	66.9636	MMDAE-Poisson-256x32
830	67.2393	66.913	75.4848	66.9775	66.9497	66.9636	MMDAE-Poisson-256x32
831	67.2393	66.913	75.4848	66.9775	66.9497	66.9636	MMDAE-Poisson-256x32
832	67.2393	66.913	75.4848	66.9775	66.9497	66.9636	MMDAE-Poisson-256x32
833	67.2393	66.913	75.4848	66.9775	66.9497	66.9636	MMDAE-Poisson-256x32
834	67.2393	66.913	75.4848	66.9775	66.9497	66.9636	MMDAE-Poisson-256x32
835	67.2651	66.905	75.501	66.995	66.9417	66.9684	MMDAE-Poisson-256x32
836	67.2638	66.9024	75.4997	66.9966	66.9391	66.9679	MMDAE-Poisson-256x32
837	67.5313	66.5219	75.6748	67.0996	66.5588	66.8281	MMDAE-Poisson-256x32
838	67.4668	67.0898	75.6433	67.2387	67.1263	67.1825	MMDAE-Poisson-256x32
839	67.666	66.9754	75.7746	67.2972	67.0119	67.1542	MMDAE-Poisson-256x32
840	67.6102	66.986	75.7367	67.2662	67.0226	67.1442	MMDAE-Poisson-256x32
841	67.6102	66.986	75.7367	67.2662	67.0226	67.1442	MMDAE-Poisson-256x32
842	67.6102	66.986	75.7367	67.2662	67.0226	67.1442	MMDAE-Poisson-256x32
843	67.706	66.9742	75.7975	67.348	67.0107	67.1789	MMDAE-Poisson-256x32
844	67.706	66.9742	75.7975	67.348	67.0107	67.1789	MMDAE-Poisson-256x32
845	67.5174	67.0725	75.6767	67.2593	67.109	67.1841	MMDAE-Poisson-256x32
846	67.5174	67.0725	75.6767	67.2593	67.109	67.1841	MMDAE-Poisson-256x32
847	67.5106	67.0516	75.6704	67.2486	67.0882	67.1683	MMDAE-Poisson-256x32
848	67.5106	67.0516	75.6704	67.2486	67.0882	67.1683	MMDAE-Poisson-256x32
849	67.5106	67.0516	75.6704	67.2486	67.0882	67.1683	MMDAE-Poisson-256x32
850	67.5106	67.0516	75.6704	67.2486	67.0882	67.1683	MMDAE-Poisson-256x32
851	67.665	67.1294	75.7778	67.3973	67.1658	67.2813	MMDAE-Poisson-256x32
852	67.665	67.1294	75.7778	67.3973	67.1658	67.2813	MMDAE-Poisson-256x32
853	67.665	67.1294	75.7778	67.3973	67.1658	67.2813	MMDAE-Poisson-256x32
854	67.6627	67.0413	75.7729	67.3635	67.0777	67.2203	MMDAE-Poisson-256x32
855	67.6124	67.0033	75.7364	67.3154	67.0398	67.1773	MMDAE-Poisson-256x32
856	67.6627	67.0413	75.7729	67.3635	67.0777	67.2203	MMDAE-Poisson-256x32
857	67.6627	67.0413	75.7729	67.3635	67.0777	67.2203	MMDAE-Poisson-256x32
858	67.665	67.1294	75.7778	67.3973	67.1658	67.2813	MMDAE-Poisson-256x32
859	67.9394	67.2356	75.9663	67.6536	67.2718	67.4621	MMDAE-Poisson-256x32
860	67.9616	67.2463	75.9818	67.6743	67.2825	67.4778	MMDAE-Poisson-256x32
861	67.9616	67.2463	75.9818	67.6743	67.2825	67.4778	MMDAE-Poisson-256x32
862	67.156	66.1042	75.2837	67.3568	66.1412	66.7435	MMDAE-Poisson-256x32
863	48.669	60.0096	60.4849	66.3914	60.0498	63.0616	MMDAE-ZIP-256x32
864	48.669	60.0096	60.4849	66.3914	60.0498	63.0616	MMDAE-ZIP-256x32
865	48.669	60.0096	60.4849	66.3914	60.0498	63.0616	MMDAE-ZIP-256x32
866	48.6577	59.9976	60.4763	66.3723	60.0378	63.0463	MMDAE-ZIP-256x32
867	48.7102	60.0609	60.5164	66.4771	60.101	63.1284	MMDAE-ZIP-256x32
868	48.7102	60.0609	60.5164	66.4771	60.101	63.1284	MMDAE-ZIP-256x32
869	48.7102	60.0609	60.5164	66.4771	60.101	63.1284	MMDAE-ZIP-256x32
870	48.7102	60.0609	60.5164	66.4771	60.101	63.1284	MMDAE-ZIP-256x32
871	48.7102	60.0609	60.5164	66.4771	60.101	63.1284	MMDAE-ZIP-256x32
872	48.7737	60.1391	60.5664	66.579	60.1791	63.2175	MMDAE-ZIP-256x32
873	48.7737	60.1391	60.5664	66.579	60.1791	63.2175	MMDAE-ZIP-256x32
874	48.724	60.0773	60.5275	66.4956	60.1174	63.1458	MMDAE-ZIP-256x32
875	48.5722	60.2028	60.3815	67.1438	60.2424	63.5062	MMDAE-ZIP-256x32
876	48.5722	60.2028	60.3815	67.1438	60.2424	63.5062	MMDAE-ZIP-256x32
877	48.6637	60.1358	60.4586	66.9922	60.1756	63.4012	MMDAE-ZIP-256x32
878	48.6769	60.2022	60.4679	67.094	60.2419	63.4836	MMDAE-ZIP-256x32
879	48.6769	60.2022	60.4679	67.094	60.2419	63.4836	MMDAE-ZIP-256x32
880	48.7032	60.2308	60.4893	67.1179	60.2705	63.5102	MMDAE-ZIP-256x32
881	48.6614	60.1181	60.4571	66.9636	60.1579	63.3786	MMDAE-ZIP-256x32
882	48.6614	60.1181	60.4571	66.9636	60.1579	63.3786	MMDAE-ZIP-256x32
883	48.6771	60.1645	60.4692	67.0277	60.2042	63.433	MMDAE-ZIP-256x32
884	48.7148	60.2485	60.4984	67.1416	60.2881	63.5305	MMDAE-ZIP-256x32
885	48.5661	60.0948	60.3779	67.0013	60.1345	63.3825	MMDAE-ZIP-256x32
886	48.6915	60.2328	60.4795	67.1289	60.2724	63.5161	MMDAE-ZIP-256x32
887	48.6915	60.2328	60.4795	67.1289	60.2724	63.5161	MMDAE-ZIP-256x32
888	48.5937	60.123	60.4003	67.0251	60.1627	63.4088	MMDAE-ZIP-256x32
889	48.5661	60.0948	60.3779	67.0013	60.1345	63.3825	MMDAE-ZIP-256x32
890	48.5614	60.1726	60.3733	67.0995	60.2123	63.4696	MMDAE-ZIP-256x32
891	48.6875	60.2179	60.4766	67.107	60.2575	63.4981	MMDAE-ZIP-256x32
892	48.6875	60.2179	60.4766	67.107	60.2575	63.4981	MMDAE-ZIP-256x32
893	48.5861	60.1203	60.3942	67.0233	60.16	63.4065	MMDAE-ZIP-256x32
894	48.665	60.1966	60.4581	67.0931	60.2363	63.4801	MMDAE-ZIP-256x32
895	48.6386	60.1687	60.4366	67.0698	60.2084	63.4541	MMDAE-ZIP-256x32
896	48.694	60.2019	60.4824	67.0753	60.2415	63.475	MMDAE-ZIP-256x32
897	48.6353	60.1345	60.4351	67.0057	60.1742	63.4065	MMDAE-ZIP-256x32
898	48.6455	60.151	60.4431	67.028	60.1907	63.4256	MMDAE-ZIP-256x32
899	48.6455	60.151	60.4431	67.028	60.1907	63.4256	MMDAE-ZIP-256x32
900	48.6455	60.151	60.4431	67.028	60.1907	63.4256	MMDAE-ZIP-256x32
901	48.6476	60.2306	60.4441	67.1273	60.2702	63.5142	MMDAE-ZIP-256x32
902	48.6455	60.151	60.4431	67.028	60.1907	63.4256	MMDAE-ZIP-256x32
903	48.6455	60.151	60.4431	67.028	60.1907	63.4256	MMDAE-ZIP-256x32
904	48.5931	60.1994	60.399	67.1267	60.2391	63.4967	MMDAE-ZIP-256x32
905	48.7126	60.244	60.4965	67.142	60.2837	63.5283	MMDAE-ZIP-256x32
906	48.7126	60.244	60.4965	67.142	60.2837	63.5283	MMDAE-ZIP-256x32
907	48.7126	60.244	60.4965	67.142	60.2837	63.5283	MMDAE-ZIP-256x32
908	48.7126	60.244	60.4965	67.142	60.2837	63.5283	MMDAE-ZIP-256x32
909	48.7126	60.244	60.4965	67.142	60.2837	63.5283	MMDAE-ZIP-256x32
910	48.6639	60.1938	60.4571	67.0954	60.2335	63.4795	MMDAE-ZIP-256x32
911	48.6639	60.1938	60.4571	67.0954	60.2335	63.4795	MMDAE-ZIP-256x32
912	48.6659	60.2734	60.4579	67.1954	60.313	63.5684	MMDAE-ZIP-256x32
913	48.6659	60.2734	60.4579	67.1954	60.313	63.5684	MMDAE-ZIP-256x32
914	48.6659	60.2734	60.4579	67.1954	60.313	63.5684	MMDAE-ZIP-256x32
915	48.6639	60.1938	60.4571	67.0954	60.2335	63.4795	MMDAE-ZIP-256x32
916	48.6639	60.1938	60.4571	67.0954	60.2335	63.4795	MMDAE-ZIP-256x32
917	48.5912	60.1199	60.3982	67.0269	60.1596	63.4078	MMDAE-ZIP-256x32
918	48.5912	60.1199	60.3982	67.0269	60.1596	63.4078	MMDAE-ZIP-256x32
919	48.5912	60.1199	60.3982	67.0269	60.1596	63.4078	MMDAE-ZIP-256x32
920	48.5918	60.1983	60.3979	67.1254	60.238	63.4955	MMDAE-ZIP-256x32
921	48.5918	60.1983	60.3979	67.1254	60.238	63.4955	MMDAE-ZIP-256x32
922	48.5912	60.1199	60.3982	67.0269	60.1596	63.4078	MMDAE-ZIP-256x32
923	48.5912	60.1199	60.3982	67.0269	60.1596	63.4078	MMDAE-ZIP-256x32
924	48.635	60.167	60.4336	67.0708	60.2067	63.4536	MMDAE-ZIP-256x32
925	48.635	60.167	60.4336	67.0708	60.2067	63.4536	MMDAE-ZIP-256x32
926	48.7958	60.1567	60.5736	66.8185	60.1966	63.3349	MMDAE-ZIP-256x32
927	48.7958	60.1567	60.5736	66.8185	60.1966	63.3349	MMDAE-ZIP-256x32
928	48.8134	60.1827	60.5866	66.8708	60.2225	63.3728	MMDAE-ZIP-256x32
929	48.5749	60.1183	60.3849	67.0263	60.158	63.4067	MMDAE-ZIP-256x32
930	48.5749	60.1183	60.3849	67.0263	60.158	63.4067	MMDAE-ZIP-256x32
931	48.5557	60.1248	60.3686	67.0563	60.1645	63.4237	MMDAE-ZIP-256x32
932	48.582	60.1513	60.39	67.0783	60.191	63.4483	MMDAE-ZIP-256x32
933	48.4258	60.2044	60.2608	67.2199	60.244	63.5411	MMDAE-ZIP-256x32
934	48.5813	60.2283	60.3887	67.1775	60.2679	63.5354	MMDAE-ZIP-256x32
935	48.5473	60.1108	60.362	67.0362	60.1505	63.407	MMDAE-ZIP-256x32
936	48.5473	60.1108	60.362	67.0362	60.1505	63.407	MMDAE-ZIP-256x32
937	48.5489	60.0942	60.3639	67.0048	60.134	63.3837	MMDAE-ZIP-256x32
938	48.5489	60.0942	60.3639	67.0048	60.134	63.3837	MMDAE-ZIP-256x32
939	48.5489	60.0942	60.3639	67.0048	60.134	63.3837	MMDAE-ZIP-256x32
940	48.5489	60.0942	60.3639	67.0048	60.134	63.3837	MMDAE-ZIP-256x32
941	48.5489	60.0942	60.3639	67.0048	60.134	63.3837	MMDAE-ZIP-256x32
942	48.5489	60.0942	60.3639	67.0048	60.134	63.3837	MMDAE-ZIP-256x32
943	48.5489	60.0942	60.3639	67.0048	60.134	63.3837	MMDAE-ZIP-256x32
944	48.5489	60.0942	60.3639	67.0048	60.134	63.3837	MMDAE-ZIP-256x32
945	48.5489	60.0942	60.3639	67.0048	60.134	63.3837	MMDAE-ZIP-256x32
946	48.5489	60.0942	60.3639	67.0048	60.134	63.3837	MMDAE-ZIP-256x32
947	48.5489	60.0942	60.3639	67.0048	60.134	63.3837	MMDAE-ZIP-256x32
948	48.5489	60.0942	60.3639	67.0048	60.134	63.3837	MMDAE-ZIP-256x32
949	48.5686	60.1134	60.3796	67.028	60.1532	63.4048	MMDAE-ZIP-256x32
950	48.5686	60.1134	60.3796	67.028	60.1532	63.4048	MMDAE-ZIP-256x32
951	48.5686	60.1134	60.3796	67.028	60.1532	63.4048	MMDAE-ZIP-256x32
952	48.5809	60.1375	60.3893	67.0593	60.1772	63.4322	MMDAE-ZIP-256x32
953	48.5592	60.111	60.3719	67.0273	60.1507	63.4031	MMDAE-ZIP-256x32
954	48.5592	60.111	60.3719	67.0273	60.1507	63.4031	MMDAE-ZIP-256x32
955	48.5686	60.1134	60.3796	67.028	60.1532	63.4048	MMDAE-ZIP-256x32
956	48.5686	60.1134	60.3796	67.028	60.1532	63.4048	MMDAE-ZIP-256x32
957	48.5686	60.1134	60.3796	67.028	60.1532	63.4048	MMDAE-ZIP-256x32
958	48.5686	60.1134	60.3796	67.028	60.1532	63.4048	MMDAE-ZIP-256x32
959	48.5686	60.1134	60.3796	67.028	60.1532	63.4048	MMDAE-ZIP-256x32
960	48.5686	60.1134	60.3796	67.028	60.1532	63.4048	MMDAE-ZIP-256x32
961	48.5809	60.1375	60.3893	67.0593	60.1772	63.4322	MMDAE-ZIP-256x32
962	48.5809	60.1375	60.3893	67.0593	60.1772	63.4322	MMDAE-ZIP-256x32
963	48.5809	60.1375	60.3893	67.0593	60.1772	63.4322	MMDAE-ZIP-256x32
964	48.574	60.1168	60.3841	67.0279	60.1565	63.4066	MMDAE-ZIP-256x32
965	48.5645	60.1143	60.3764	67.0272	60.154	63.4049	MMDAE-ZIP-256x32
966	48.6209	60.1608	60.4224	67.0622	60.2005	63.4464	MMDAE-ZIP-256x32
967	48.6209	60.1608	60.4224	67.0622	60.2005	63.4464	MMDAE-ZIP-256x32
968	48.8575	60.303	60.618	67.0855	60.3426	63.5356	MMDAE-ZIP-256x32
969	48.8575	60.303	60.618	67.0855	60.3426	63.5356	MMDAE-ZIP-256x32
970	48.8575	60.303	60.618	67.0855	60.3426	63.5356	MMDAE-ZIP-256x32
971	48.5462	60.1688	60.3608	67.1046	60.2084	63.4697	MMDAE-ZIP-256x32
972	48.5462	60.1688	60.3608	67.1046	60.2084	63.4697	MMDAE-ZIP-256x32
973	48.5462	60.1688	60.3608	67.1046	60.2084	63.4697	MMDAE-ZIP-256x32
974	48.5462	60.1688	60.3608	67.1046	60.2084	63.4697	MMDAE-ZIP-256x32
975	48.5686	60.1134	60.3796	67.028	60.1532	63.4048	MMDAE-ZIP-256x32
976	48.5686	60.1134	60.3796	67.028	60.1532	63.4048	MMDAE-ZIP-256x32
977	48.574	60.1168	60.3841	67.0279	60.1565	63.4066	MMDAE-ZIP-256x32
978	48.574	60.1168	60.3841	67.0279	60.1565	63.4066	MMDAE-ZIP-256x32
979	48.574	60.1168	60.3841	67.0279	60.1565	63.4066	MMDAE-ZIP-256x32
980	48.574	60.1168	60.3841	67.0279	60.1565	63.4066	MMDAE-ZIP-256x32
981	48.574	60.1168	60.3841	67.0279	60.1565	63.4066	MMDAE-ZIP-256x32
982	48.5347	60.0183	60.3535	66.8976	60.0581	63.2936	MMDAE-ZIP-256x32
983	48.5783	60.2178	60.3865	67.157	60.2574	63.5204	MMDAE-ZIP-256x32
984	48.5783	60.2178	60.3865	67.157	60.2574	63.5204	MMDAE-ZIP-256x32
985	48.5505	60.1737	60.3645	67.1034	60.2134	63.4719	MMDAE-ZIP-256x32
986	48.5505	60.1737	60.3645	67.1034	60.2134	63.4719	MMDAE-ZIP-256x32
987	48.5863	60.1409	60.3937	67.0592	60.1806	63.4339	MMDAE-ZIP-256x32
988	48.5759	60.1139	60.3856	67.0263	60.1536	63.4043	MMDAE-ZIP-256x32
989	48.5759	60.1139	60.3856	67.0263	60.1536	63.4043	MMDAE-ZIP-256x32
990	48.5743	60.1135	60.3843	67.0262	60.1532	63.404	MMDAE-ZIP-256x32
991	48.5756	60.1963	60.3848	67.1268	60.2359	63.495	MMDAE-ZIP-256x32
992	48.5756	60.1963	60.3848	67.1268	60.2359	63.495	MMDAE-ZIP-256x32
993	48.5756	60.1963	60.3848	67.1268	60.2359	63.495	MMDAE-ZIP-256x32
994	48.5809	60.1375	60.3893	67.0593	60.1772	63.4322	MMDAE-ZIP-256x32
995	48.5809	60.1375	60.3893	67.0593	60.1772	63.4322	MMDAE-ZIP-256x32
996	48.5809	60.1375	60.3893	67.0593	60.1772	63.4322	MMDAE-ZIP-256x32
997	48.5809	60.1375	60.3893	67.0593	60.1772	63.4322	MMDAE-ZIP-256x32
998	48.5809	60.1375	60.3893	67.0593	60.1772	63.4322	MMDAE-ZIP-256x32
999	48.5809	60.1375	60.3893	67.0593	60.1772	63.4322	MMDAE-ZIP-256x32
1000	48.5686	60.1134	60.3796	67.028	60.1532	63.4048	MMDAE-ZIP-256x32
1001	48.574	60.1168	60.3841	67.0279	60.1565	63.4066	MMDAE-ZIP-256x32
1002	48.574	60.1168	60.3841	67.0279	60.1565	63.4066	MMDAE-ZIP-256x32
1003	48.5638	60.1002	60.3761	67.0055	60.1399	63.3874	MMDAE-ZIP-256x32
1004	48.5645	60.1143	60.3764	67.0272	60.154	63.4049	MMDAE-ZIP-256x32
1005	48.574	60.1168	60.3841	67.0279	60.1565	63.4066	MMDAE-ZIP-256x32
1006	48.574	60.1168	60.3841	67.0279	60.1565	63.4066	MMDAE-ZIP-256x32
1007	48.5724	60.1164	60.3828	67.0277	60.1561	63.4063	MMDAE-ZIP-256x32
1008	48.5724	60.1164	60.3828	67.0277	60.1561	63.4063	MMDAE-ZIP-256x32
1009	48.567	60.113	60.3783	67.0279	60.1528	63.4045	MMDAE-ZIP-256x32
1010	48.571	60.236	60.3785	67.238	60.2756	63.5667	MMDAE-ZIP-256x32
1011	48.5544	60.2512	60.365	67.2531	60.2907	63.5819	MMDAE-ZIP-256x32
1012	48.5446	60.2698	60.3565	67.2895	60.3093	63.6085	MMDAE-ZIP-256x32
1013	48.5518	60.2932	60.3622	67.3177	60.3327	63.6341	MMDAE-ZIP-256x32
1014	48.5574	60.2882	60.3668	67.3105	60.3277	63.6281	MMDAE-ZIP-256x32
1015	48.5574	60.2882	60.3668	67.3105	60.3277	63.6281	MMDAE-ZIP-256x32
1016	48.8266	60.1912	60.6025	66.7686	60.231	63.3315	MMDAE-ZIP-256x32
1017	48.8321	60.1993	60.6071	66.7731	60.2392	63.3381	MMDAE-ZIP-256x32
1018	48.8158	60.2533	60.5936	66.8361	60.2931	63.3962	MMDAE-ZIP-256x32
1019	48.8326	60.2711	60.6062	66.8721	60.3109	63.4222	MMDAE-ZIP-256x32
1020	48.8273	60.2668	60.6025	66.8565	60.3066	63.4129	MMDAE-ZIP-256x32
1021	48.8219	60.2587	60.598	66.8521	60.2985	63.4064	MMDAE-ZIP-256x32
1022	48.826	60.1952	60.5985	66.8442	60.235	63.3678	MMDAE-ZIP-256x32
1023	48.8123	60.1794	60.5874	66.8298	60.2192	63.3525	MMDAE-ZIP-256x32
1024	48.8123	60.1794	60.5874	66.8298	60.2192	63.3525	MMDAE-ZIP-256x32
1025	48.8123	60.1794	60.5874	66.8298	60.2192	63.3525	MMDAE-ZIP-256x32
1026	48.8123	60.1794	60.5874	66.8298	60.2192	63.3525	MMDAE-ZIP-256x32
1027	48.7994	60.1619	60.577	66.8124	60.2018	63.335	MMDAE-ZIP-256x32
1028	48.7994	60.1619	60.577	66.8124	60.2018	63.335	MMDAE-ZIP-256x32
1029	48.8228	60.1803	60.5961	66.827	60.2201	63.3517	MMDAE-ZIP-256x32
1030	48.8091	60.1645	60.5849	66.8125	60.2043	63.3365	MMDAE-ZIP-256x32
1031	48.8091	60.1645	60.5849	66.8125	60.2043	63.3365	MMDAE-ZIP-256x32
1032	48.8091	60.1645	60.5849	66.8125	60.2043	63.3365	MMDAE-ZIP-256x32
1033	48.819	60.1968	60.5923	66.8589	60.2366	63.3752	MMDAE-ZIP-256x32
1034	48.819	60.1968	60.5923	66.8589	60.2366	63.3752	MMDAE-ZIP-256x32
1035	48.819	60.1968	60.5923	66.8589	60.2366	63.3752	MMDAE-ZIP-256x32
1036	48.815	60.1722	60.5895	66.8237	60.212	63.3458	MMDAE-ZIP-256x32
1037	48.815	60.1722	60.5895	66.8237	60.212	63.3458	MMDAE-ZIP-256x32
1038	48.8054	60.1697	60.5816	66.8236	60.2095	63.3444	MMDAE-ZIP-256x32
1039	48.8054	60.1697	60.5816	66.8236	60.2095	63.3444	MMDAE-ZIP-256x32
1040	48.8054	60.1697	60.5816	66.8236	60.2095	63.3444	MMDAE-ZIP-256x32
1041	48.8054	60.1697	60.5816	66.8236	60.2095	63.3444	MMDAE-ZIP-256x32
1042	48.8054	60.1697	60.5816	66.8236	60.2095	63.3444	MMDAE-ZIP-256x32
1043	48.8054	60.1697	60.5816	66.8236	60.2095	63.3444	MMDAE-ZIP-256x32
1044	48.8054	60.1697	60.5816	66.8236	60.2095	63.3444	MMDAE-ZIP-256x32
1045	48.634	60.2961	60.4313	67.2446	60.3356	63.603	MMDAE-ZIP-256x32
1046	48.806	60.2157	60.5782	66.9564	60.2554	63.4294	MMDAE-ZIP-256x32
1047	48.8423	60.2524	60.6078	66.9861	60.2921	63.4631	MMDAE-ZIP-256x32
1048	48.5649	60.1327	60.3764	67.0541	60.1724	63.4271	MMDAE-ZIP-256x32
1049	48.5649	60.1327	60.3764	67.0541	60.1724	63.4271	MMDAE-ZIP-256x32
1050	48.5649	60.1327	60.3764	67.0541	60.1724	63.4271	MMDAE-ZIP-256x32
1051	48.5797	60.1385	60.3886	67.0547	60.1782	63.4306	MMDAE-ZIP-256x32
1052	48.5383	60.1487	60.3533	67.113	60.1884	63.4624	MMDAE-ZIP-256x32
1053	72.7529	71.1279	79.5021	73.0595	71.1591	72.0968	MMDAE-NB-256x32
1054	72.7414	70.9974	79.493	72.9594	71.0286	71.9811	MMDAE-NB-256x32
1055	72.7414	70.9974	79.493	72.9594	71.0286	71.9811	MMDAE-NB-256x32
1056	72.7414	70.9974	79.493	72.9594	71.0286	71.9811	MMDAE-NB-256x32
1057	74.9734	72.5726	81.1545	75.5224	72.6019	74.0334	MMDAE-NB-256x32
1058	74.8986	72.5028	81.097	75.4672	72.5321	73.9706	MMDAE-NB-256x32
1059	73.7338	71.554	80.1958	75.0226	71.5841	73.2631	MMDAE-NB-256x32
1060	74.1703	71.7464	80.5255	76.2273	71.7758	73.9346	MMDAE-NB-256x32
1061	74.1821	71.7441	80.5345	76.2355	71.7735	73.9372	MMDAE-NB-256x32
1062	74.1821	71.7441	80.5345	76.2355	71.7735	73.9372	MMDAE-NB-256x32
1063	74.8605	72.2843	81.0547	77.47	72.3128	74.8026	MMDAE-NB-256x32
1064	75.1798	72.5682	81.3004	77.908	72.5965	75.1585	MMDAE-NB-256x32
1065	72.0562	70.6908	78.9282	73.8935	70.7218	72.2729	MMDAE-NB-256x32
1066	74.1723	71.7194	80.5272	76.1856	71.7489	73.9007	MMDAE-NB-256x32
1067	74.1966	71.7601	80.5457	76.2587	71.7895	73.9566	MMDAE-NB-256x32
1068	76.0724	73.3556	81.9878	77.5782	73.3834	75.4226	MMDAE-NB-256x32
1069	76.0724	73.3556	81.9878	77.5782	73.3834	75.4226	MMDAE-NB-256x32
1070	76.0724	73.3556	81.9878	77.5782	73.3834	75.4226	MMDAE-NB-256x32
1071	74.4402	72.4911	80.7826	74.6128	72.5208	73.5519	MMDAE-NB-256x32
1072	70.9151	70.0121	78.0435	73.5838	70.0437	71.7701	MMDAE-NB-256x32
1073	73.4636	71.2697	79.9828	76.2029	71.2994	73.6697	MMDAE-NB-256x32
1074	76.4364	73.5563	82.2606	78.2923	73.5838	75.865	MMDAE-NB-256x32
1075	76.4364	73.5563	82.2606	78.2923	73.5838	75.865	MMDAE-NB-256x32
1076	76.5204	73.6571	82.3249	78.3541	73.6845	75.9476	MMDAE-NB-256x32
1077	76.5204	73.6571	82.3249	78.3541	73.6845	75.9476	MMDAE-NB-256x32
1078	76.5238	73.6377	82.3277	78.317	73.6651	75.9198	MMDAE-NB-256x32
1079	76.1981	73.3025	82.0779	78.2651	73.3301	75.7173	MMDAE-NB-256x32
1080	76.1981	73.3025	82.0779	78.2651	73.3301	75.7173	MMDAE-NB-256x32
1081	76.2385	73.351	82.1088	78.2713	73.3786	75.746	MMDAE-NB-256x32
1082	76.5618	73.6043	82.3563	78.3655	73.6317	75.9249	MMDAE-NB-256x32
1083	76.5198	73.6173	82.3245	78.332	73.6447	75.9161	MMDAE-NB-256x32
1084	76.5387	73.6248	82.3387	78.3596	73.6522	75.933	MMDAE-NB-256x32
1085	76.5387	73.6248	82.3387	78.3596	73.6522	75.933	MMDAE-NB-256x32
1086	76.5387	73.6248	82.3387	78.3596	73.6522	75.933	MMDAE-NB-256x32
1087	76.3579	73.409	82.2004	78.2211	73.4365	75.7534	MMDAE-NB-256x32
1088	76.2955	73.3506	82.1524	78.2408	73.3782	75.7315	MMDAE-NB-256x32
1089	76.2955	73.3506	82.1524	78.2408	73.3782	75.7315	MMDAE-NB-256x32
1090	76.2955	73.3506	82.1524	78.2408	73.3782	75.7315	MMDAE-NB-256x32
1091	76.2955	73.3506	82.1524	78.2408	73.3782	75.7315	MMDAE-NB-256x32
1092	76.2955	73.3506	82.1524	78.2408	73.3782	75.7315	MMDAE-NB-256x32
1093	76.2446	73.3317	82.1135	78.2646	73.3593	75.7326	MMDAE-NB-256x32
1094	76.2446	73.3317	82.1135	78.2646	73.3593	75.7326	MMDAE-NB-256x32
1095	76.3172	73.3284	82.169	78.2264	73.3561	75.713	MMDAE-NB-256x32
1096	76.5033	73.5368	82.3119	78.2585	73.5643	75.8388	MMDAE-NB-256x32
1097	76.5033	73.5368	82.3119	78.2585	73.5643	75.8388	MMDAE-NB-256x32
1098	75.8018	73.3351	81.7885	77.4203	73.363	75.3371	MMDAE-NB-256x32
1099	75.9603	73.3696	81.9067	77.5612	73.3974	75.4219	MMDAE-NB-256x32
1100	75.8508	73.2864	81.8243	77.4163	73.3143	75.3095	MMDAE-NB-256x32
1101	71.2078	70.022	78.354	70.9878	70.0549	70.5183	MMDAE-ZINB-256x32
1102	70.1003	69.2944	77.4751	70.769	69.3279	70.041	MMDAE-ZINB-256x32
1103	70.0975	69.2229	77.4716	70.7375	69.2564	69.9891	MMDAE-ZINB-256x32
1104	70.4262	69.5609	77.7277	70.9618	69.594	70.2713	MMDAE-ZINB-256x32
1105	70.3846	69.4505	77.6959	70.8598	69.4838	70.165	MMDAE-ZINB-256x32
1106	64.3899	66.1075	73.1319	66.9575	66.1448	66.5487	MMDAE-ZINB-256x32
1107	64.3233	66.1224	73.0788	66.9849	66.1596	66.5697	MMDAE-ZINB-256x32
1108	70.9576	69.7999	78.1516	70.9377	69.833	70.381	MMDAE-ZINB-256x32
1109	70.024	69.2476	77.4096	70.8508	69.281	70.0571	MMDAE-ZINB-256x32
1110	64.7146	66.4052	73.3912	67.1411	66.4422	66.7899	MMDAE-ZINB-256x32
1111	64.7146	66.4052	73.3912	67.1411	66.4422	66.7899	MMDAE-ZINB-256x32
1112	64.6457	66.3495	73.3374	67.1006	66.3865	66.7416	MMDAE-ZINB-256x32
1113	69.9192	69.1748	77.3284	70.8005	69.2083	69.9953	MMDAE-ZINB-256x32
1114	71.5156	70.3689	78.6151	70.9841	70.4015	70.6916	MMDAE-ZINB-256x32
1115	85.9495	76.9594	89.8769	76.9851	84.0367	80.3565	MMDAE-Poisson-BBKNN-256x32
1116	85.4727	76.3327	89.5819	76.3591	84.1104	80.0476	MMDAE-Poisson-BBKNN-256x32
1117	85.5755	76.4623	89.6712	76.4886	84.642	80.359	MMDAE-Poisson-BBKNN-256x32
1118	85.5755	76.4623	89.6712	76.4886	84.642	80.359	MMDAE-Poisson-BBKNN-256x32
1119	85.514	76.3749	89.6064	76.4012	84.0846	80.059	MMDAE-Poisson-BBKNN-256x32
1120	85.4979	76.39	89.5972	76.4163	84.1049	80.0765	MMDAE-Poisson-BBKNN-256x32
1121	85.4113	76.2656	89.535	76.2921	84.0037	79.9624	MMDAE-Poisson-BBKNN-256x32
1122	85.2716	76.053	89.4383	76.0797	83.9014	79.7993	MMDAE-Poisson-BBKNN-256x32
1123	85.633	76.542	89.7093	76.5682	84.6769	80.4187	MMDAE-Poisson-BBKNN-256x32
1124	85.5195	76.4018	89.6119	76.4282	84.1289	80.0939	MMDAE-Poisson-BBKNN-256x32
1125	85.5195	76.4018	89.6119	76.4282	84.1289	80.0939	MMDAE-Poisson-BBKNN-256x32
1126	85.48	76.2907	89.5827	76.3172	84.0536	79.9988	MMDAE-Poisson-BBKNN-256x32
1127	85.4759	76.3514	89.5791	76.3777	84.0653	80.0373	MMDAE-Poisson-BBKNN-256x32
1128	85.5023	76.337	89.5913	76.3634	83.9952	79.9977	MMDAE-Poisson-BBKNN-256x32
1129	85.4624	76.3221	89.5712	76.3485	84.0689	80.0229	MMDAE-Poisson-BBKNN-256x32
1130	85.4276	76.2838	89.5481	76.3103	84.049	79.9929	MMDAE-Poisson-BBKNN-256x32
1131	85.5543	76.4149	89.6313	76.4412	84.0859	80.0815	MMDAE-Poisson-BBKNN-256x32
1132	85.4938	76.2869	89.5935	76.3134	84.0565	79.998	MMDAE-Poisson-BBKNN-256x32
1133	85.5979	76.4653	89.6642	76.4915	84.1493	80.1379	MMDAE-Poisson-BBKNN-256x32
1134	85.5979	76.4653	89.6642	76.4915	84.1493	80.1379	MMDAE-Poisson-BBKNN-256x32
1135	85.5989	76.4547	89.6651	76.4809	84.1387	80.1273	MMDAE-Poisson-BBKNN-256x32
1136	85.5744	76.4269	89.6471	76.4532	84.1076	80.0979	MMDAE-Poisson-BBKNN-256x32
1137	85.6302	76.4548	89.6845	76.481	84.1041	80.1116	MMDAE-Poisson-BBKNN-256x32
1138	85.6309	76.4601	89.6862	76.4863	84.123	80.1231	MMDAE-Poisson-BBKNN-256x32
1139	85.6429	76.4648	89.6893	76.491	84.0721	80.1026	MMDAE-Poisson-BBKNN-256x32
1140	85.6519	76.5488	89.6982	76.575	84.1627	80.1897	MMDAE-Poisson-BBKNN-256x32
1141	85.6519	76.5488	89.6982	76.575	84.1627	80.1897	MMDAE-Poisson-BBKNN-256x32
1142	85.6744	76.5673	89.7132	76.5934	84.1689	80.2027	MMDAE-Poisson-BBKNN-256x32
1143	85.9733	77.0277	89.8945	77.0533	84.0979	80.4216	MMDAE-Poisson-BBKNN-256x32
1144	85.5981	76.4533	89.6616	76.4796	84.1091	80.1131	MMDAE-Poisson-BBKNN-256x32
1145	85.6234	76.4861	89.6813	76.5123	84.158	80.1532	MMDAE-Poisson-BBKNN-256x32
1146	85.6234	76.4861	89.6813	76.5123	84.158	80.1532	MMDAE-Poisson-BBKNN-256x32
1147	85.6459	76.5045	89.6963	76.5307	84.1643	80.1662	MMDAE-Poisson-BBKNN-256x32
1148	85.5546	76.407	89.6315	76.4333	84.093	80.0804	MMDAE-Poisson-BBKNN-256x32
1149	85.5997	76.4914	89.6809	76.5177	84.5792	80.3467	MMDAE-Poisson-BBKNN-256x32
1150	85.6221	76.5097	89.6958	76.5359	84.5852	80.3595	MMDAE-Poisson-BBKNN-256x32
1151	85.5304	76.389	89.6139	76.4153	84.0574	80.0544	MMDAE-Poisson-BBKNN-256x32
1152	85.6305	77.0104	89.5197	77.0361	83.2633	80.0287	MMDAE-Poisson-BBKNN-256x32
1153	85.7111	77.0794	89.5774	77.105	83.2859	80.0763	MMDAE-Poisson-BBKNN-256x32
1154	85.7111	77.0794	89.5774	77.105	83.2859	80.0763	MMDAE-Poisson-BBKNN-256x32
1155	85.5032	76.6358	89.4095	76.6619	82.4251	79.4391	MMDAE-Poisson-BBKNN-256x32
1156	85.5032	76.6358	89.4095	76.6619	82.4251	79.4391	MMDAE-Poisson-BBKNN-256x32
1157	85.5109	76.6944	89.4147	76.7203	82.4482	79.4812	MMDAE-Poisson-BBKNN-256x32
1158	85.5109	76.6944	89.4147	76.7203	82.4482	79.4812	MMDAE-Poisson-BBKNN-256x32
1159	85.5109	76.6944	89.4147	76.7203	82.4482	79.4812	MMDAE-Poisson-BBKNN-256x32
1160	85.7496	76.3455	89.6851	76.3719	83.0968	79.5925	MMDAE-Poisson-BBKNN-256x32
1161	85.7356	77.048	89.5826	77.0736	82.8751	79.8691	MMDAE-Poisson-BBKNN-256x32
1162	85.6932	76.4681	89.7046	76.4944	83.8785	80.0164	MMDAE-Poisson-BBKNN-256x32
1163	85.6932	76.4681	89.7046	76.4944	83.8785	80.0164	MMDAE-Poisson-BBKNN-256x32
1164	85.6932	76.4681	89.7046	76.4944	83.8785	80.0164	MMDAE-Poisson-BBKNN-256x32
1165	86.2279	77.2712	89.978	77.2966	83.5166	80.2863	MMDAE-Poisson-BBKNN-256x32
1166	85.3944	76.2668	89.5298	76.2933	84.0715	79.9938	MMDAE-Poisson-BBKNN-256x32
1167	85.8295	76.5956	89.7956	76.6217	83.9192	80.1046	MMDAE-Poisson-BBKNN-256x32
1168	80.8747	76.0015	85.8434	76.0281	77.349	76.6829	MMDAE-Poisson-BBKNN-256x32
1169	80.8585	76.0018	85.8306	76.0284	77.3358	76.6765	MMDAE-Poisson-BBKNN-256x32
1170	80.8259	76.1941	85.8289	76.2204	77.9464	77.0737	MMDAE-Poisson-BBKNN-256x32
1171	80.9827	76.3219	85.9294	76.3481	77.8847	77.1087	MMDAE-Poisson-BBKNN-256x32
1172	80.9827	76.3219	85.9294	76.3481	77.8847	77.1087	MMDAE-Poisson-BBKNN-256x32
1173	81.2225	76.7729	86.0706	76.7985	77.6676	77.2306	MMDAE-Poisson-BBKNN-256x32
1174	81.0296	76.5989	85.9419	76.6248	77.6717	77.1447	MMDAE-Poisson-BBKNN-256x32
1175	80.7576	76.1424	85.7686	76.1688	77.7278	76.9404	MMDAE-Poisson-BBKNN-256x32
1176	80.6274	75.9578	85.679	75.9844	77.6551	76.8106	MMDAE-Poisson-BBKNN-256x32
1177	80.896	76.2689	85.8556	76.2951	77.6154	76.9496	MMDAE-Poisson-BBKNN-256x32
1178	80.7011	75.8631	85.7235	75.8898	77.4435	76.6587	MMDAE-Poisson-BBKNN-256x32
1179	80.7011	75.8631	85.7235	75.8898	77.4435	76.6587	MMDAE-Poisson-BBKNN-256x32
1180	80.9531	76.2728	85.9055	76.2991	77.8143	77.0492	MMDAE-Poisson-BBKNN-256x32
1181	81.1233	76.4915	86.0075	76.5175	77.6855	77.0971	MMDAE-Poisson-BBKNN-256x32
1182	81.1809	76.5376	86.0201	76.5635	77.0916	76.8266	MMDAE-Poisson-BBKNN-256x32
1183	81.3167	76.2621	86.1746	76.2884	77.831	77.052	MMDAE-Poisson-BBKNN-256x32
1184	81.2533	76.0382	86.1222	76.0647	77.5266	76.7887	MMDAE-Poisson-BBKNN-256x32
1185	81.1728	76.3878	86.038	76.4139	77.4944	76.9503	MMDAE-Poisson-BBKNN-256x32
1186	81.0862	76.326	85.9698	76.3521	77.3847	76.865	MMDAE-Poisson-BBKNN-256x32
1187	81.1727	76.5869	86.0362	76.6127	77.6875	77.1464	MMDAE-Poisson-BBKNN-256x32
1188	83.2028	76.1299	87.5248	76.1563	78.8813	77.4949	MMDAE-ZIP-BBKNN-256x32
1189	83.7313	76.2691	87.964	76.2954	79.8054	78.0109	MMDAE-ZIP-BBKNN-256x32
1190	84.8193	76.7251	88.8074	76.7509	80.7842	78.7159	MMDAE-ZIP-BBKNN-256x32
1191	81.6002	75.8109	86.3593	75.8377	77.385	76.6035	MMDAE-ZIP-BBKNN-256x32
1192	81.9077	76.2164	86.5437	76.2427	77.225	76.7307	MMDAE-ZIP-BBKNN-256x32
1193	84.5185	76.3595	88.5831	76.3858	80.3289	78.3077	MMDAE-ZIP-BBKNN-256x32
1194	83.4585	76.1741	87.742	76.2005	79.4081	77.7713	MMDAE-ZIP-BBKNN-256x32
1195	83.6451	75.617	87.9394	75.644	79.9667	77.7453	MMDAE-ZIP-BBKNN-256x32
1196	82.7031	75.7947	87.1437	75.8215	78.3721	77.0757	MMDAE-ZIP-BBKNN-256x32
1197	83.9025	76.0973	88.085	76.1238	79.3933	77.7242	MMDAE-ZIP-BBKNN-256x32
1198	84.872	76.8445	88.8546	76.8702	81.0139	78.8877	MMDAE-ZIP-BBKNN-256x32
1199	83.9861	75.9539	88.1974	75.9806	79.9981	77.9376	MMDAE-ZIP-BBKNN-256x32
1200	79.6313	74.9491	84.7601	75.3685	74.9767	75.1721	MMDAE-ZIP-BBKNN-256x32
1201	82.0353	75.4886	86.6163	75.5157	77.5154	76.5025	MMDAE-ZIP-BBKNN-256x32
1202	79.5915	74.7599	84.7172	75.5633	74.7875	75.1734	MMDAE-ZIP-BBKNN-256x32
1203	82.4314	75.9192	86.9174	75.9459	78.1235	77.0193	MMDAE-ZIP-BBKNN-256x32
1204	82.1042	75.5764	86.6679	75.6035	77.6075	76.5924	MMDAE-ZIP-BBKNN-256x32
1205	81.9775	77.0068	86.5625	77.0322	77.1045	77.0683	MMDAE-ZIP-BBKNN-256x32
1206	80.9531	75.664	85.7524	76.5528	75.6906	76.1193	MMDAE-ZIP-BBKNN-256x32
1207	81.0374	75.7471	85.8172	76.6011	75.7736	76.1851	MMDAE-ZIP-BBKNN-256x32
1208	79.8995	75.3261	84.9659	75.6814	75.3534	75.517	MMDAE-ZIP-BBKNN-256x32
1209	78.3033	73.4093	83.7063	75.8302	73.4378	74.6148	MMDAE-ZIP-BBKNN-256x32
1210	80.3514	75.262	85.2856	76.5705	75.2889	75.9243	MMDAE-ZIP-BBKNN-256x32
1211	83.6086	74.0938	88.3615	74.1227	84.4567	78.953	MMDAE-NB-BBKNN-256x32
1212	83.5136	74.0274	88.3114	74.0564	84.5489	78.9556	MMDAE-NB-BBKNN-256x32
1213	83.2043	73.7053	88.1176	73.7347	84.4507	78.7297	MMDAE-NB-BBKNN-256x32
1214	83.5984	74.0609	88.3493	74.0899	84.3778	78.8999	MMDAE-NB-BBKNN-256x32
1215	85.9086	76.9297	89.8473	76.9553	84.2464	80.436	MMDAE-NB-BBKNN-256x32
1216	86.0239	77.0882	89.9302	77.1136	84.4021	80.5934	MMDAE-NB-BBKNN-256x32
1217	86.0326	77.0959	89.9347	77.1214	84.3804	80.5877	MMDAE-NB-BBKNN-256x32
1218	85.9801	77.0127	89.902	77.0382	84.3833	80.5436	MMDAE-NB-BBKNN-256x32
1219	86.1252	77.1048	90.0006	77.1302	84.4262	80.6135	MMDAE-NB-BBKNN-256x32
1220	86.0787	77.064	89.969	77.0895	84.4081	80.583	MMDAE-NB-BBKNN-256x32
1221	85.9	76.8931	89.8551	76.9188	84.3933	80.4829	MMDAE-NB-BBKNN-256x32
1222	86.0966	77.1596	89.9823	77.1849	84.4578	80.6577	MMDAE-NB-BBKNN-256x32
1223	86.0966	77.1596	89.9823	77.1849	84.4578	80.6577	MMDAE-NB-BBKNN-256x32
1224	86.0742	77.1423	89.9672	77.1677	84.4532	80.6462	MMDAE-NB-BBKNN-256x32
1225	86.1644	77.1514	90.0138	77.1768	84.258	80.5621	MMDAE-NB-BBKNN-256x32
1226	86.0559	77.1082	89.9504	77.1337	84.3893	80.5985	MMDAE-NB-BBKNN-256x32
1227	86.0893	76.9197	89.9576	76.9453	84.0082	80.3218	MMDAE-NB-BBKNN-256x32
1228	86.0893	76.9197	89.9576	76.9453	84.0082	80.3218	MMDAE-NB-BBKNN-256x32
1229	86.0334	76.9709	89.9394	76.9965	84.3699	80.5147	MMDAE-NB-BBKNN-256x32
1230	85.714	76.673	89.7251	76.6989	84.2196	80.2835	MMDAE-NB-BBKNN-256x32
1231	85.8009	76.7771	89.7836	76.8029	84.2834	80.3694	MMDAE-NB-BBKNN-256x32
1232	85.6325	76.5873	89.6718	76.6133	84.1998	80.2276	MMDAE-NB-BBKNN-256x32
1233	85.8222	76.8293	89.8006	76.855	84.3579	80.4319	MMDAE-NB-BBKNN-256x32
1234	85.7368	76.6925	89.7375	76.7184	84.1932	80.2822	MMDAE-NB-BBKNN-256x32
1235	85.7571	76.6762	89.759	76.7021	84.3279	80.3344	MMDAE-NB-BBKNN-256x32
1236	85.9758	76.9086	89.9142	76.9343	84.5432	80.5595	MMDAE-NB-BBKNN-256x32
1237	85.9266	76.9647	89.8668	76.9902	84.3449	80.4999	MMDAE-NB-BBKNN-256x32
1238	85.9266	76.9647	89.8668	76.9902	84.3449	80.4999	MMDAE-NB-BBKNN-256x32
1239	85.8295	76.745	89.8306	76.7709	84.6938	80.538	MMDAE-NB-BBKNN-256x32
1240	85.7319	76.6384	89.7589	76.6644	84.5737	80.425	MMDAE-NB-BBKNN-256x32
1241	85.7161	76.553	89.7412	76.5791	84.3971	80.2983	MMDAE-NB-BBKNN-256x32
1242	85.9131	76.7543	89.8698	76.7801	84.4735	80.4433	MMDAE-NB-BBKNN-256x32
1243	85.7308	76.6265	89.7517	76.6525	84.4767	80.3746	MMDAE-NB-BBKNN-256x32
1244	85.4926	76.3774	89.589	76.4037	84.335	80.1737	MMDAE-NB-BBKNN-256x32
1245	85.9397	76.8715	89.8791	76.8972	84.4149	80.4809	MMDAE-NB-BBKNN-256x32
1246	86.8281	77.7894	90.4317	77.8141	84.2613	80.9094	MMDAE-NB-BBKNN-256x32
1247	86.8169	77.7799	90.4201	77.8046	84.2018	80.8769	MMDAE-NB-BBKNN-256x32
1248	86.1691	77.1936	90.0137	77.2189	84.2867	80.5981	MMDAE-NB-BBKNN-256x32
1249	84.4228	74.9565	88.8606	74.9845	84.5986	79.5019	MMDAE-NB-BBKNN-256x32
1250	86.1234	77.1651	89.9872	77.1904	84.3175	80.5967	MMDAE-NB-BBKNN-256x32
1251	86.1347	77.1537	89.9989	77.1791	84.3909	80.6241	MMDAE-NB-BBKNN-256x32
1252	86.146	77.1631	90.0065	77.1884	84.3942	80.6306	MMDAE-NB-BBKNN-256x32
1253	86.1231	77.0631	89.9933	77.0886	84.3212	80.5429	MMDAE-NB-BBKNN-256x32
1254	85.9405	76.8672	89.8764	76.8929	84.3758	80.4607	MMDAE-NB-BBKNN-256x32
1255	85.9541	76.8668	89.8931	76.8925	84.4457	80.4923	MMDAE-NB-BBKNN-256x32
1256	86.0159	76.943	89.9349	76.9686	84.494	80.5559	MMDAE-NB-BBKNN-256x32
1257	86.1087	77.0159	89.9879	77.0414	84.4203	80.5622	MMDAE-NB-BBKNN-256x32
1258	86.1445	77.0183	90.0149	77.0439	84.4306	80.5683	MMDAE-NB-BBKNN-256x32
1259	82.3081	74.3409	87.1235	74.3695	82.1441	78.0637	MMDAE-NB-BBKNN-256x32
1260	85.3315	77.5612	89.1941	77.5861	82.3765	79.9096	MMDAE-NB-BBKNN-256x32
1261	85.8231	76.5447	89.8014	76.5707	84.3587	80.2763	MMDAE-NB-BBKNN-256x32
1262	86.3368	77.2263	90.1342	77.2516	84.3956	80.6657	MMDAE-NB-BBKNN-256x32
1263	86.106	77.0102	89.9862	77.0357	84.3718	80.5371	MMDAE-NB-BBKNN-256x32
1264	86.3247	77.2721	90.1176	77.2973	84.275	80.6355	MMDAE-NB-BBKNN-256x32
1265	86.1435	77.0714	90.0104	77.0968	84.3938	80.5804	MMDAE-NB-BBKNN-256x32
1266	86.1505	77.0688	90.0123	77.0942	84.3528	80.5603	MMDAE-NB-BBKNN-256x32
1267	86.2966	77.1385	90.101	77.1639	84.2375	80.5457	MMDAE-NB-BBKNN-256x32
1268	86.3846	77.4041	90.1579	77.4292	84.3654	80.7486	MMDAE-NB-BBKNN-256x32
1269	86.4042	77.4183	90.1695	77.4433	84.3492	80.7489	MMDAE-NB-BBKNN-256x32
1270	86.4413	77.4238	90.1931	77.4488	84.3152	80.7363	MMDAE-NB-BBKNN-256x32
1271	86.52	77.5036	90.2451	77.5286	84.3414	80.7917	MMDAE-NB-BBKNN-256x32
1272	86.3819	77.3507	90.1557	77.3758	84.3027	80.6909	MMDAE-NB-BBKNN-256x32
1273	86.4163	77.3804	90.179	77.4055	84.3146	80.7125	MMDAE-NB-BBKNN-256x32
1274	86.6029	77.6037	90.2929	77.6286	84.2316	80.7954	MMDAE-NB-BBKNN-256x32
1275	86.4878	77.5043	90.2147	77.5292	84.1912	80.723	MMDAE-NB-BBKNN-256x32
1276	86.4353	77.4933	90.1879	77.5183	84.3084	80.7709	MMDAE-NB-BBKNN-256x32
1277	86.4695	77.4299	90.2087	77.455	84.2572	80.713	MMDAE-NB-BBKNN-256x32
1278	86.3089	77.3047	90.1026	77.3299	84.2445	80.6393	MMDAE-NB-BBKNN-256x32
1279	86.3089	77.3047	90.1026	77.3299	84.2445	80.6393	MMDAE-NB-BBKNN-256x32
1280	86.2934	77.3242	90.0936	77.3494	84.2988	80.6747	MMDAE-NB-BBKNN-256x32
1281	86.4086	77.4517	90.1587	77.4767	84.1528	80.6769	MMDAE-NB-BBKNN-256x32
1282	86.6506	77.6112	90.3276	77.636	84.2612	80.8131	MMDAE-NB-BBKNN-256x32
1283	86.5638	77.5136	90.2676	77.5385	84.222	80.7422	MMDAE-NB-BBKNN-256x32
1284	86.6084	77.5563	90.2989	77.5812	84.2539	80.78	MMDAE-NB-BBKNN-256x32
1285	86.3818	77.3639	90.1507	77.389	84.2495	80.6736	MMDAE-NB-BBKNN-256x32
1286	86.3818	77.3639	90.1507	77.389	84.2495	80.6736	MMDAE-NB-BBKNN-256x32
1287	86.59	77.5853	90.2816	77.6102	84.1946	80.7684	MMDAE-NB-BBKNN-256x32
1288	86.3955	77.409	90.1538	77.4341	84.1649	80.6593	MMDAE-NB-BBKNN-256x32
1289	86.4321	77.4981	90.1802	77.5231	84.2595	80.7511	MMDAE-NB-BBKNN-256x32
1290	86.4321	77.4981	90.1802	77.5231	84.2595	80.7511	MMDAE-NB-BBKNN-256x32
1291	86.4377	77.469	90.1794	77.494	84.1742	80.6961	MMDAE-NB-BBKNN-256x32
1292	86.3692	77.3362	90.1398	77.3614	84.1909	80.6318	MMDAE-NB-BBKNN-256x32
1293	86.3929	77.1701	90.1337	77.1954	83.7423	80.3357	MMDAE-NB-BBKNN-256x32
1294	86.2673	77.0118	90.0496	77.0374	83.6565	80.2106	MMDAE-NB-BBKNN-256x32
1295	85.5127	77.5275	89.3125	77.5524	82.0616	79.7433	MMDAE-NB-BBKNN-256x32
1296	85.4685	77.445	89.2842	77.47	82.0686	79.703	MMDAE-NB-BBKNN-256x32
1297	86.0797	76.7226	89.9437	76.7485	83.8086	80.1233	MMDAE-NB-BBKNN-256x32
1298	86.2524	77.0176	90.0376	77.0431	83.3061	80.0523	MMDAE-NB-BBKNN-256x32
1299	86.295	77.0849	90.0666	77.1104	83.7017	80.2709	MMDAE-NB-BBKNN-256x32
1300	86.4396	77.4175	90.1778	77.4426	83.7707	80.4824	MMDAE-NB-BBKNN-256x32
1301	86.4826	77.4375	90.2084	77.4625	84.1174	80.6529	MMDAE-NB-BBKNN-256x32
1302	86.5142	77.4708	90.2328	77.4958	84.167	80.6938	MMDAE-NB-BBKNN-256x32
1303	86.5546	77.5242	90.2601	77.5491	83.8757	80.5884	MMDAE-NB-BBKNN-256x32
1304	86.4245	77.4468	90.1777	77.4718	83.8993	80.5575	MMDAE-NB-BBKNN-256x32
1305	86.6436	77.6486	90.3181	77.6733	83.8969	80.6653	MMDAE-NB-BBKNN-256x32
1306	86.5733	77.5935	90.2833	77.6184	84.3551	80.8466	MMDAE-NB-BBKNN-256x32
1307	86.1399	76.9649	89.9636	76.9904	83.6955	80.2031	MMDAE-NB-BBKNN-256x32
1308	86.2613	77.0722	90.0487	77.0976	83.782	80.3009	MMDAE-NB-BBKNN-256x32
1309	86.4685	77.4972	90.1948	77.5222	84.1224	80.6875	MMDAE-NB-BBKNN-256x32
1310	86.4872	77.5256	90.2118	77.5505	84.188	80.7331	MMDAE-NB-BBKNN-256x32
1311	86.4685	77.4972	90.1948	77.5222	84.1224	80.6875	MMDAE-NB-BBKNN-256x32
1312	86.54	77.5301	90.24	77.555	84.0673	80.68	MMDAE-NB-BBKNN-256x32
1313	86.5759	77.5631	90.2666	77.588	84.1177	80.721	MMDAE-NB-BBKNN-256x32
1314	86.6247	77.6158	90.3045	77.6406	84.1965	80.7858	MMDAE-NB-BBKNN-256x32
1315	86.9049	78.078	90.4327	78.1023	83.8665	80.8818	MMDAE-NB-BBKNN-256x32
1316	86.6567	77.6433	90.2892	77.6681	83.9844	80.7029	MMDAE-NB-BBKNN-256x32
1317	86.5657	77.5497	90.254	77.5746	84.0316	80.6741	MMDAE-NB-BBKNN-256x32
1318	86.5974	77.5824	90.2784	77.6073	84.0803	80.7143	MMDAE-NB-BBKNN-256x32
1319	86.5974	77.5824	90.2784	77.6073	84.0803	80.7143	MMDAE-NB-BBKNN-256x32
1320	86.4592	77.3199	90.1732	77.3451	83.4317	80.2732	MMDAE-NB-BBKNN-256x32
1321	86.3575	77.2174	90.1053	77.2427	83.3926	80.1999	MMDAE-NB-BBKNN-256x32
1322	86.4035	77.2632	90.1407	77.2884	83.4712	80.2609	MMDAE-NB-BBKNN-256x32
1323	86.3762	77.2318	90.1166	77.257	83.3821	80.2028	MMDAE-NB-BBKNN-256x32
1324	86.4222	77.2774	90.152	77.3026	83.4605	80.2636	MMDAE-NB-BBKNN-256x32
1325	86.4301	77.2968	90.1621	77.322	83.5318	80.307	MMDAE-NB-BBKNN-256x32
1326	86.4062	77.2269	90.1457	77.2522	83.758	80.3736	MMDAE-NB-BBKNN-256x32
1327	86.453	77.2756	90.1735	77.3009	83.7389	80.3912	MMDAE-NB-BBKNN-256x32
1328	86.4595	77.2304	90.1707	77.2556	83.5853	80.2959	MMDAE-NB-BBKNN-256x32
1329	86.2775	77.0194	90.0551	77.0449	83.634	80.2044	MMDAE-NB-BBKNN-256x32
1330	86.4062	77.1894	90.1399	77.2147	83.6414	80.2997	MMDAE-NB-BBKNN-256x32
1331	85.0155	77.3395	88.9324	77.3647	81.631	79.4406	MMDAE-NB-BBKNN-256x32
1332	86.4363	77.1976	90.163	77.2229	83.7517	80.3549	MMDAE-NB-BBKNN-256x32
1333	86.4363	77.1976	90.163	77.2229	83.7517	80.3549	MMDAE-NB-BBKNN-256x32
1334	84.8984	77.4029	88.8387	77.4279	81.5507	79.4358	MMDAE-NB-BBKNN-256x32
1335	86.4708	77.3371	90.1811	77.3623	83.6899	80.4018	MMDAE-NB-BBKNN-256x32
1336	86.4418	77.3036	90.1557	77.3288	83.6081	80.3459	MMDAE-NB-BBKNN-256x32
1337	86.4007	77.1632	90.1366	77.1886	83.6992	80.3122	MMDAE-NB-BBKNN-256x32
1338	86.4007	77.1632	90.1366	77.1886	83.6992	80.3122	MMDAE-NB-BBKNN-256x32
1339	86.4504	77.2109	90.1635	77.2362	83.6464	80.3136	MMDAE-NB-BBKNN-256x32
1340	86.4881	77.2668	90.1877	77.2921	83.5798	80.313	MMDAE-NB-BBKNN-256x32
1341	86.8427	77.6305	90.4041	77.6553	83.4699	80.4577	MMDAE-NB-BBKNN-256x32
1342	86.4007	77.1632	90.1366	77.1886	83.6992	80.3122	MMDAE-NB-BBKNN-256x32
1343	86.353	77.1136	90.0998	77.1391	83.6258	80.2516	MMDAE-NB-BBKNN-256x32
1344	86.4007	77.1632	90.1366	77.1886	83.6992	80.3122	MMDAE-NB-BBKNN-256x32
1345	86.4383	77.2191	90.1607	77.2444	83.6323	80.3116	MMDAE-NB-BBKNN-256x32
1346	86.4769	77.3429	90.1886	77.3681	83.8047	80.4579	MMDAE-NB-BBKNN-256x32
1347	86.4769	77.3429	90.1886	77.3681	83.8047	80.4579	MMDAE-NB-BBKNN-256x32
1348	86.4769	77.3429	90.1886	77.3681	83.8047	80.4579	MMDAE-NB-BBKNN-256x32
1349	86.4769	77.3429	90.1886	77.3681	83.8047	80.4579	MMDAE-NB-BBKNN-256x32
1350	86.537	77.4174	90.2281	77.4425	83.7489	80.4723	MMDAE-NB-BBKNN-256x32
1351	86.537	77.4174	90.2281	77.4425	83.7489	80.4723	MMDAE-NB-BBKNN-256x32
1352	86.537	77.4174	90.2281	77.4425	83.7489	80.4723	MMDAE-NB-BBKNN-256x32
1353	86.6015	77.4944	90.2927	77.5193	84.136	80.6922	MMDAE-NB-BBKNN-256x32
1354	86.6137	77.5777	90.2826	77.6026	83.9562	80.6544	MMDAE-NB-BBKNN-256x32
1355	86.6579	77.6126	90.3237	77.6374	84.089	80.7345	MMDAE-NB-BBKNN-256x32
1356	83.9123	77.3307	88.1725	77.3557	80.8124	79.0463	MMDAE-NB-BBKNN-256x32
1357	87.1586	78.1603	90.6375	78.1846	84.0647	81.0181	MMDAE-NB-BBKNN-256x32
1358	84.0934	77.5965	88.2943	77.6212	80.8758	79.2151	MMDAE-NB-BBKNN-256x32
1359	87.2261	78.27	90.6793	78.2942	84.0384	81.0647	MMDAE-NB-BBKNN-256x32
1360	86.6197	77.5756	90.3027	77.6005	84.1309	80.7339	MMDAE-NB-BBKNN-256x32
1361	84.1229	77.5262	88.3194	77.551	80.8758	79.1785	MMDAE-NB-BBKNN-256x32
1362	84.1453	77.5069	88.3437	77.5317	80.9993	79.2276	MMDAE-NB-BBKNN-256x32
1363	87.2318	78.2378	90.691	78.262	84.1421	81.0956	MMDAE-NB-BBKNN-256x32
1364	87.1953	78.2093	90.6621	78.2335	84.0869	81.0547	MMDAE-NB-BBKNN-256x32
1365	87.2079	78.2121	90.6744	78.2363	84.1268	81.0747	MMDAE-NB-BBKNN-256x32
1366	84.3254	77.9969	88.4192	78.0212	80.6912	79.3337	MMDAE-NB-BBKNN-256x32
1367	84.3254	77.9969	88.4192	78.0212	80.6912	79.3337	MMDAE-NB-BBKNN-256x32
1368	85.3316	77.6841	89.1725	77.7088	82.0667	79.8283	MMDAE-NB-BBKNN-256x32
1369	85.248	77.6544	89.1081	77.6792	82.0014	79.7818	MMDAE-NB-BBKNN-256x32
1370	87.2327	78.3072	90.6807	78.3313	84.0259	81.0787	MMDAE-NB-BBKNN-256x32
1371	87.2327	78.3072	90.6807	78.3313	84.0259	81.0787	MMDAE-NB-BBKNN-256x32
1372	86.7154	77.7482	90.3628	77.7729	84.1496	80.8357	MMDAE-NB-BBKNN-256x32
1373	87.2383	78.3209	90.6842	78.345	84.0342	81.09	MMDAE-NB-BBKNN-256x32
1374	86.5161	77.5452	90.2259	77.5701	84.0319	80.6718	MMDAE-NB-BBKNN-256x32
1375	86.5161	77.5452	90.2259	77.5701	84.0319	80.6718	MMDAE-NB-BBKNN-256x32
1376	84.6419	78.077	88.6607	78.1012	80.9077	79.4797	MMDAE-NB-BBKNN-256x32
1377	84.0335	77.5368	88.25	77.5616	80.8098	79.1524	MMDAE-NB-BBKNN-256x32
1378	86.654	77.6871	90.3176	77.7118	84.0794	80.7703	MMDAE-NB-BBKNN-256x32
1379	86.654	77.6871	90.3176	77.7118	84.0794	80.7703	MMDAE-NB-BBKNN-256x32
1380	85.8038	77.5827	89.6417	77.6077	82.3527	79.9098	MMDAE-ZINB-BBKNN-256x32
1381	85.6061	77.4202	89.5049	77.4453	82.2257	79.764	MMDAE-ZINB-BBKNN-256x32
1382	85.6173	77.4451	89.5126	77.4702	82.243	79.7853	MMDAE-ZINB-BBKNN-256x32
1383	85.8355	77.5696	89.6862	77.5946	82.606	80.0219	MMDAE-ZINB-BBKNN-256x32
1384	86.7689	78.355	90.3391	78.3791	83.2544	80.7432	MMDAE-ZINB-BBKNN-256x32
1385	86.0996	77.9894	89.8246	78.0139	82.4142	80.1537	MMDAE-ZINB-BBKNN-256x32
1386	86.0596	77.9022	89.799	77.9268	82.3536	80.0791	MMDAE-ZINB-BBKNN-256x32
1387	86.1174	77.9768	89.8408	78.0013	82.4266	80.1529	MMDAE-ZINB-BBKNN-256x32
1388	86.2096	78.0517	89.9109	78.0761	82.5294	80.241	MMDAE-ZINB-BBKNN-256x32
1389	86.2581	78.1032	89.9384	78.1276	82.4763	80.2431	MMDAE-ZINB-BBKNN-256x32
1390	86.276	78.0904	89.9326	78.1148	82.1643	80.0884	MMDAE-ZINB-BBKNN-256x32
1391	85.8745	77.7184	89.6626	77.7431	82.0888	79.8569	MMDAE-ZINB-BBKNN-256x32
1392	85.8291	77.6696	89.6319	77.6944	82.0589	79.817	MMDAE-ZINB-BBKNN-256x32
1393	85.9758	77.902	89.7233	77.9266	82.1459	79.9807	MMDAE-ZINB-BBKNN-256x32
1394	85.7529	77.576	89.5817	77.601	82.0228	79.7506	MMDAE-ZINB-BBKNN-256x32
1395	85.7529	77.576	89.5817	77.601	82.0228	79.7506	MMDAE-ZINB-BBKNN-256x32
1396	85.7126	77.5392	89.5595	77.5641	82.0659	79.7516	MMDAE-ZINB-BBKNN-256x32
1397	85.8949	77.6887	89.693	77.7136	82.268	79.926	MMDAE-ZINB-BBKNN-256x32
1398	86.1803	77.7492	89.9162	77.774	82.6661	80.1455	MMDAE-ZINB-BBKNN-256x32
1399	86.1803	77.7492	89.9162	77.774	82.6661	80.1455	MMDAE-ZINB-BBKNN-256x32
1400	85.9046	77.8317	89.6569	77.8563	81.9057	79.8297	MMDAE-ZINB-BBKNN-256x32
1401	85.9753	77.8228	89.6992	77.8475	81.688	79.7215	MMDAE-ZINB-BBKNN-256x32
1402	85.6928	77.5801	89.5108	77.605	81.7132	79.6061	MMDAE-ZINB-BBKNN-256x32
1403	85.6928	77.5801	89.5108	77.605	81.7132	79.6061	MMDAE-ZINB-BBKNN-256x32
1404	85.6519	77.5538	89.4778	77.5788	81.6503	79.5625	MMDAE-ZINB-BBKNN-256x32
1405	85.6007	77.4774	89.4449	77.5025	81.6233	79.5095	MMDAE-ZINB-BBKNN-256x32
1406	85.5624	77.4349	89.4204	77.46	81.6254	79.4882	MMDAE-ZINB-BBKNN-256x32
1407	85.615	77.474	89.4616	77.499	81.6964	79.5424	MMDAE-ZINB-BBKNN-256x32
1408	85.8714	77.772	89.6353	77.7967	81.8215	79.7584	MMDAE-ZINB-BBKNN-256x32
1409	85.786	77.6541	89.5817	77.679	81.8098	79.6909	MMDAE-ZINB-BBKNN-256x32
1410	86.067	77.9684	89.778	77.9929	82.0908	79.9894	MMDAE-ZINB-BBKNN-256x32
1411	85.9928	77.9065	89.7156	77.9311	81.8811	79.8573	MMDAE-ZINB-BBKNN-256x32
1412	86.0409	77.8564	89.7688	77.881	82.0164	79.8952	MMDAE-ZINB-BBKNN-256x32
1413	86.0409	77.8564	89.7688	77.881	82.0164	79.8952	MMDAE-ZINB-BBKNN-256x32
1414	86.0249	77.818	89.7594	77.8427	82.0354	79.8841	MMDAE-ZINB-BBKNN-256x32
1415	86.1612	77.9338	89.8705	77.9583	82.3075	80.0739	MMDAE-ZINB-BBKNN-256x32
1416	86.048	77.8195	89.7775	77.8442	82.0066	79.8712	MMDAE-ZINB-BBKNN-256x32
1417	86.0545	77.833	89.7776	77.8576	81.9613	79.8568	MMDAE-ZINB-BBKNN-256x32
1418	86.0545	77.833	89.7776	77.8576	81.9613	79.8568	MMDAE-ZINB-BBKNN-256x32
1419	86.2131	78.1024	89.8564	78.1268	81.75	79.8973	MMDAE-ZINB-BBKNN-256x32
1420	84.4509	77.6087	88.4696	77.6336	80.1234	78.8588	MMDAE-ZINB-BBKNN-256x32
1421	84.4466	77.6178	88.4657	77.6427	80.1234	78.8636	MMDAE-ZINB-BBKNN-256x32
1422	84.2983	77.6032	88.3493	77.6281	80.0102	78.8012	MMDAE-ZINB-BBKNN-256x32
1423	84.3061	77.5956	88.3563	77.6206	80.0225	78.8033	MMDAE-ZINB-BBKNN-256x32
1424	84.3061	77.5956	88.3563	77.6206	80.0225	78.8033	MMDAE-ZINB-BBKNN-256x32
1425	84.3061	77.5956	88.3563	77.6206	80.0225	78.8033	MMDAE-ZINB-BBKNN-256x32
1426	84.3061	77.5956	88.3563	77.6206	80.0225	78.8033	MMDAE-ZINB-BBKNN-256x32
1427	84.5292	77.7301	88.5307	77.7548	80.3854	79.0483	MMDAE-ZINB-BBKNN-256x32
1428	86.0755	77.9427	89.7845	77.9673	81.9722	79.9196	MMDAE-ZINB-BBKNN-256x32
1429	86.0592	77.9302	89.7765	77.9547	82.0208	79.9361	MMDAE-ZINB-BBKNN-256x32
1430	86.0592	77.9302	89.7765	77.9547	82.0208	79.9361	MMDAE-ZINB-BBKNN-256x32
1431	86.0771	77.963	89.7902	77.9875	82.0613	79.9725	MMDAE-ZINB-BBKNN-256x32
1432	86.0771	77.963	89.7902	77.9875	82.0613	79.9725	MMDAE-ZINB-BBKNN-256x32
1433	85.9781	77.8421	89.7233	77.8667	82.0109	79.8851	MMDAE-ZINB-BBKNN-256x32
1434	85.8929	77.7164	89.6734	77.7411	82.0445	79.8349	MMDAE-ZINB-BBKNN-256x32
1435	85.8498	77.7246	89.6342	77.7494	81.9634	79.8008	MMDAE-ZINB-BBKNN-256x32
1436	84.1804	77.5405	88.2667	77.5655	80.0373	78.782	MMDAE-ZINB-BBKNN-256x32
1437	84.2731	77.55	88.3391	77.575	80.0979	78.8163	MMDAE-ZINB-BBKNN-256x32
1438	84.2618	77.5446	88.3303	77.5696	80.0837	78.8066	MMDAE-ZINB-BBKNN-256x32
1439	84.2008	77.5505	88.2822	77.5755	80.0482	78.7925	MMDAE-ZINB-BBKNN-256x32
1440	84.2326	77.5659	88.3064	77.5909	80.0733	78.8126	MMDAE-ZINB-BBKNN-256x32
1441	84.3405	77.6808	88.3657	77.7056	79.8211	78.7491	MMDAE-ZINB-BBKNN-256x32
1442	85.7461	77.5465	89.5742	77.5714	81.9386	79.6952	MMDAE-ZINB-BBKNN-256x32
1443	77.5555	69.4632	84.83	69.4976	86.6547	77.1336	MMDAE-Poisson-Harmony-256x32
1444	77.5555	69.4632	84.83	69.4976	86.6547	77.1336	MMDAE-Poisson-Harmony-256x32
1445	77.5555	69.4632	84.83	69.4976	86.6547	77.1336	MMDAE-Poisson-Harmony-256x32
1446	77.5555	69.4632	84.83	69.4976	86.6547	77.1336	MMDAE-Poisson-Harmony-256x32
1447	77.284	69.2128	84.6695	69.2474	86.5811	76.9502	MMDAE-Poisson-Harmony-256x32
1448	77.576	69.4821	84.8424	69.5164	86.662	77.1481	MMDAE-Poisson-Harmony-256x32
1449	77.576	69.4821	84.8424	69.5164	86.662	77.1481	MMDAE-Poisson-Harmony-256x32
1450	77.576	69.4821	84.8424	69.5164	86.662	77.1481	MMDAE-Poisson-Harmony-256x32
1451	84.0394	74.7934	88.6801	74.8216	84.9732	79.575	MMDAE-Poisson-Harmony-256x32
1452	84.0147	74.7507	88.6623	74.779	84.9255	79.5299	MMDAE-Poisson-Harmony-256x32
1453	83.8507	74.6017	88.5558	74.6302	84.8673	79.4202	MMDAE-Poisson-Harmony-256x32
1454	83.757	74.5285	88.4955	74.557	84.8516	79.3719	MMDAE-Poisson-Harmony-256x32
1455	83.7813	74.5511	88.5117	74.5796	84.8637	79.39	MMDAE-Poisson-Harmony-256x32
1456	83.8057	74.5738	88.528	74.6023	84.8757	79.4081	MMDAE-Poisson-Harmony-256x32
1457	83.8057	74.5738	88.528	74.6023	84.8757	79.4081	MMDAE-Poisson-Harmony-256x32
1458	83.8556	74.6056	88.5595	74.634	84.8759	79.4261	MMDAE-Poisson-Harmony-256x32
1459	83.8556	74.6056	88.5595	74.634	84.8759	79.4261	MMDAE-Poisson-Harmony-256x32
1460	83.7762	74.5467	88.509	74.5752	84.8702	79.3903	MMDAE-Poisson-Harmony-256x32
1461	84.0046	74.7297	88.656	74.758	84.9101	79.5113	MMDAE-Poisson-Harmony-256x32
1462	84.076	74.8155	88.7016	74.8437	84.9501	79.5773	MMDAE-Poisson-Harmony-256x32
1463	84.1226	74.8571	88.7324	74.8852	84.969	79.6091	MMDAE-Poisson-Harmony-256x32
1464	77.8144	69.7994	84.9798	69.8334	86.6978	77.3571	MMDAE-Poisson-Harmony-256x32
1465	77.8144	69.7994	84.9798	69.8334	86.6978	77.3571	MMDAE-Poisson-Harmony-256x32
1466	84.1839	74.9196	88.7748	74.9477	85.0193	79.6664	MMDAE-Poisson-Harmony-256x32
1467	84.0758	74.8015	88.7017	74.8297	84.935	79.5627	MMDAE-Poisson-Harmony-256x32
1468	84.0758	74.8072	88.7031	74.8354	84.9552	79.5748	MMDAE-Poisson-Harmony-256x32
1469	83.9875	74.7328	88.6455	74.7611	84.9291	79.5214	MMDAE-Poisson-Harmony-256x32
1470	83.6164	74.418	88.4048	74.4467	84.8488	79.3081	MMDAE-Poisson-Harmony-256x32
1471	83.6164	74.418	88.4048	74.4467	84.8488	79.3081	MMDAE-Poisson-Harmony-256x32
1472	83.6403	74.4398	88.4206	74.4685	84.8594	79.3251	MMDAE-Poisson-Harmony-256x32
1473	83.7123	74.5056	88.4684	74.5341	84.8916	79.3764	MMDAE-Poisson-Harmony-256x32
1474	83.7123	74.5056	88.4684	74.5341	84.8916	79.3764	MMDAE-Poisson-Harmony-256x32
1475	83.7243	74.5093	88.4748	74.5379	84.8746	79.3711	MMDAE-Poisson-Harmony-256x32
1476	84.088	74.8307	88.7141	74.8589	85.0024	79.6089	MMDAE-Poisson-Harmony-256x32
1477	84.0502	74.7887	88.6873	74.8169	84.9613	79.5671	MMDAE-Poisson-Harmony-256x32
1478	84.0502	74.7887	88.6873	74.8169	84.9613	79.5671	MMDAE-Poisson-Harmony-256x32
1479	84.0014	74.7263	88.6504	74.7546	84.8768	79.4948	MMDAE-Poisson-Harmony-256x32
1480	84.0014	74.7263	88.6504	74.7546	84.8768	79.4948	MMDAE-Poisson-Harmony-256x32
1481	84.0014	74.7263	88.6504	74.7546	84.8768	79.4948	MMDAE-Poisson-Harmony-256x32
1482	84.0014	74.7263	88.6504	74.7546	84.8768	79.4948	MMDAE-Poisson-Harmony-256x32
1483	84.0014	74.7263	88.6504	74.7546	84.8768	79.4948	MMDAE-Poisson-Harmony-256x32
1484	84.0014	74.7263	88.6504	74.7546	84.8768	79.4948	MMDAE-Poisson-Harmony-256x32
1485	84.0723	74.7851	88.696	74.8133	84.8878	79.5328	MMDAE-Poisson-Harmony-256x32
1486	84.0968	74.8429	88.7209	74.8711	85.0221	79.6244	MMDAE-Poisson-Harmony-256x32
1487	84.0379	74.7601	88.6748	74.7884	84.8945	79.5217	MMDAE-Poisson-Harmony-256x32
1488	84.0379	74.7601	88.6748	74.7884	84.8945	79.5217	MMDAE-Poisson-Harmony-256x32
1489	84.0502	74.7887	88.6873	74.8169	84.9613	79.5671	MMDAE-Poisson-Harmony-256x32
1490	84.1972	74.9079	88.7813	74.936	84.9733	79.6396	MMDAE-Poisson-Harmony-256x32
1491	84.1481	74.8677	88.7498	74.8958	84.9686	79.6149	MMDAE-Poisson-Harmony-256x32
1492	84.5267	77.3577	88.5747	77.3829	80.7794	79.0446	MMDAE-ZIP-Harmony-256x32
1493	84.5362	77.3747	88.595	77.3998	80.9947	79.1565	MMDAE-ZIP-Harmony-256x32
1494	84.7771	77.3867	88.7825	77.4118	81.1098	79.2177	MMDAE-ZIP-Harmony-256x32
1495	84.4188	77.2664	88.5052	77.2917	80.8032	79.0084	MMDAE-ZIP-Harmony-256x32
1496	84.4946	77.3175	88.5624	77.3427	80.8711	79.0676	MMDAE-ZIP-Harmony-256x32
1497	84.4946	77.3175	88.5624	77.3427	80.8711	79.0676	MMDAE-ZIP-Harmony-256x32
1498	84.431	77.3231	88.5091	77.3483	80.7924	79.0328	MMDAE-ZIP-Harmony-256x32
1499	84.8219	77.4579	88.8017	77.483	80.9842	79.1949	MMDAE-ZIP-Harmony-256x32
1500	84.8134	77.4352	88.7958	77.4603	80.9645	79.1736	MMDAE-ZIP-Harmony-256x32
1501	84.8351	77.4864	88.8084	77.5114	80.9697	79.2028	MMDAE-ZIP-Harmony-256x32
1502	84.8954	77.525	88.8504	77.55	80.9672	79.2217	MMDAE-ZIP-Harmony-256x32
1503	84.9156	77.5712	88.8645	77.5962	81.0074	79.2651	MMDAE-ZIP-Harmony-256x32
1504	84.7665	77.461	88.7554	77.4861	80.9138	79.1628	MMDAE-ZIP-Harmony-256x32
1505	84.9025	77.5126	88.8656	77.5376	81.1016	79.2796	MMDAE-ZIP-Harmony-256x32
1506	84.8824	77.5198	88.8385	77.5448	80.9277	79.2001	MMDAE-ZIP-Harmony-256x32
1507	84.6716	77.5259	88.6752	77.5509	80.8203	79.1519	MMDAE-ZIP-Harmony-256x32
1508	84.4059	77.3822	88.4884	77.4074	80.8611	79.0965	MMDAE-ZIP-Harmony-256x32
1509	84.5233	77.3054	88.581	77.3306	80.8415	79.0471	MMDAE-ZIP-Harmony-256x32
1510	84.7705	77.3226	88.7813	77.3479	81.2086	79.2312	MMDAE-ZIP-Harmony-256x32
1511	84.2574	77.3461	88.3684	77.3713	80.6895	78.9956	MMDAE-ZIP-Harmony-256x32
1512	84.1907	77.306	88.3194	77.3313	80.6575	78.9594	MMDAE-ZIP-Harmony-256x32
1513	84.1907	77.306	88.3194	77.3313	80.6575	78.9594	MMDAE-ZIP-Harmony-256x32
1514	84.1907	77.306	88.3194	77.3313	80.6575	78.9594	MMDAE-ZIP-Harmony-256x32
1515	84.1907	77.306	88.3194	77.3313	80.6575	78.9594	MMDAE-ZIP-Harmony-256x32
1516	84.587	77.4497	88.6222	77.4748	80.9173	79.1586	MMDAE-ZIP-Harmony-256x32
1517	84.4475	77.381	88.5164	77.4061	80.8142	79.0735	MMDAE-ZIP-Harmony-256x32
1518	84.5102	77.42	88.5623	77.4451	80.8467	79.1094	MMDAE-ZIP-Harmony-256x32
1519	84.5089	77.4153	88.5607	77.4404	80.8299	79.0989	MMDAE-ZIP-Harmony-256x32
1520	84.4421	77.367	88.5116	77.3922	80.7878	79.0535	MMDAE-ZIP-Harmony-256x32
1521	84.3464	77.3187	88.4386	77.3439	80.7088	78.9905	MMDAE-ZIP-Harmony-256x32
1522	84.3	77.276	88.4058	77.3013	80.6881	78.9584	MMDAE-ZIP-Harmony-256x32
1523	84.3	77.276	88.4058	77.3013	80.6881	78.9584	MMDAE-ZIP-Harmony-256x32
1524	84.6366	77.3752	88.6662	77.4004	81.0262	79.1718	MMDAE-ZIP-Harmony-256x32
1525	84.6366	77.3752	88.6662	77.4004	81.0262	79.1718	MMDAE-ZIP-Harmony-256x32
1526	84.6366	77.3752	88.6662	77.4004	81.0262	79.1718	MMDAE-ZIP-Harmony-256x32
1527	84.7866	77.4249	88.7844	77.4501	81.1462	79.255	MMDAE-ZIP-Harmony-256x32
1528	84.0729	77.2037	88.2353	77.229	80.5921	78.8747	MMDAE-ZIP-Harmony-256x32
1529	84.0252	77.1803	88.1989	77.2057	80.5537	78.8442	MMDAE-ZIP-Harmony-256x32
1530	84.1079	77.2661	88.2547	77.2914	80.5621	78.8929	MMDAE-ZIP-Harmony-256x32
1531	84.1079	77.2661	88.2547	77.2914	80.5621	78.8929	MMDAE-ZIP-Harmony-256x32
1532	84.5962	77.4694	88.6259	77.4945	80.8936	79.1576	MMDAE-ZIP-Harmony-256x32
1533	84.5962	77.4694	88.6259	77.4945	80.8936	79.1576	MMDAE-ZIP-Harmony-256x32
1534	84.5089	77.4225	88.5606	77.4476	80.8385	79.1068	MMDAE-ZIP-Harmony-256x32
1535	85.6325	77.8756	89.4296	77.9002	81.7988	79.8019	MMDAE-ZIP-Harmony-256x32
1536	86.0864	77.9414	89.794	77.9659	82.1903	80.0224	MMDAE-ZIP-Harmony-256x32
1537	84.8087	77.5104	88.7898	77.5355	80.9773	79.219	MMDAE-ZIP-Harmony-256x32
1538	84.8087	77.5104	88.7898	77.5355	80.9773	79.219	MMDAE-ZIP-Harmony-256x32
1539	84.6471	77.4937	88.6632	77.5188	80.9131	79.1796	MMDAE-ZIP-Harmony-256x32
1540	84.6121	77.4615	88.6384	77.4866	80.8973	79.1552	MMDAE-ZIP-Harmony-256x32
1541	84.6594	77.5241	88.6719	77.5491	80.94	79.2083	MMDAE-ZIP-Harmony-256x32
1542	84.5628	77.4628	88.5982	77.4878	80.8472	79.1319	MMDAE-ZIP-Harmony-256x32
1543	84.6114	77.4996	88.6353	77.5246	80.9	79.1763	MMDAE-ZIP-Harmony-256x32
1544	84.6114	77.4996	88.6353	77.5246	80.9	79.1763	MMDAE-ZIP-Harmony-256x32
1545	84.5154	77.4654	88.562	77.4905	80.8379	79.1288	MMDAE-ZIP-Harmony-256x32
1546	84.687	77.5503	88.6923	77.5752	80.9672	79.2349	MMDAE-ZIP-Harmony-256x32
1547	84.3165	77.4524	88.4054	77.4775	80.6659	79.0395	MMDAE-ZIP-Harmony-256x32
1548	84.3165	77.4524	88.4054	77.4775	80.6659	79.0395	MMDAE-ZIP-Harmony-256x32
1549	84.4097	77.4952	88.4784	77.5202	80.7658	79.1097	MMDAE-ZIP-Harmony-256x32
1550	84.2011	77.4268	88.3163	77.4519	80.5888	78.9893	MMDAE-ZIP-Harmony-256x32
1551	84.1773	77.4098	88.2971	77.435	80.5413	78.9576	MMDAE-ZIP-Harmony-256x32
1552	84.1773	77.4098	88.2971	77.435	80.5413	78.9576	MMDAE-ZIP-Harmony-256x32
1553	83.7855	77.291	87.9825	77.3163	80.0628	78.6656	MMDAE-ZIP-Harmony-256x32
1554	84.6003	77.4724	88.6312	77.4975	80.898	79.1613	MMDAE-ZIP-Harmony-256x32
1555	84.6003	77.4724	88.6312	77.4975	80.898	79.1613	MMDAE-ZIP-Harmony-256x32
1556	84.8652	77.5996	88.8323	77.6245	81.0661	79.308	MMDAE-ZIP-Harmony-256x32
1557	84.8211	77.5921	88.7985	77.617	81.0446	79.2938	MMDAE-ZIP-Harmony-256x32
1558	84.9195	77.5656	88.8614	77.5906	80.8799	79.2011	MMDAE-ZIP-Harmony-256x32
1559	84.8349	77.5314	88.7962	77.5564	80.81	79.1497	MMDAE-ZIP-Harmony-256x32
1560	84.7875	77.4825	88.7727	77.5076	80.9351	79.1843	MMDAE-ZIP-Harmony-256x32
1561	84.5569	77.3651	88.5982	77.3903	80.7625	79.0405	MMDAE-ZIP-Harmony-256x32
1562	84.544	77.3498	88.5883	77.375	80.7407	79.022	MMDAE-ZIP-Harmony-256x32
1563	84.544	77.3498	88.5883	77.375	80.7407	79.022	MMDAE-ZIP-Harmony-256x32
1564	84.544	77.3498	88.5883	77.375	80.7407	79.022	MMDAE-ZIP-Harmony-256x32
1565	84.6721	77.4166	88.6861	77.4417	80.8492	79.1088	MMDAE-ZIP-Harmony-256x32
1566	84.6721	77.4166	88.6861	77.4417	80.8492	79.1088	MMDAE-ZIP-Harmony-256x32
1567	84.64	77.3998	88.6616	77.4249	80.8219	79.087	MMDAE-ZIP-Harmony-256x32
1568	84.64	77.3998	88.6616	77.4249	80.8219	79.087	MMDAE-ZIP-Harmony-256x32
1569	84.7843	77.476	88.7717	77.501	80.9455	79.1858	MMDAE-ZIP-Harmony-256x32
1570	84.7843	77.476	88.7717	77.501	80.9455	79.1858	MMDAE-ZIP-Harmony-256x32
1571	84.7843	77.476	88.7717	77.501	80.9455	79.1858	MMDAE-ZIP-Harmony-256x32
1572	84.562	77.4502	88.5974	77.4753	80.7921	79.0989	MMDAE-ZIP-Harmony-256x32
1573	84.7752	77.4981	88.7636	77.5232	80.9381	79.1938	MMDAE-ZIP-Harmony-256x32
1574	84.5268	77.3538	88.5698	77.379	80.632	78.972	MMDAE-ZIP-Harmony-256x32
1575	84.4033	77.3154	88.4716	77.3407	80.445	78.8623	MMDAE-ZIP-Harmony-256x32
1576	84.4033	77.3154	88.4716	77.3407	80.445	78.8623	MMDAE-ZIP-Harmony-256x32
1577	84.2071	77.3507	88.3105	77.3759	80.3734	78.8462	MMDAE-ZIP-Harmony-256x32
1578	86.8465	77.9028	90.5042	77.9274	84.3497	81.0115	MMDAE-NB-Harmony-256x32
1579	86.799	77.8594	90.4743	77.8841	84.3711	80.9979	MMDAE-NB-Harmony-256x32
1580	86.8586	77.9142	90.5125	77.9388	84.3559	81.0205	MMDAE-NB-Harmony-256x32
1581	86.9215	78.0238	90.5541	78.0483	84.4272	81.1125	MMDAE-NB-Harmony-256x32
1582	87.1674	78.452	90.7101	78.4759	84.4357	81.3468	MMDAE-NB-Harmony-256x32
1583	87.0995	78.3798	90.6599	78.4039	84.352	81.2693	MMDAE-NB-Harmony-256x32
1584	87.0322	78.2621	90.6136	78.2863	84.259	81.1629	MMDAE-NB-Harmony-256x32
1585	86.8476	77.932	90.4965	77.9566	84.3032	81.0058	MMDAE-NB-Harmony-256x32
1586	86.8476	77.932	90.4965	77.9566	84.3032	81.0058	MMDAE-NB-Harmony-256x32
1587	86.8684	77.9194	90.5185	77.944	84.3784	81.0337	MMDAE-NB-Harmony-256x32
1588	87.1528	78.2779	90.7161	78.3021	84.6032	81.3308	MMDAE-NB-Harmony-256x32
1589	87.0215	78.1239	90.6291	78.1483	84.5615	81.2285	MMDAE-NB-Harmony-256x32
1590	87.0215	78.1239	90.6291	78.1483	84.5615	81.2285	MMDAE-NB-Harmony-256x32
1591	87.0215	78.1239	90.6291	78.1483	84.5615	81.2285	MMDAE-NB-Harmony-256x32
1592	87.0215	78.1239	90.6291	78.1483	84.5615	81.2285	MMDAE-NB-Harmony-256x32
1593	86.9638	78.0177	90.5869	78.0422	84.4222	81.1069	MMDAE-NB-Harmony-256x32
1594	86.5586	77.4624	90.3219	77.4875	84.4204	80.8056	MMDAE-NB-Harmony-256x32
1595	86.5926	77.5119	90.3434	77.537	84.4116	80.8284	MMDAE-NB-Harmony-256x32
1596	87.1719	78.532	90.6883	78.5559	84.0915	81.2295	MMDAE-NB-Harmony-256x32
1597	87.1719	78.532	90.6883	78.5559	84.0915	81.2295	MMDAE-NB-Harmony-256x32
1598	87.231	78.5989	90.7265	78.6227	84.0923	81.2656	MMDAE-NB-Harmony-256x32
1599	87.231	78.5989	90.7265	78.6227	84.0923	81.2656	MMDAE-NB-Harmony-256x32
1600	87.161	78.5361	90.6786	78.5599	84.0646	81.2191	MMDAE-NB-Harmony-256x32
1601	86.7022	77.605	90.4125	77.63	84.4229	80.8841	MMDAE-NB-Harmony-256x32
1602	87.2888	78.5644	90.7881	78.5883	84.4275	81.4033	MMDAE-NB-Harmony-256x32
1603	87.212	78.475	90.7342	78.499	84.3285	81.3094	MMDAE-NB-Harmony-256x32
1604	87.2928	78.6028	90.785	78.6266	84.3379	81.3822	MMDAE-NB-Harmony-256x32
1605	87.3161	78.7007	90.7916	78.7244	84.2296	81.384	MMDAE-NB-Harmony-256x32
1606	87.3161	78.7007	90.7916	78.7244	84.2296	81.384	MMDAE-NB-Harmony-256x32
1607	87.2671	78.5632	90.7777	78.5871	84.5039	81.4382	MMDAE-NB-Harmony-256x32
1608	87.022	78.1288	90.6148	78.1531	84.3855	81.1498	MMDAE-NB-Harmony-256x32
1609	87.0655	78.1868	90.6442	78.2111	84.4018	81.1886	MMDAE-NB-Harmony-256x32
1610	86.9934	78.1275	90.6001	78.1519	84.4317	81.1705	MMDAE-NB-Harmony-256x32
1611	86.9934	78.1275	90.6001	78.1519	84.4317	81.1705	MMDAE-NB-Harmony-256x32
1612	87.2194	78.3567	90.7613	78.3808	84.6284	81.3849	MMDAE-NB-Harmony-256x32
1613	87.2194	78.3567	90.7613	78.3808	84.6284	81.3849	MMDAE-NB-Harmony-256x32
1614	87.2285	78.3518	90.7635	78.3759	84.568	81.3543	MMDAE-NB-Harmony-256x32
1615	87.0261	78.1667	90.6255	78.191	84.4884	81.2178	MMDAE-NB-Harmony-256x32
1616	87.0261	78.1667	90.6255	78.191	84.4884	81.2178	MMDAE-NB-Harmony-256x32
1617	86.9275	78.0221	90.557	78.0466	84.3921	81.0954	MMDAE-NB-Harmony-256x32
1618	88.1149	79.4458	91.3221	79.4687	84.4542	81.8856	MMDAE-NB-Harmony-256x32
1619	87.3029	78.5833	90.8002	78.6072	84.4692	81.4328	MMDAE-NB-Harmony-256x32
1620	87.0473	78.166	90.6328	78.1904	84.3922	81.173	MMDAE-NB-Harmony-256x32
1621	87.0179	78.1401	90.6132	78.1645	84.3849	81.1557	MMDAE-NB-Harmony-256x32
1622	87.0179	78.1401	90.6132	78.1645	84.3849	81.1557	MMDAE-NB-Harmony-256x32
1623	87.1403	78.2576	90.6983	78.2819	84.4632	81.2551	MMDAE-NB-Harmony-256x32
1624	87.1403	78.2576	90.6983	78.2819	84.4632	81.2551	MMDAE-NB-Harmony-256x32
1625	87.0554	78.1768	90.6396	78.2011	84.4191	81.1912	MMDAE-NB-Harmony-256x32
1626	87.2371	78.5172	90.7538	78.5411	84.4252	81.377	MMDAE-NB-Harmony-256x32
1627	87.2371	78.5172	90.7538	78.5411	84.4252	81.377	MMDAE-NB-Harmony-256x32
1628	87.2371	78.5172	90.7538	78.5411	84.4252	81.377	MMDAE-NB-Harmony-256x32
1629	87.0951	78.3956	90.6515	78.4197	84.2503	81.2305	MMDAE-NB-Harmony-256x32
1630	87.1183	78.3863	90.671	78.4104	84.2929	81.2453	MMDAE-NB-Harmony-256x32
1631	87.0985	78.4586	90.642	78.4826	84.0952	81.192	MMDAE-NB-Harmony-256x32
1632	87.0985	78.4586	90.642	78.4826	84.0952	81.192	MMDAE-NB-Harmony-256x32
1633	87.1198	78.4848	90.6472	78.5087	84.0043	81.1636	MMDAE-NB-Harmony-256x32
1634	87.1198	78.4848	90.6472	78.5087	84.0043	81.1636	MMDAE-NB-Harmony-256x32
1635	87.1776	78.5885	90.6974	78.6123	84.1945	81.3077	MMDAE-NB-Harmony-256x32
1636	87.1776	78.5885	90.6974	78.6123	84.1945	81.3077	MMDAE-NB-Harmony-256x32
1637	87.1776	78.5885	90.6974	78.6123	84.1945	81.3077	MMDAE-NB-Harmony-256x32
1638	87.2262	78.6125	90.7238	78.6363	84.1146	81.2832	MMDAE-NB-Harmony-256x32
1639	87.1566	78.5047	90.6708	78.5286	84.0073	81.1756	MMDAE-NB-Harmony-256x32
1640	87.1566	78.5047	90.6708	78.5286	84.0073	81.1756	MMDAE-NB-Harmony-256x32
1641	87.3296	78.6245	90.8125	78.6483	84.3803	81.4135	MMDAE-NB-Harmony-256x32
1642	87.3296	78.6245	90.8125	78.6483	84.3803	81.4135	MMDAE-NB-Harmony-256x32
1643	87.2565	78.5309	90.7558	78.5548	84.2459	81.3009	MMDAE-NB-Harmony-256x32
1644	87.2684	78.5631	90.7628	78.587	84.2481	81.3192	MMDAE-NB-Harmony-256x32
1645	87.2684	78.5631	90.7628	78.587	84.2481	81.3192	MMDAE-NB-Harmony-256x32
1646	87.1854	78.458	90.7032	78.482	84.1612	81.2225	MMDAE-NB-Harmony-256x32
1647	87.2843	78.5879	90.7765	78.6117	84.2955	81.3545	MMDAE-NB-Harmony-256x32
1648	87.2515	78.5242	90.7402	78.5481	84.0849	81.2223	MMDAE-NB-Harmony-256x32
1649	87.3376	78.6182	90.8062	78.642	84.222	81.3364	MMDAE-NB-Harmony-256x32
1650	87.3974	78.7133	90.8374	78.737	84.1222	81.3406	MMDAE-NB-Harmony-256x32
1651	87.3133	78.5844	90.7823	78.6083	84.1032	81.263	MMDAE-NB-Harmony-256x32
1652	87.4346	78.7831	90.8619	78.8067	84.1302	81.3815	MMDAE-NB-Harmony-256x32
1653	87.4226	78.7753	90.8519	78.799	84.1168	81.3711	MMDAE-NB-Harmony-256x32
1654	87.3434	78.7026	90.8036	78.7263	84.1511	81.3484	MMDAE-NB-Harmony-256x32
1655	87.3391	78.6139	90.8147	78.6377	84.3255	81.3823	MMDAE-NB-Harmony-256x32
1656	87.2967	78.5905	90.7871	78.6143	84.3359	81.3747	MMDAE-NB-Harmony-256x32
1657	87.216	78.501	90.7223	78.525	84.1532	81.2417	MMDAE-NB-Harmony-256x32
1658	87.2059	78.505	90.7141	78.5289	84.1373	81.2364	MMDAE-NB-Harmony-256x32
1659	87.3141	78.6578	90.783	78.6816	84.1176	81.3088	MMDAE-NB-Harmony-256x32
1660	87.3682	78.7027	90.8188	78.7264	84.1196	81.3337	MMDAE-NB-Harmony-256x32
1661	87.3682	78.7027	90.8188	78.7264	84.1196	81.3337	MMDAE-NB-Harmony-256x32
1662	87.205	78.5764	90.6978	78.6002	83.9309	81.1781	MMDAE-NB-Harmony-256x32
1663	87.205	78.5764	90.6978	78.6002	83.9309	81.1781	MMDAE-NB-Harmony-256x32
1664	87.119	78.4551	90.6376	78.4791	83.8232	81.0632	MMDAE-NB-Harmony-256x32
1665	87.119	78.4551	90.6376	78.4791	83.8232	81.0632	MMDAE-NB-Harmony-256x32
1666	87.2397	78.6205	90.7186	78.6443	83.9093	81.1915	MMDAE-NB-Harmony-256x32
1667	87.3005	78.5812	90.7726	78.6051	84.0902	81.2552	MMDAE-NB-Harmony-256x32
1668	87.3228	78.5888	90.7892	78.6127	84.1126	81.2697	MMDAE-NB-Harmony-256x32
1669	87.3228	78.5888	90.7892	78.6127	84.1126	81.2697	MMDAE-NB-Harmony-256x32
1670	87.3219	78.5859	90.7877	78.6097	84.0975	81.2611	MMDAE-NB-Harmony-256x32
1671	87.3219	78.5859	90.7877	78.6097	84.0975	81.2611	MMDAE-NB-Harmony-256x32
1672	87.3219	78.5859	90.7877	78.6097	84.0975	81.2611	MMDAE-NB-Harmony-256x32
1673	87.3219	78.5859	90.7877	78.6097	84.0975	81.2611	MMDAE-NB-Harmony-256x32
1674	87.3535	78.7021	90.8067	78.7258	84.0963	81.3225	MMDAE-NB-Harmony-256x32
1675	87.3777	78.7254	90.8236	78.7491	84.1093	81.341	MMDAE-NB-Harmony-256x32
1676	87.4	78.7305	90.8402	78.7542	84.1284	81.3526	MMDAE-NB-Harmony-256x32
1677	87.3469	78.7016	90.8045	78.7253	84.1272	81.3366	MMDAE-NB-Harmony-256x32
1678	87.468	78.7405	90.9024	78.7641	84.3742	81.4727	MMDAE-NB-Harmony-256x32
1679	87.468	78.7405	90.9024	78.7641	84.3742	81.4727	MMDAE-NB-Harmony-256x32
1680	87.438	78.7144	90.8711	78.7381	84.1993	81.3771	MMDAE-NB-Harmony-256x32
1681	87.4021	78.6709	90.8482	78.6946	84.2037	81.356	MMDAE-NB-Harmony-256x32
1682	87.3909	78.6622	90.8413	78.6859	84.2123	81.3553	MMDAE-NB-Harmony-256x32
1683	87.4564	78.7833	90.878	78.8069	84.1488	81.3903	MMDAE-NB-Harmony-256x32
1684	87.4564	78.7833	90.878	78.8069	84.1488	81.3903	MMDAE-NB-Harmony-256x32
1685	87.4744	78.804	90.8962	78.8276	84.2407	81.4443	MMDAE-NB-Harmony-256x32
1686	87.4455	78.7791	90.8693	78.8027	84.1364	81.3822	MMDAE-NB-Harmony-256x32
1687	87.4711	78.7484	90.8917	78.7721	84.1902	81.3911	MMDAE-NB-Harmony-256x32
1688	87.4975	78.885	90.8983	78.9085	83.9149	81.3347	MMDAE-NB-Harmony-256x32
1689	87.4975	78.885	90.8983	78.9085	83.9149	81.3347	MMDAE-NB-Harmony-256x32
1690	85.7779	78.573	89.4783	78.5968	81.8115	80.1719	MMDAE-NB-Harmony-256x32
1691	85.7779	78.573	89.4783	78.5968	81.8115	80.1719	MMDAE-NB-Harmony-256x32
1692	85.8637	78.6487	89.5417	78.6724	81.8792	80.2438	MMDAE-NB-Harmony-256x32
1693	85.7454	78.6696	89.4536	78.6933	81.9287	80.2784	MMDAE-NB-Harmony-256x32
1694	87.4609	78.8082	90.8858	78.8318	84.0641	81.3639	MMDAE-NB-Harmony-256x32
1695	87.4368	78.7173	90.8707	78.741	84.2078	81.3827	MMDAE-NB-Harmony-256x32
1696	87.4368	78.7173	90.8707	78.741	84.2078	81.3827	MMDAE-NB-Harmony-256x32
1697	87.4368	78.7173	90.8707	78.741	84.2078	81.3827	MMDAE-NB-Harmony-256x32
1698	87.4854	78.8429	90.9019	78.8664	84.0681	81.3842	MMDAE-NB-Harmony-256x32
1699	85.6992	78.6249	89.4135	78.6487	81.7797	80.1836	MMDAE-NB-Harmony-256x32
1700	87.4958	78.8716	90.8962	78.8951	83.8856	81.3138	MMDAE-NB-Harmony-256x32
1701	87.4372	78.8298	90.8548	78.8533	83.8525	81.2761	MMDAE-NB-Harmony-256x32
1702	85.5958	78.6621	89.3378	78.6858	81.6919	80.1607	MMDAE-NB-Harmony-256x32
1703	85.5958	78.6621	89.3378	78.6858	81.6919	80.1607	MMDAE-NB-Harmony-256x32
1704	85.5979	78.6581	89.3414	78.6818	81.7302	80.177	MMDAE-NB-Harmony-256x32
1705	87.4141	78.6703	90.8473	78.694	84.0802	81.298	MMDAE-NB-Harmony-256x32
1706	87.4141	78.6703	90.8473	78.694	84.0802	81.298	MMDAE-NB-Harmony-256x32
1707	87.473	78.7362	90.8868	78.7598	84.097	81.341	MMDAE-NB-Harmony-256x32
1708	87.4657	78.7368	90.8873	78.7605	84.1718	81.3763	MMDAE-NB-Harmony-256x32
1709	87.4657	78.7368	90.8873	78.7605	84.1718	81.3763	MMDAE-NB-Harmony-256x32
1710	87.3663	78.6262	90.8149	78.65	84.0685	81.269	MMDAE-NB-Harmony-256x32
1711	87.5442	78.9026	90.9436	78.9261	84.1134	81.4372	MMDAE-NB-Harmony-256x32
1712	87.409	78.7609	90.8426	78.7845	83.939	81.2801	MMDAE-NB-Harmony-256x32
1713	87.4517	78.7983	90.8706	78.8218	83.9401	81.3005	MMDAE-NB-Harmony-256x32
1714	87.5143	78.8643	90.9168	78.8878	84.0151	81.3708	MMDAE-NB-Harmony-256x32
1715	87.5374	78.8873	90.9333	78.9108	84.0369	81.3932	MMDAE-NB-Harmony-256x32
1716	87.5374	78.8873	90.9333	78.9108	84.0369	81.3932	MMDAE-NB-Harmony-256x32
1717	87.5332	78.8821	90.9291	78.9056	84.0186	81.3819	MMDAE-NB-Harmony-256x32
1718	87.4316	78.7891	90.8606	78.8127	83.9903	81.3192	MMDAE-NB-Harmony-256x32
1719	87.4713	78.8153	90.8896	78.8388	84.0227	81.3483	MMDAE-NB-Harmony-256x32
1720	87.4713	78.8153	90.8896	78.8388	84.0227	81.3483	MMDAE-NB-Harmony-256x32
1721	87.4567	78.7849	90.869	78.8085	83.8707	81.2608	MMDAE-NB-Harmony-256x32
1722	87.5083	78.8453	90.9048	78.8688	83.901	81.3071	MMDAE-NB-Harmony-256x32
1723	87.5083	78.8453	90.9048	78.8688	83.901	81.3071	MMDAE-NB-Harmony-256x32
1724	87.5513	78.8856	90.9332	78.909	83.9057	81.3307	MMDAE-NB-Harmony-256x32
1725	87.5513	78.8856	90.9332	78.909	83.9057	81.3307	MMDAE-NB-Harmony-256x32
1726	87.5511	78.8742	90.934	78.8977	83.9147	81.3289	MMDAE-NB-Harmony-256x32
1727	87.5511	78.8742	90.934	78.8977	83.9147	81.3289	MMDAE-NB-Harmony-256x32
1728	87.5511	78.8742	90.934	78.8977	83.9147	81.3289	MMDAE-NB-Harmony-256x32
1729	85.088	78.4336	88.9467	78.4575	81.2385	79.8238	MMDAE-NB-Harmony-256x32
1730	87.5877	78.8997	90.9574	78.9232	84.0522	81.407	MMDAE-NB-Harmony-256x32
1731	87.4368	78.8469	90.852	78.8705	83.8318	81.2755	MMDAE-NB-Harmony-256x32
1732	87.4368	78.8469	90.852	78.8705	83.8318	81.2755	MMDAE-NB-Harmony-256x32
1733	87.5733	78.8588	90.9568	78.8823	84.0313	81.3754	MMDAE-NB-Harmony-256x32
1734	87.5733	78.8588	90.9568	78.8823	84.0313	81.3754	MMDAE-NB-Harmony-256x32
1735	87.4159	78.6354	90.8564	78.6591	84.1902	81.3307	MMDAE-NB-Harmony-256x32
1736	87.4159	78.6354	90.8564	78.6591	84.1902	81.3307	MMDAE-NB-Harmony-256x32
1737	87.4159	78.6354	90.8564	78.6591	84.1902	81.3307	MMDAE-NB-Harmony-256x32
1738	87.4159	78.6354	90.8564	78.6591	84.1902	81.3307	MMDAE-NB-Harmony-256x32
1739	87.4668	78.901	90.8587	78.9245	83.6458	81.2166	MMDAE-NB-Harmony-256x32
1740	87.5615	78.9911	90.9242	79.0145	83.6908	81.2854	MMDAE-NB-Harmony-256x32
1741	87.5615	78.9911	90.9242	79.0145	83.6908	81.2854	MMDAE-NB-Harmony-256x32
1742	87.5687	78.8617	90.9577	78.8852	84.068	81.3942	MMDAE-NB-Harmony-256x32
1743	87.5687	78.8617	90.9577	78.8852	84.068	81.3942	MMDAE-NB-Harmony-256x32
1744	87.4896	78.785	90.9007	78.8085	83.9991	81.3211	MMDAE-NB-Harmony-256x32
1745	85.0103	78.2664	88.8952	78.2906	81.3699	79.8006	MMDAE-NB-Harmony-256x32
1746	87.4884	78.7967	90.8972	78.8202	83.9539	81.3061	MMDAE-NB-Harmony-256x32
1747	87.5004	78.8403	90.9033	78.8638	83.9473	81.3262	MMDAE-NB-Harmony-256x32
1748	87.3839	78.8227	90.8032	78.8462	83.6241	81.1649	MMDAE-NB-Harmony-256x32
1749	87.3839	78.8227	90.8032	78.8462	83.6241	81.1649	MMDAE-NB-Harmony-256x32
1750	87.3744	78.8186	90.7993	78.8421	83.6602	81.1798	MMDAE-NB-Harmony-256x32
1751	87.3744	78.8186	90.7993	78.8421	83.6602	81.1798	MMDAE-NB-Harmony-256x32
1752	87.4234	78.75	90.8461	78.7737	83.9855	81.2961	MMDAE-NB-Harmony-256x32
1753	87.3417	78.7955	90.7781	78.8191	83.6722	81.1732	MMDAE-NB-Harmony-256x32
1754	87.5088	79.0187	90.8741	79.042	83.4948	81.2074	MMDAE-NB-Harmony-256x32
1755	87.4264	78.8808	90.8324	78.9042	83.6597	81.2124	MMDAE-NB-Harmony-256x32
1756	87.3326	78.8559	90.7564	78.8794	83.4717	81.1106	MMDAE-NB-Harmony-256x32
1757	87.4376	78.8892	90.8394	78.9127	83.6512	81.2129	MMDAE-NB-Harmony-256x32
1758	85.5626	78.6773	89.2961	78.701	81.2271	79.9441	MMDAE-NB-Harmony-256x32
1759	85.7733	78.7527	89.4622	78.7763	81.5324	80.1307	MMDAE-NB-Harmony-256x32
1760	85.7733	78.7527	89.4622	78.7763	81.5324	80.1307	MMDAE-NB-Harmony-256x32
1761	87.3201	78.8418	90.7442	78.8653	83.4194	81.0784	MMDAE-NB-Harmony-256x32
1762	87.3201	78.8418	90.7442	78.8653	83.4194	81.0784	MMDAE-NB-Harmony-256x32
1763	87.3612	78.8015	90.7817	78.825	83.543	81.1155	MMDAE-NB-Harmony-256x32
1764	87.3612	78.8015	90.7817	78.825	83.543	81.1155	MMDAE-NB-Harmony-256x32
1765	87.3385	78.8458	90.7543	78.8693	83.3952	81.0691	MMDAE-NB-Harmony-256x32
1766	87.5299	78.9804	90.9066	79.0038	83.7409	81.3034	MMDAE-NB-Harmony-256x32
1767	87.5139	78.9645	90.8943	78.9879	83.7177	81.284	MMDAE-NB-Harmony-256x32
1768	87.3961	78.8544	90.813	78.8779	83.6645	81.2008	MMDAE-NB-Harmony-256x32
1769	87.3961	78.8544	90.813	78.8779	83.6645	81.2008	MMDAE-NB-Harmony-256x32
1770	87.4461	78.9564	90.8299	78.9798	83.4649	81.1604	MMDAE-NB-Harmony-256x32
1771	87.5278	78.9855	90.8974	79.0088	83.6485	81.2625	MMDAE-NB-Harmony-256x32
1772	87.2718	78.7888	90.7096	78.8124	83.3824	81.033	MMDAE-NB-Harmony-256x32
1773	85.6721	78.6968	89.3851	78.7205	81.445	80.0595	MMDAE-NB-Harmony-256x32
1774	85.4315	78.6346	89.1963	78.6583	81.1576	79.8884	MMDAE-NB-Harmony-256x32
1775	87.5249	78.9548	90.9002	78.9782	83.6892	81.2655	MMDAE-NB-Harmony-256x32
1776	87.5249	78.9548	90.9002	78.9782	83.6892	81.2655	MMDAE-NB-Harmony-256x32
1777	87.3868	78.8223	90.793	78.8458	83.4613	81.088	MMDAE-NB-Harmony-256x32
1778	87.3912	78.8412	90.7963	78.8648	83.474	81.1039	MMDAE-NB-Harmony-256x32
1779	87.3744	78.8235	90.7834	78.847	83.4499	81.0832	MMDAE-NB-Harmony-256x32
1780	87.3301	78.7783	90.7573	78.8019	83.4858	81.0763	MMDAE-NB-Harmony-256x32
1781	85.347	78.2081	89.1518	78.2324	81.1751	79.6766	MMDAE-ZINB-Harmony-256x32
1782	85.275	78.1428	89.101	78.1671	81.1521	79.6316	MMDAE-ZINB-Harmony-256x32
1783	87.0613	78.4734	90.5635	78.4973	83.5397	80.9401	MMDAE-ZINB-Harmony-256x32
1784	87.0732	78.4857	90.5717	78.5096	83.5467	80.9499	MMDAE-ZINB-Harmony-256x32
1785	87.1769	78.5285	90.6389	78.5524	83.4612	80.9324	MMDAE-ZINB-Harmony-256x32
1786	87.0296	78.4851	90.5364	78.509	83.4766	80.9166	MMDAE-ZINB-Harmony-256x32
1787	87.1907	78.5474	90.645	78.5712	83.4323	80.9288	MMDAE-ZINB-Harmony-256x32
1788	87.1498	78.5179	90.6171	78.5418	83.4308	80.9125	MMDAE-ZINB-Harmony-256x32
1789	86.8053	77.8828	90.4055	77.9075	83.6048	80.6556	MMDAE-ZINB-Harmony-256x32
1790	86.8053	77.8828	90.4055	77.9075	83.6048	80.6556	MMDAE-ZINB-Harmony-256x32
1791	86.8779	77.9437	90.4632	77.9683	83.7195	80.7416	MMDAE-ZINB-Harmony-256x32
1792	86.8779	77.9437	90.4632	77.9683	83.7195	80.7416	MMDAE-ZINB-Harmony-256x32
1793	86.8	77.8458	90.4147	77.8705	83.7726	80.7138	MMDAE-ZINB-Harmony-256x32
1794	86.7629	77.8216	90.3814	77.8463	83.6783	80.6571	MMDAE-ZINB-Harmony-256x32
1795	86.7629	77.8216	90.3814	77.8463	83.6783	80.6571	MMDAE-ZINB-Harmony-256x32
1796	85.0452	77.1368	89.0215	77.1623	82.12	79.564	MMDAE-ZINB-Harmony-256x32
1797	85.5207	78.2497	89.2881	78.2739	81.3285	79.772	MMDAE-ZINB-Harmony-256x32
1798	86.7257	77.7165	90.3676	77.7413	83.8339	80.6728	MMDAE-ZINB-Harmony-256x32
1799	86.7257	77.7165	90.3676	77.7413	83.8339	80.6728	MMDAE-ZINB-Harmony-256x32
1800	86.8612	77.9036	90.4571	77.9282	83.8043	80.7595	MMDAE-ZINB-Harmony-256x32
1801	87.0137	78.447	90.5011	78.4709	83.0503	80.6957	MMDAE-ZINB-Harmony-256x32
1802	86.8053	77.8828	90.4055	77.9075	83.6048	80.6556	MMDAE-ZINB-Harmony-256x32
1803	86.8138	77.8784	90.4226	77.903	83.7771	80.7334	MMDAE-ZINB-Harmony-256x32
1804	86.797	77.8709	90.4058	77.8955	83.7195	80.7026	MMDAE-ZINB-Harmony-256x32
1805	86.9285	77.9796	90.4985	78.0041	83.7932	80.7951	MMDAE-ZINB-Harmony-256x32
1806	86.3982	77.3369	90.1585	77.3622	83.9094	80.5029	MMDAE-ZINB-Harmony-256x32
1807	86.3982	77.3369	90.1585	77.3622	83.9094	80.5029	MMDAE-ZINB-Harmony-256x32
1808	86.8501	78.4179	90.3837	78.4419	83.0098	80.6612	MMDAE-ZINB-Harmony-256x32
1809	85.4531	78.0833	89.2579	78.1076	81.7065	79.8666	MMDAE-ZINB-Harmony-256x32
1810	86.3738	77.3142	90.1156	77.3394	83.6052	80.3504	MMDAE-ZINB-Harmony-256x32
1811	86.6816	77.8394	90.3036	77.8641	83.5142	80.5902	MMDAE-ZINB-Harmony-256x32
1812	86.7115	78.3609	90.2711	78.385	82.7685	80.5171	MMDAE-ZINB-Harmony-256x32
1813	86.7896	77.9217	90.3833	77.9463	83.4806	80.6186	MMDAE-ZINB-Harmony-256x32
1814	86.7888	77.9351	90.3791	77.9597	83.4529	80.6128	MMDAE-ZINB-Harmony-256x32
1815	86.9241	78.4952	90.4134	78.5191	82.7809	80.5937	MMDAE-ZINB-Harmony-256x32
1816	86.7709	77.9258	90.3636	77.9504	83.4179	80.5915	MMDAE-ZINB-Harmony-256x32
1817	86.8502	78.0899	90.4131	78.1144	83.5259	80.7295	MMDAE-ZINB-Harmony-256x32
1818	86.9308	78.1316	90.4629	78.156	83.4426	80.7128	MMDAE-ZINB-Harmony-256x32
1819	86.9308	78.1316	90.4629	78.156	83.4426	80.7128	MMDAE-ZINB-Harmony-256x32
1820	86.9308	78.1316	90.4629	78.156	83.4426	80.7128	MMDAE-ZINB-Harmony-256x32
1821	86.8502	78.0899	90.4131	78.1144	83.5259	80.7295	MMDAE-ZINB-Harmony-256x32
1822	86.8502	78.0899	90.4131	78.1144	83.5259	80.7295	MMDAE-ZINB-Harmony-256x32
1823	85.3615	78.0528	89.1977	78.0773	81.8308	79.91	MMDAE-ZINB-Harmony-256x32
1824	86.9573	78.4694	90.4454	78.4933	82.8272	80.602	MMDAE-ZINB-Harmony-256x32
1825	87.0255	78.5349	90.4951	78.5588	82.8902	80.6664	MMDAE-ZINB-Harmony-256x32
1826	87.0167	78.5331	90.4916	78.557	82.9294	80.684	MMDAE-ZINB-Harmony-256x32
1827	87.0167	78.5331	90.4916	78.557	82.9294	80.684	MMDAE-ZINB-Harmony-256x32
1828	86.831	78.4472	90.3514	78.4712	82.7416	80.5498	MMDAE-ZINB-Harmony-256x32
1829	86.8172	78.4251	90.3434	78.4491	82.7545	80.5443	MMDAE-ZINB-Harmony-256x32
1830	86.9189	78.4324	90.4217	78.4563	82.8451	80.591	MMDAE-ZINB-Harmony-256x32
1831	86.9189	78.4324	90.4217	78.4563	82.8451	80.591	MMDAE-ZINB-Harmony-256x32
1832	87.0661	78.54	90.5312	78.5639	83.0111	80.7263	MMDAE-ZINB-Harmony-256x32
1833	86.8609	78.6792	90.3373	78.7029	82.5194	80.5659	MMDAE-ZINB-Harmony-256x32
1834	86.8609	78.6792	90.3373	78.7029	82.5194	80.5659	MMDAE-ZINB-Harmony-256x32
1835	86.8522	77.9229	90.4458	77.9475	83.7914	80.7638	MMDAE-ZINB-Harmony-256x32
1836	86.8522	77.9229	90.4458	77.9475	83.7914	80.7638	MMDAE-ZINB-Harmony-256x32
1837	86.8522	77.9229	90.4458	77.9475	83.7914	80.7638	MMDAE-ZINB-Harmony-256x32
1838	86.889	78.463	90.393	78.487	82.7795	80.5761	MMDAE-ZINB-Harmony-256x32
1839	86.911	78.4432	90.4121	78.4672	82.8158	80.5829	MMDAE-ZINB-Harmony-256x32
1840	86.911	78.4432	90.4121	78.4672	82.8158	80.5829	MMDAE-ZINB-Harmony-256x32
1841	87.2414	78.4511	90.6959	78.4751	83.6929	81.0001	MMDAE-ZINB-Harmony-256x32
1842	87.2878	78.5115	90.724	78.5354	83.624	80.9999	MMDAE-ZINB-Harmony-256x32
1843	86.8523	78.3946	90.3691	78.4186	82.7628	80.5322	MMDAE-ZINB-Harmony-256x32
1844	87.2289	78.4397	90.6868	78.4637	83.6205	80.96	MMDAE-ZINB-Harmony-256x32
1845	87.2073	78.4445	90.6624	78.4685	83.5226	80.9167	MMDAE-ZINB-Harmony-256x32
1846	87.2289	78.4534	90.6872	78.4774	83.6917	81.0007	MMDAE-ZINB-Harmony-256x32
1847	87.1602	78.4068	90.6336	78.4308	83.601	80.9334	MMDAE-ZINB-Harmony-256x32
1848	87.2076	78.444	90.67	78.468	83.6596	80.9807	MMDAE-ZINB-Harmony-256x32
1849	84.9373	78.0771	88.8347	78.1015	80.7677	79.4122	MMDAE-ZINB-Harmony-256x32
1850	84.9286	78.0395	88.8301	78.0639	80.7736	79.3956	MMDAE-ZINB-Harmony-256x32
1851	84.9286	78.0395	88.8301	78.0639	80.7736	79.3956	MMDAE-ZINB-Harmony-256x32
1852	84.9286	78.0395	88.8301	78.0639	80.7736	79.3956	MMDAE-ZINB-Harmony-256x32
1853	84.9373	78.0771	88.8347	78.1015	80.7677	79.4122	MMDAE-ZINB-Harmony-256x32
1854	85.0355	78.1069	88.91	78.1312	80.8697	79.4769	MMDAE-ZINB-Harmony-256x32
1855	85.0355	78.1069	88.91	78.1312	80.8697	79.4769	MMDAE-ZINB-Harmony-256x32
1856	86.7274	78.3554	90.2685	78.3795	82.5766	80.4233	MMDAE-ZINB-Harmony-256x32
1857	86.638	78.3006	90.2115	78.3247	82.6473	80.428	MMDAE-ZINB-Harmony-256x32
1858	86.7968	77.8861	90.3826	77.9107	83.3826	80.5539	MMDAE-ZINB-Harmony-256x32
1859	86.7968	77.8861	90.3826	77.9107	83.3826	80.5539	MMDAE-ZINB-Harmony-256x32
1860	86.7968	77.8861	90.3826	77.9107	83.3826	80.5539	MMDAE-ZINB-Harmony-256x32
1861	86.8063	77.8845	90.3871	77.9091	83.3404	80.5333	MMDAE-ZINB-Harmony-256x32
1862	86.7079	78.3458	90.2489	78.3698	82.4741	80.3696	MMDAE-ZINB-Harmony-256x32
1863	86.801	77.8974	90.3993	77.9221	83.6611	80.6896	MMDAE-ZINB-Harmony-256x32
1864	86.9163	78.5227	90.4056	78.5466	82.7187	80.5787	MMDAE-ZINB-Harmony-256x32
1865	86.9163	78.5227	90.4056	78.5466	82.7187	80.5787	MMDAE-ZINB-Harmony-256x32
1866	86.8357	78.4917	90.3421	78.5156	82.6192	80.5152	MMDAE-ZINB-Harmony-256x32
1867	86.8357	78.4917	90.3421	78.5156	82.6192	80.5152	MMDAE-ZINB-Harmony-256x32
1868	86.8357	78.4917	90.3421	78.5156	82.6192	80.5152	MMDAE-ZINB-Harmony-256x32
1869	87.0507	78.4643	90.5306	78.4882	83.1817	80.7668	MMDAE-ZINB-Harmony-256x32
1870	86.7687	78.3232	90.3039	78.3474	82.6484	80.4404	MMDAE-ZINB-Harmony-256x32
1871	86.9903	78.4503	90.4808	78.4743	83.0649	80.7044	MMDAE-ZINB-Harmony-256x32
1872	86.7354	77.8449	90.3501	77.8696	83.5817	80.6246	MMDAE-ZINB-Harmony-256x32
1873	86.7463	77.8538	90.3598	77.8785	83.6264	80.6501	MMDAE-ZINB-Harmony-256x32
1874	86.7463	77.8538	90.3598	77.8785	83.6264	80.6501	MMDAE-ZINB-Harmony-256x32
1875	86.9713	78.1253	90.5086	78.1496	83.5988	80.7824	MMDAE-ZINB-Harmony-256x32
1876	86.7687	78.3232	90.3039	78.3474	82.6484	80.4404	MMDAE-ZINB-Harmony-256x32
1877	86.7303	78.2815	90.2719	78.3057	82.545	80.3695	MMDAE-ZINB-Harmony-256x32
1878	86.7079	78.2681	90.2544	78.2923	82.5119	80.3467	MMDAE-ZINB-Harmony-256x32
1879	87.1509	78.4504	90.6079	78.4744	83.2874	80.8093	MMDAE-ZINB-Harmony-256x32
1880	86.8134	78.3537	90.332	78.3778	82.6114	80.4389	MMDAE-ZINB-Harmony-256x32
1881	86.6662	78.31	90.2145	78.3341	82.3778	80.3051	MMDAE-ZINB-Harmony-256x32
1882	86.8138	78.387	90.3305	78.411	82.6084	80.455	MMDAE-ZINB-Harmony-256x32
1883	86.7494	78.4425	90.2721	78.4665	82.4855	80.4258	MMDAE-ZINB-Harmony-256x32
1884	86.6173	78.3724	90.1665	78.3964	82.2872	80.2947	MMDAE-ZINB-Harmony-256x32
1885	86.6173	78.3724	90.1665	78.3964	82.2872	80.2947	MMDAE-ZINB-Harmony-256x32
1886	86.6173	78.3724	90.1665	78.3964	82.2872	80.2947	MMDAE-ZINB-Harmony-256x32
1887	48.6622	59.8789	60.4817	66.37	59.9191	62.9798	MMDVAE-Poisson-256x32
1888	48.6481	59.8508	60.471	66.3291	59.891	62.9459	MMDVAE-Poisson-256x32
1889	48.6481	59.8508	60.471	66.3291	59.891	62.9459	MMDVAE-Poisson-256x32
1890	48.849	60.0378	60.6297	66.5819	60.0777	63.1628	MMDVAE-Poisson-256x32
1891	48.849	60.0378	60.6297	66.5819	60.0777	63.1628	MMDVAE-Poisson-256x32
1892	48.8148	59.9895	60.603	66.514	60.0296	63.1057	MMDVAE-Poisson-256x32
1893	48.8178	59.9895	60.6056	66.5091	60.0296	63.1035	MMDVAE-Poisson-256x32
1894	48.7472	59.9547	60.5478	66.4849	59.9948	63.0733	MMDVAE-Poisson-256x32
1895	48.7472	59.9547	60.5478	66.4849	59.9948	63.0733	MMDVAE-Poisson-256x32
1896	48.7472	59.9547	60.5478	66.4849	59.9948	63.0733	MMDVAE-Poisson-256x32
1897	48.7472	59.9547	60.5478	66.4849	59.9948	63.0733	MMDVAE-Poisson-256x32
1898	48.8152	59.988	60.6035	66.5086	60.028	63.1023	MMDVAE-Poisson-256x32
1899	48.8152	59.988	60.6035	66.5086	60.028	63.1023	MMDVAE-Poisson-256x32
1900	48.7472	59.9547	60.5478	66.4849	59.9948	63.0733	MMDVAE-Poisson-256x32
1901	48.7456	59.9558	60.5464	66.4882	59.9959	63.0754	MMDVAE-Poisson-256x32
1902	48.7456	59.9558	60.5464	66.4882	59.9959	63.0754	MMDVAE-Poisson-256x32
1903	48.8237	59.9976	60.6101	66.5241	60.0376	63.1146	MMDVAE-Poisson-256x32
1904	48.8237	59.9976	60.6101	66.5241	60.0376	63.1146	MMDVAE-Poisson-256x32
1905	48.8348	60.0142	60.6184	66.5559	60.0542	63.1381	MMDVAE-Poisson-256x32
1906	48.8348	60.0142	60.6184	66.5559	60.0542	63.1381	MMDVAE-Poisson-256x32
1907	48.8335	60.0085	60.6177	66.5422	60.0485	63.1288	MMDVAE-Poisson-256x32
1908	48.8335	60.0085	60.6177	66.5422	60.0485	63.1288	MMDVAE-Poisson-256x32
1909	48.8335	60.0085	60.6177	66.5422	60.0485	63.1288	MMDVAE-Poisson-256x32
1910	48.8335	60.0085	60.6177	66.5422	60.0485	63.1288	MMDVAE-Poisson-256x32
1911	48.8335	60.0085	60.6177	66.5422	60.0485	63.1288	MMDVAE-Poisson-256x32
1912	48.951	60.1893	60.7079	66.8182	60.2291	63.3528	MMDVAE-Poisson-256x32
1913	48.951	60.1893	60.7079	66.8182	60.2291	63.3528	MMDVAE-Poisson-256x32
1914	48.951	60.1893	60.7079	66.8182	60.2291	63.3528	MMDVAE-Poisson-256x32
1915	48.951	60.1893	60.7079	66.8182	60.2291	63.3528	MMDVAE-Poisson-256x32
1916	48.6603	59.9575	60.4784	66.4822	59.9975	63.0736	MMDVAE-Poisson-256x32
1917	48.6603	59.9575	60.4784	66.4822	59.9975	63.0736	MMDVAE-Poisson-256x32
1918	48.6603	59.9575	60.4784	66.4822	59.9975	63.0736	MMDVAE-Poisson-256x32
1919	48.6603	59.9575	60.4784	66.4822	59.9975	63.0736	MMDVAE-Poisson-256x32
1920	48.662	59.9477	60.48	66.4673	59.9877	63.0615	MMDVAE-Poisson-256x32
1921	48.662	59.9477	60.48	66.4673	59.9877	63.0615	MMDVAE-Poisson-256x32
1922	48.662	59.9477	60.48	66.4673	59.9877	63.0615	MMDVAE-Poisson-256x32
1923	48.662	59.9477	60.48	66.4673	59.9877	63.0615	MMDVAE-Poisson-256x32
1924	48.662	59.9477	60.48	66.4673	59.9877	63.0615	MMDVAE-Poisson-256x32
1925	48.6692	59.9674	60.4853	66.4982	60.0074	63.0863	MMDVAE-Poisson-256x32
1926	48.6692	59.9674	60.4853	66.4982	60.0074	63.0863	MMDVAE-Poisson-256x32
1927	48.6692	59.9674	60.4853	66.4982	60.0074	63.0863	MMDVAE-Poisson-256x32
1928	48.6603	59.9575	60.4784	66.4822	59.9975	63.0736	MMDVAE-Poisson-256x32
1929	48.6603	59.9575	60.4784	66.4822	59.9975	63.0736	MMDVAE-Poisson-256x32
1930	48.6603	59.9575	60.4784	66.4822	59.9975	63.0736	MMDVAE-Poisson-256x32
1931	48.6469	59.7866	60.475	66.1864	59.8269	62.8462	MMDVAE-Poisson-256x32
1932	48.6469	59.7866	60.475	66.1864	59.8269	62.8462	MMDVAE-Poisson-256x32
1933	48.6469	59.7866	60.475	66.1864	59.8269	62.8462	MMDVAE-Poisson-256x32
1934	48.6469	59.7866	60.475	66.1864	59.8269	62.8462	MMDVAE-Poisson-256x32
1935	48.6469	59.7866	60.475	66.1864	59.8269	62.8462	MMDVAE-Poisson-256x32
1936	48.6469	59.7866	60.475	66.1864	59.8269	62.8462	MMDVAE-Poisson-256x32
1937	48.6469	59.7866	60.475	66.1864	59.8269	62.8462	MMDVAE-Poisson-256x32
1938	48.6469	59.7866	60.475	66.1864	59.8269	62.8462	MMDVAE-Poisson-256x32
1939	48.6469	59.7866	60.475	66.1864	59.8269	62.8462	MMDVAE-Poisson-256x32
1940	48.6469	59.7866	60.475	66.1864	59.8269	62.8462	MMDVAE-Poisson-256x32
1941	48.6469	59.7866	60.475	66.1864	59.8269	62.8462	MMDVAE-Poisson-256x32
1942	48.6384	59.7774	60.4685	66.1711	59.8177	62.8342	MMDVAE-Poisson-256x32
1943	48.6384	59.7774	60.4685	66.1711	59.8177	62.8342	MMDVAE-Poisson-256x32
1944	48.6384	59.7774	60.4685	66.1711	59.8177	62.8342	MMDVAE-Poisson-256x32
1945	48.3542	59.785	60.2035	66.9255	59.8248	63.1763	MMDVAE-Poisson-256x32
1946	48.3542	59.785	60.2035	66.9255	59.8248	63.1763	MMDVAE-Poisson-256x32
1947	48.3542	59.785	60.2035	66.9255	59.8248	63.1763	MMDVAE-Poisson-256x32
1948	48.3689	59.8025	60.2152	66.945	59.8423	63.1947	MMDVAE-Poisson-256x32
1949	48.3689	59.8025	60.2152	66.945	59.8423	63.1947	MMDVAE-Poisson-256x32
1950	48.3689	59.8025	60.2152	66.945	59.8423	63.1947	MMDVAE-Poisson-256x32
1951	48.6951	59.9087	60.5076	66.4187	59.9488	63.0181	MMDVAE-Poisson-256x32
1952	48.6951	59.9087	60.5076	66.4187	59.9488	63.0181	MMDVAE-Poisson-256x32
1953	48.6951	59.9087	60.5076	66.4187	59.9488	63.0181	MMDVAE-Poisson-256x32
1954	48.6951	59.9087	60.5076	66.4187	59.9488	63.0181	MMDVAE-Poisson-256x32
1955	48.6951	59.9087	60.5076	66.4187	59.9488	63.0181	MMDVAE-Poisson-256x32
1956	48.6951	59.9087	60.5076	66.4187	59.9488	63.0181	MMDVAE-Poisson-256x32
1957	48.7603	59.9613	60.5555	66.5551	60.0013	63.1085	MMDVAE-Poisson-256x32
1958	48.7603	59.9613	60.5555	66.5551	60.0013	63.1085	MMDVAE-Poisson-256x32
1959	48.7585	59.971	60.5538	66.57	60.011	63.1206	MMDVAE-Poisson-256x32
1960	48.6478	59.7828	60.4747	66.2019	59.8231	62.851	MMDVAE-Poisson-256x32
1961	47.5746	58.9786	59.6612	64.6787	59.0201	61.72	MMDVAE-Poisson-256x32
1962	47.5746	58.9786	59.6612	64.6787	59.0201	61.72	MMDVAE-Poisson-256x32
1963	47.5746	58.9786	59.6612	64.6787	59.0201	61.72	MMDVAE-Poisson-256x32
1964	47.5746	58.9786	59.6612	64.6787	59.0201	61.72	MMDVAE-Poisson-256x32
1965	47.5746	58.9786	59.6612	64.6787	59.0201	61.72	MMDVAE-Poisson-256x32
1966	47.5746	58.9786	59.6612	64.6787	59.0201	61.72	MMDVAE-Poisson-256x32
1967	47.5746	58.9786	59.6612	64.6787	59.0201	61.72	MMDVAE-Poisson-256x32
1968	47.605	59.0088	59.6901	64.6688	59.0503	61.732	MMDVAE-Poisson-256x32
1969	48.5366	59.6818	60.3627	66.5225	59.722	62.9391	MMDVAE-Poisson-256x32
1970	48.5528	59.713	60.375	66.5707	59.7531	62.9779	MMDVAE-Poisson-256x32
1971	48.2907	59.769	60.1512	66.9298	59.8089	63.1693	MMDVAE-Poisson-256x32
1972	48.2907	59.769	60.1512	66.9298	59.8089	63.1693	MMDVAE-Poisson-256x32
1973	48.3574	59.7833	60.206	66.9253	59.8231	63.1752	MMDVAE-Poisson-256x32
1974	48.3574	59.7833	60.206	66.9253	59.8231	63.1752	MMDVAE-Poisson-256x32
1975	48.3574	59.7833	60.206	66.9253	59.8231	63.1752	MMDVAE-Poisson-256x32
1976	48.3775	59.8047	60.2223	66.9456	59.8446	63.1962	MMDVAE-Poisson-256x32
1977	48.3775	59.8047	60.2223	66.9456	59.8446	63.1962	MMDVAE-Poisson-256x32
1978	48.3775	59.8047	60.2223	66.9456	59.8446	63.1962	MMDVAE-Poisson-256x32
1979	48.3775	59.8047	60.2223	66.9456	59.8446	63.1962	MMDVAE-Poisson-256x32
1980	48.3775	59.8047	60.2223	66.9456	59.8446	63.1962	MMDVAE-Poisson-256x32
1981	48.3134	59.7847	60.1697	66.9424	59.8245	63.1836	MMDVAE-Poisson-256x32
1982	48.1961	59.7333	60.0731	66.9372	59.7732	63.1527	MMDVAE-Poisson-256x32
1983	48.1961	59.7333	60.0731	66.9372	59.7732	63.1527	MMDVAE-Poisson-256x32
1984	48.2977	59.7444	60.1572	66.9016	59.7843	63.143	MMDVAE-Poisson-256x32
1985	48.3031	59.7481	60.1617	66.9022	59.788	63.1454	MMDVAE-Poisson-256x32
1986	48.3031	59.7481	60.1617	66.9022	59.788	63.1454	MMDVAE-Poisson-256x32
1987	48.2668	59.7149	60.1322	66.8719	59.7548	63.1133	MMDVAE-Poisson-256x32
1988	48.2668	59.7149	60.1322	66.8719	59.7548	63.1133	MMDVAE-Poisson-256x32
1989	48.2786	59.7237	60.1417	66.8819	59.7636	63.1227	MMDVAE-Poisson-256x32
1990	48.2786	59.7237	60.1417	66.8819	59.7636	63.1227	MMDVAE-Poisson-256x32
1991	48.1921	59.723	60.0702	66.9183	59.7629	63.1385	MMDVAE-Poisson-256x32
1992	48.1921	59.723	60.0702	66.9183	59.7629	63.1385	MMDVAE-Poisson-256x32
1993	48.1897	59.7299	60.0682	66.9272	59.7697	63.1463	MMDVAE-Poisson-256x32
1994	48.3031	59.7481	60.1617	66.9022	59.788	63.1454	MMDVAE-Poisson-256x32
1995	48.7274	60.0412	60.5237	66.7421	60.0811	63.2367	MMDVAE-Poisson-256x32
1996	48.7274	60.0412	60.5237	66.7421	60.0811	63.2367	MMDVAE-Poisson-256x32
1997	48.6102	59.9201	60.4374	66.4625	59.9602	63.0442	MMDVAE-Poisson-256x32
1998	48.6119	59.9103	60.439	66.4477	59.9504	63.0321	MMDVAE-Poisson-256x32
[truncated: 2,181 more rows]

## Sheet: AEs-256x16
	ARIS	AMIS	FMS	HS	CS	VM	Method
0	48.498	59.7844	60.3571	66.0505	59.8248	62.7837	VAE-Poisson-256x16
1	48.4997	59.7916	60.3584	66.0597	59.832	62.7918	VAE-Poisson-256x16
2	48.5004	59.7633	60.3588	66.0316	59.8038	62.7636	VAE-Poisson-256x16
3	48.4456	59.7003	60.3168	65.931	59.7408	62.6835	VAE-Poisson-256x16
4	48.4907	59.7456	60.3549	65.9545	59.7861	62.719	VAE-Poisson-256x16
5	48.4907	59.7456	60.3549	65.9545	59.7861	62.719	VAE-Poisson-256x16
6	48.4907	59.7456	60.3549	65.9545	59.7861	62.719	VAE-Poisson-256x16
7	48.4907	59.7456	60.3549	65.9545	59.7861	62.719	VAE-Poisson-256x16
8	48.4907	59.7456	60.3549	65.9545	59.7861	62.719	VAE-Poisson-256x16
9	48.4907	59.7456	60.3549	65.9545	59.7861	62.719	VAE-Poisson-256x16
10	48.4907	59.7456	60.3549	65.9545	59.7861	62.719	VAE-Poisson-256x16
11	48.4907	59.7456	60.3549	65.9545	59.7861	62.719	VAE-Poisson-256x16
12	48.4931	59.7617	60.3562	65.9818	59.8022	62.7402	VAE-Poisson-256x16
13	48.5684	59.902	60.4114	66.2171	59.9422	62.9236	VAE-Poisson-256x16
14	48.5684	59.902	60.4114	66.2171	59.9422	62.9236	VAE-Poisson-256x16
15	48.5684	59.902	60.4114	66.2171	59.9422	62.9236	VAE-Poisson-256x16
16	48.5725	59.9031	60.4148	66.2171	59.9433	62.9242	VAE-Poisson-256x16
17	48.5725	59.9031	60.4148	66.2171	59.9433	62.9242	VAE-Poisson-256x16
18	48.5725	59.9031	60.4148	66.2171	59.9433	62.9242	VAE-Poisson-256x16
19	48.4896	59.7363	60.3504	65.9976	59.7767	62.7333	VAE-Poisson-256x16
20	48.4984	59.7474	60.3572	66.0149	59.7879	62.7473	VAE-Poisson-256x16
21	48.4984	59.7474	60.3572	66.0149	59.7879	62.7473	VAE-Poisson-256x16
22	48.4984	59.7474	60.3572	66.0149	59.7879	62.7473	VAE-Poisson-256x16
23	48.4896	59.7363	60.3504	65.9976	59.7767	62.7333	VAE-Poisson-256x16
24	48.4984	59.7474	60.3572	66.0149	59.7879	62.7473	VAE-Poisson-256x16
25	48.4984	59.7474	60.3572	66.0149	59.7879	62.7473	VAE-Poisson-256x16
26	48.3941	59.7196	60.2713	66.0156	59.7601	62.7323	VAE-Poisson-256x16
27	48.3941	59.7196	60.2713	66.0156	59.7601	62.7323	VAE-Poisson-256x16
28	48.3941	59.7196	60.2713	66.0156	59.7601	62.7323	VAE-Poisson-256x16
29	48.3941	59.7196	60.2713	66.0156	59.7601	62.7323	VAE-Poisson-256x16
30	48.3941	59.7196	60.2713	66.0156	59.7601	62.7323	VAE-Poisson-256x16
31	48.3941	59.7196	60.2713	66.0156	59.7601	62.7323	VAE-Poisson-256x16
32	48.3941	59.7196	60.2713	66.0156	59.7601	62.7323	VAE-Poisson-256x16
33	48.3941	59.7196	60.2713	66.0156	59.7601	62.7323	VAE-Poisson-256x16
34	48.3941	59.7196	60.2713	66.0156	59.7601	62.7323	VAE-Poisson-256x16
35	48.4984	59.7474	60.3572	66.0149	59.7879	62.7473	VAE-Poisson-256x16
36	48.4984	59.7474	60.3572	66.0149	59.7879	62.7473	VAE-Poisson-256x16
37	48.644	59.8426	60.4686	66.2083	59.8829	62.8869	VAE-Poisson-256x16
38	48.6805	59.8894	60.4989	66.245	59.9297	62.9293	VAE-Poisson-256x16
39	48.5491	59.6593	60.3974	65.93	59.6998	62.6604	VAE-Poisson-256x16
40	48.4868	59.5939	60.3461	65.8742	59.6345	62.5993	VAE-Poisson-256x16
41	48.4868	59.5939	60.3461	65.8742	59.6345	62.5993	VAE-Poisson-256x16
42	48.5666	59.6793	60.4078	66.006	59.7197	62.7057	VAE-Poisson-256x16
43	48.5542	59.6593	60.4017	65.9273	59.6998	62.6592	VAE-Poisson-256x16
44	48.5542	59.6593	60.4017	65.9273	59.6998	62.6592	VAE-Poisson-256x16
45	48.5584	59.6771	60.4011	66.0061	59.7176	62.7045	VAE-Poisson-256x16
46	48.5584	59.6771	60.4011	66.0061	59.7176	62.7045	VAE-Poisson-256x16
47	48.6201	59.7439	60.4519	66.0628	59.7843	62.767	VAE-Poisson-256x16
48	48.6201	59.7439	60.4519	66.0628	59.7843	62.767	VAE-Poisson-256x16
49	48.6201	59.7439	60.4519	66.0628	59.7843	62.767	VAE-Poisson-256x16
50	48.6201	59.7439	60.4519	66.0628	59.7843	62.767	VAE-Poisson-256x16
51	48.6201	59.7439	60.4519	66.0628	59.7843	62.767	VAE-Poisson-256x16
52	48.6201	59.7439	60.4519	66.0628	59.7843	62.767	VAE-Poisson-256x16
53	48.5584	59.6771	60.4011	66.0061	59.7176	62.7045	VAE-Poisson-256x16
54	48.5584	59.6771	60.4011	66.0061	59.7176	62.7045	VAE-Poisson-256x16
55	48.5584	59.6771	60.4011	66.0061	59.7176	62.7045	VAE-Poisson-256x16
56	48.5584	59.6771	60.4011	66.0061	59.7176	62.7045	VAE-Poisson-256x16
57	48.5584	59.6771	60.4011	66.0061	59.7176	62.7045	VAE-Poisson-256x16
58	48.5584	59.6771	60.4011	66.0061	59.7176	62.7045	VAE-Poisson-256x16
59	48.5584	59.6771	60.4011	66.0061	59.7176	62.7045	VAE-Poisson-256x16
60	48.5584	59.6771	60.4011	66.0061	59.7176	62.7045	VAE-Poisson-256x16
61	48.5584	59.6771	60.4011	66.0061	59.7176	62.7045	VAE-Poisson-256x16
62	48.5584	59.6771	60.4011	66.0061	59.7176	62.7045	VAE-Poisson-256x16
63	48.5584	59.6771	60.4011	66.0061	59.7176	62.7045	VAE-Poisson-256x16
64	48.5584	59.6771	60.4011	66.0061	59.7176	62.7045	VAE-Poisson-256x16
65	48.5584	59.6771	60.4011	66.0061	59.7176	62.7045	VAE-Poisson-256x16
66	48.6202	59.723	60.4518	66.0428	59.7634	62.7464	VAE-Poisson-256x16
67	48.6202	59.723	60.4518	66.0428	59.7634	62.7464	VAE-Poisson-256x16
68	47.3404	58.7891	59.3877	65.6913	58.83	62.0716	VAE-ZIP-256x16
69	47.3404	58.7891	59.3877	65.6913	58.83	62.0716	VAE-ZIP-256x16
70	47.7252	59.2885	59.7018	66.1289	59.329	62.5447	VAE-ZIP-256x16
71	47.7489	59.2757	59.7212	66.1104	59.3162	62.5293	VAE-ZIP-256x16
72	47.071	58.8943	59.1626	65.9696	58.9351	62.2542	VAE-ZIP-256x16
73	47.071	58.8943	59.1626	65.9696	58.9351	62.2542	VAE-ZIP-256x16
74	47.7694	59.1747	59.738	65.9954	59.2154	62.4218	VAE-ZIP-256x16
75	47.7694	59.1747	59.738	65.9954	59.2154	62.4218	VAE-ZIP-256x16
76	47.7335	59.0978	59.7093	65.9089	59.1385	62.3404	VAE-ZIP-256x16
77	47.7445	59.3094	59.717	66.1578	59.3499	62.5692	VAE-ZIP-256x16
78	47.7445	59.3094	59.717	66.1578	59.3499	62.5692	VAE-ZIP-256x16
79	47.7445	59.3094	59.717	66.1578	59.3499	62.5692	VAE-ZIP-256x16
80	47.7445	59.3094	59.717	66.1578	59.3499	62.5692	VAE-ZIP-256x16
81	47.7445	59.3094	59.717	66.1578	59.3499	62.5692	VAE-ZIP-256x16
82	47.7445	59.3094	59.717	66.1578	59.3499	62.5692	VAE-ZIP-256x16
83	47.7445	59.3094	59.717	66.1578	59.3499	62.5692	VAE-ZIP-256x16
84	47.7445	59.3094	59.717	66.1578	59.3499	62.5692	VAE-ZIP-256x16
85	47.7445	59.3094	59.717	66.1578	59.3499	62.5692	VAE-ZIP-256x16
86	47.7445	59.3094	59.717	66.1578	59.3499	62.5692	VAE-ZIP-256x16
87	47.7445	59.3094	59.717	66.1578	59.3499	62.5692	VAE-ZIP-256x16
88	47.7445	59.3094	59.717	66.1578	59.3499	62.5692	VAE-ZIP-256x16
89	47.7445	59.3094	59.717	66.1578	59.3499	62.5692	VAE-ZIP-256x16
90	47.7445	59.3094	59.717	66.1578	59.3499	62.5692	VAE-ZIP-256x16
91	47.7445	59.3094	59.717	66.1578	59.3499	62.5692	VAE-ZIP-256x16
92	47.7445	59.3094	59.717	66.1578	59.3499	62.5692	VAE-ZIP-256x16
93	47.7445	59.3094	59.717	66.1578	59.3499	62.5692	VAE-ZIP-256x16
94	47.7445	59.3094	59.717	66.1578	59.3499	62.5692	VAE-ZIP-256x16
95	47.7683	59.2967	59.7364	66.1393	59.3372	62.5539	VAE-ZIP-256x16
96	47.7683	59.2967	59.7364	66.1393	59.3372	62.5539	VAE-ZIP-256x16
97	47.6374	59.0384	59.6282	65.8893	59.0792	62.2986	VAE-ZIP-256x16
98	47.6374	59.0384	59.6282	65.8893	59.0792	62.2986	VAE-ZIP-256x16
99	47.6374	59.0384	59.6282	65.8893	59.0792	62.2986	VAE-ZIP-256x16
100	47.6374	59.0384	59.6282	65.8893	59.0792	62.2986	VAE-ZIP-256x16
101	47.6374	59.0384	59.6282	65.8893	59.0792	62.2986	VAE-ZIP-256x16
102	47.6374	59.0384	59.6282	65.8893	59.0792	62.2986	VAE-ZIP-256x16
103	47.6625	59.1095	59.6484	65.966	59.1502	62.3725	VAE-ZIP-256x16
104	47.6625	59.1095	59.6484	65.966	59.1502	62.3725	VAE-ZIP-256x16
105	47.6625	59.1095	59.6484	65.966	59.1502	62.3725	VAE-ZIP-256x16
106	47.6403	59.0826	59.6305	65.9385	59.1233	62.3452	VAE-ZIP-256x16
107	47.6522	59.1056	59.6398	65.9684	59.1463	62.3713	VAE-ZIP-256x16
108	47.6382	59.0477	59.6293	65.8896	59.0885	62.304	VAE-ZIP-256x16
109	47.6041	58.967	59.6029	65.822	59.0079	62.2289	VAE-ZIP-256x16
110	47.6041	58.967	59.6029	65.822	59.0079	62.2289	VAE-ZIP-256x16
111	47.6041	58.967	59.6029	65.822	59.0079	62.2289	VAE-ZIP-256x16
112	47.6619	58.5343	59.6699	64.9327	58.5758	61.5907	VAE-ZIP-256x16
113	47.6619	58.5343	59.6699	64.9327	58.5758	61.5907	VAE-ZIP-256x16
114	47.6619	58.5343	59.6699	64.9327	58.5758	61.5907	VAE-ZIP-256x16
115	47.4941	58.3295	59.5261	64.8057	58.3712	61.4204	VAE-ZIP-256x16
116	47.5836	58.4246	59.6027	64.9269	58.4661	61.5274	VAE-ZIP-256x16
117	47.5836	58.4246	59.6027	64.9269	58.4661	61.5274	VAE-ZIP-256x16
118	47.5836	58.4246	59.6027	64.9269	58.4661	61.5274	VAE-ZIP-256x16
119	47.5836	58.4246	59.6027	64.9269	58.4661	61.5274	VAE-ZIP-256x16
120	47.5836	58.4246	59.6027	64.9269	58.4661	61.5274	VAE-ZIP-256x16
121	47.5836	58.4246	59.6027	64.9269	58.4661	61.5274	VAE-ZIP-256x16
122	47.6887	58.5644	59.6914	64.9658	58.6059	61.6222	VAE-ZIP-256x16
123	47.6887	58.5644	59.6914	64.9658	58.6059	61.6222	VAE-ZIP-256x16
124	47.6887	58.5644	59.6914	64.9658	58.6059	61.6222	VAE-ZIP-256x16
125	47.6619	58.5343	59.6699	64.9327	58.5758	61.5907	VAE-ZIP-256x16
126	47.6619	58.5343	59.6699	64.9327	58.5758	61.5907	VAE-ZIP-256x16
127	47.6619	58.5343	59.6699	64.9327	58.5758	61.5907	VAE-ZIP-256x16
128	47.6619	58.5343	59.6699	64.9327	58.5758	61.5907	VAE-ZIP-256x16
129	47.6619	58.5343	59.6699	64.9327	58.5758	61.5907	VAE-ZIP-256x16
130	47.7054	58.6645	59.7036	65.1417	58.7058	61.7565	VAE-ZIP-256x16
131	47.7116	58.6661	59.7087	65.1417	58.7074	61.7574	VAE-ZIP-256x16
132	47.7116	58.6661	59.7087	65.1417	58.7074	61.7574	VAE-ZIP-256x16
133	47.7116	58.6661	59.7087	65.1417	58.7074	61.7574	VAE-ZIP-256x16
134	47.7116	58.6661	59.7087	65.1417	58.7074	61.7574	VAE-ZIP-256x16
135	47.2718	58.742	59.3272	65.7868	58.7829	62.088	VAE-ZIP-256x16
136	47.2517	58.6645	59.3083	65.7082	58.7055	62.0098	VAE-ZIP-256x16
137	47.826	59.2156	59.7815	66.0348	59.2562	62.4621	VAE-ZIP-256x16
138	48.1115	59.0966	60.0313	65.5913	59.1375	62.1974	VAE-ZIP-256x16
139	48.1759	59.2166	60.0862	65.6221	59.2574	62.2776	VAE-ZIP-256x16
140	48.1759	59.2166	60.0862	65.6221	59.2574	62.2776	VAE-ZIP-256x16
141	47.7547	58.7385	59.7405	65.2635	58.7798	61.8522	VAE-ZIP-256x16
142	47.7547	58.7385	59.7405	65.2635	58.7798	61.8522	VAE-ZIP-256x16
143	47.2616	58.7771	59.3184	65.8334	58.8179	62.1282	VAE-ZIP-256x16
144	47.2601	58.6375	59.3186	65.609	58.6785	61.9505	VAE-ZIP-256x16
145	47.2601	58.6375	59.3186	65.609	58.6785	61.9505	VAE-ZIP-256x16
146	47.2601	58.6375	59.3186	65.609	58.6785	61.9505	VAE-ZIP-256x16
147	47.2601	58.6375	59.3186	65.609	58.6785	61.9505	VAE-ZIP-256x16
148	47.3185	58.684	59.3661	65.6508	58.7251	61.9951	VAE-ZIP-256x16
149	47.3185	58.684	59.3661	65.6508	58.7251	61.9951	VAE-ZIP-256x16
150	47.271	58.6339	59.3279	65.5937	58.675	61.9417	VAE-ZIP-256x16
151	47.8027	59.1004	59.763	65.9023	59.1412	62.3389	VAE-ZIP-256x16
152	47.8027	59.1004	59.763	65.9023	59.1412	62.3389	VAE-ZIP-256x16
153	47.2727	58.7733	59.3278	65.8181	58.8142	62.1194	VAE-ZIP-256x16
154	47.2727	58.7733	59.3278	65.8181	58.8142	62.1194	VAE-ZIP-256x16
155	47.5659	58.9642	59.567	65.9624	59.0049	62.29	VAE-ZIP-256x16
156	47.236	58.5993	59.2994	65.5591	58.6404	61.9071	VAE-ZIP-256x16
157	47.236	58.5993	59.2994	65.5591	58.6404	61.9071	VAE-ZIP-256x16
158	47.236	58.5993	59.2994	65.5591	58.6404	61.9071	VAE-ZIP-256x16
159	47.4537	58.6758	59.4792	65.5966	58.7168	61.9663	VAE-ZIP-256x16
160	47.7744	59.0713	59.7303	66.3928	59.1116	62.541	VAE-ZIP-256x16
161	47.2925	58.7192	59.336	66.1442	58.7597	62.2337	VAE-ZIP-256x16
162	47.8315	59.2329	59.785	66.1159	59.2734	62.508	VAE-ZIP-256x16
163	47.6035	58.9859	59.5974	65.9861	59.0266	62.3126	VAE-ZIP-256x16
164	47.6035	58.9859	59.5974	65.9861	59.0266	62.3126	VAE-ZIP-256x16
165	47.6035	58.9859	59.5974	65.9861	59.0266	62.3126	VAE-ZIP-256x16
166	47.2682	58.6777	59.3166	66.0913	58.7183	62.187	VAE-ZIP-256x16
167	47.1732	58.567	59.2289	66.5905	58.6073	62.3443	VAE-ZIP-256x16
168	47.5183	58.7667	59.5111	66.7365	58.8068	62.5213	VAE-ZIP-256x16
169	47.5183	58.7667	59.5111	66.7365	58.8068	62.5213	VAE-ZIP-256x16
170	47.5183	58.7667	59.5111	66.7365	58.8068	62.5213	VAE-ZIP-256x16
171	47.556	58.7765	59.5419	66.7387	58.8166	62.5277	VAE-ZIP-256x16
172	47.4304	58.3336	59.4498	66.0335	58.3743	61.9681	VAE-ZIP-256x16
173	47.5325	58.359	59.5386	65.9163	58.3997	61.9307	VAE-ZIP-256x16
174	47.5325	58.359	59.5386	65.9163	58.3997	61.9307	VAE-ZIP-256x16
175	47.3023	58.6428	59.3535	65.5972	58.6838	61.9482	VAE-ZIP-256x16
176	47.3023	58.6428	59.3535	65.5972	58.6838	61.9482	VAE-ZIP-256x16
177	47.3023	58.6428	59.3535	65.5972	58.6838	61.9482	VAE-ZIP-256x16
178	47.3023	58.6428	59.3535	65.5972	58.6838	61.9482	VAE-ZIP-256x16
179	47.3023	58.6428	59.3535	65.5972	58.6838	61.9482	VAE-ZIP-256x16
180	46.6188	58.5312	58.9519	63.1966	58.574	60.7976	VAE-NB-256x16
181	46.6188	58.5312	58.9519	63.1966	58.574	60.7976	VAE-NB-256x16
182	46.9995	58.7307	59.2446	63.7274	58.7729	61.15	VAE-NB-256x16
183	46.9995	58.7307	59.2446	63.7274	58.7729	61.15	VAE-NB-256x16
184	47.0105	58.7209	59.2526	63.7253	58.7632	61.1438	VAE-NB-256x16
185	47.0105	58.7209	59.2526	63.7253	58.7632	61.1438	VAE-NB-256x16
186	47.0105	58.7209	59.2526	63.7253	58.7632	61.1438	VAE-NB-256x16
187	47.0105	58.7209	59.2526	63.7253	58.7632	61.1438	VAE-NB-256x16
188	47.0105	58.7209	59.2526	63.7253	58.7632	61.1438	VAE-NB-256x16
189	47.0105	58.7209	59.2526	63.7253	58.7632	61.1438	VAE-NB-256x16
190	47.0105	58.7209	59.2526	63.7253	58.7632	61.1438	VAE-NB-256x16
191	47.0816	58.8781	59.3065	63.9162	58.9201	61.3166	VAE-NB-256x16
192	47.0816	58.8781	59.3065	63.9162	58.9201	61.3166	VAE-NB-256x16
193	47.0816	58.8781	59.3065	63.9162	58.9201	61.3166	VAE-NB-256x16
194	47.0816	58.8781	59.3065	63.9162	58.9201	61.3166	VAE-NB-256x16
195	47.0816	58.8781	59.3065	63.9162	58.9201	61.3166	VAE-NB-256x16
196	47.0816	58.8781	59.3065	63.9162	58.9201	61.3166	VAE-NB-256x16
197	47.0816	58.8781	59.3065	63.9162	58.9201	61.3166	VAE-NB-256x16
198	47.0816	58.8781	59.3065	63.9162	58.9201	61.3166	VAE-NB-256x16
199	47.0816	58.8781	59.3065	63.9162	58.9201	61.3166	VAE-NB-256x16
200	47.0816	58.8781	59.3065	63.9162	58.9201	61.3166	VAE-NB-256x16
201	47.0816	58.8781	59.3065	63.9162	58.9201	61.3166	VAE-NB-256x16
202	47.0816	58.8781	59.3065	63.9162	58.9201	61.3166	VAE-NB-256x16
203	47.0816	58.8781	59.3065	63.9162	58.9201	61.3166	VAE-NB-256x16
204	47.0816	58.8781	59.3065	63.9162	58.9201	61.3166	VAE-NB-256x16
205	47.0816	58.8781	59.3065	63.9162	58.9201	61.3166	VAE-NB-256x16
206	47.0816	58.8781	59.3065	63.9162	58.9201	61.3166	VAE-NB-256x16
207	47.0816	58.8781	59.3065	63.9162	58.9201	61.3166	VAE-NB-256x16
208	47.0816	58.8781	59.3065	63.9162	58.9201	61.3166	VAE-NB-256x16
209	47.0816	58.8781	59.3065	63.9162	58.9201	61.3166	VAE-NB-256x16
210	47.0816	58.8781	59.3065	63.9162	58.9201	61.3166	VAE-NB-256x16
211	47.0816	58.8781	59.3065	63.9162	58.9201	61.3166	VAE-NB-256x16
212	47.0816	58.8781	59.3065	63.9162	58.9201	61.3166	VAE-NB-256x16
213	47.0816	58.8781	59.3065	63.9162	58.9201	61.3166	VAE-NB-256x16
214	47.0816	58.8781	59.3065	63.9162	58.9201	61.3166	VAE-NB-256x16
215	47.0816	58.8781	59.3065	63.9162	58.9201	61.3166	VAE-NB-256x16
216	47.0816	58.8781	59.3065	63.9162	58.9201	61.3166	VAE-NB-256x16
217	47.0816	58.8781	59.3065	63.9162	58.9201	61.3166	VAE-NB-256x16
218	47.0728	58.8765	59.2982	63.9256	58.9186	61.32	VAE-NB-256x16
219	47.0728	58.8765	59.2982	63.9256	58.9186	61.32	VAE-NB-256x16
220	47.7027	59.0668	59.7459	65.3521	59.1077	62.0733	VAE-NB-256x16
221	48.3934	59.4747	60.2136	67.562	59.5141	63.2832	VAE-NB-256x16
222	48.3934	59.4747	60.2136	67.562	59.5141	63.2832	VAE-NB-256x16
223	48.3934	59.4747	60.2136	67.562	59.5141	63.2832	VAE-NB-256x16
224	48.3934	59.4747	60.2136	67.562	59.5141	63.2832	VAE-NB-256x16
225	48.3695	59.4541	60.1941	67.5431	59.4936	63.2634	VAE-NB-256x16
226	47.7166	59.2731	59.6955	66.1094	59.3137	62.5274	VAE-NB-256x16
227	47.7166	59.2731	59.6955	66.1094	59.3137	62.5274	VAE-NB-256x16
228	47.7166	59.2731	59.6955	66.1094	59.3137	62.5274	VAE-NB-256x16
229	47.7166	59.2731	59.6955	66.1094	59.3137	62.5274	VAE-NB-256x16
230	47.7166	59.2731	59.6955	66.1094	59.3137	62.5274	VAE-NB-256x16
231	48.1337	59.2762	60.0022	67.3864	59.3158	63.0941	VAE-NB-256x16
232	47.8281	58.8325	59.7606	66.7306	58.8727	62.5558	VAE-NB-256x16
233	47.8281	58.8325	59.7606	66.7306	58.8727	62.5558	VAE-NB-256x16
234	47.8281	58.8325	59.7606	66.7306	58.8727	62.5558	VAE-NB-256x16
235	48.1602	59.2901	60.0237	67.3995	59.3297	63.1077	VAE-NB-256x16
236	48.1661	59.3062	60.0284	67.4199	59.3458	63.1257	VAE-NB-256x16
237	48.1632	59.3023	60.026	67.4182	59.3418	63.1227	VAE-NB-256x16
238	48.1632	59.3023	60.026	67.4182	59.3418	63.1227	VAE-NB-256x16
239	48.1632	59.3023	60.026	67.4182	59.3418	63.1227	VAE-NB-256x16
240	48.1696	59.3071	60.0312	67.4206	59.3467	63.1265	VAE-NB-256x16
241	48.1419	59.2865	60.0087	67.4022	59.3261	63.1068	VAE-NB-256x16
242	48.165	59.2986	60.0276	67.4112	59.3382	63.1176	VAE-NB-256x16
243	48.165	59.2986	60.0276	67.4112	59.3382	63.1176	VAE-NB-256x16
244	48.1411	59.2861	60.008	67.4024	59.3257	63.1067	VAE-NB-256x16
245	48.1411	59.2861	60.008	67.4024	59.3257	63.1067	VAE-NB-256x16
246	48.1458	59.2956	60.0117	67.4161	59.3352	63.1181	VAE-NB-256x16
247	48.1222	59.2762	59.9925	67.3983	59.3158	63.0993	VAE-NB-256x16
248	48.1222	59.2762	59.9925	67.3983	59.3158	63.0993	VAE-NB-256x16
249	47.7202	59.0126	59.758	65.3219	59.0536	62.0298	VAE-NB-256x16
250	48.1552	59.2961	60.0196	67.4097	59.3357	63.1155	VAE-NB-256x16
251	48.1552	59.2961	60.0196	67.4097	59.3357	63.1155	VAE-NB-256x16
252	48.1471	59.2962	60.0128	67.4157	59.3358	63.1182	VAE-NB-256x16
253	48.1471	59.2962	60.0128	67.4157	59.3358	63.1182	VAE-NB-256x16
254	48.1707	59.3158	60.032	67.4336	59.3553	63.1371	VAE-NB-256x16
255	48.1549	59.296	60.0194	67.4098	59.3356	63.1155	VAE-NB-256x16
256	48.1705	59.3156	60.0318	67.4337	59.3552	63.1371	VAE-NB-256x16
257	48.1549	59.296	60.0194	67.4098	59.3356	63.1155	VAE-NB-256x16
258	48.1559	59.3111	60.02	67.4322	59.3507	63.1339	VAE-NB-256x16
259	47.7194	59.0123	59.7573	65.3222	59.0533	62.0297	VAE-NB-256x16
260	48.365	59.4586	60.1904	67.5482	59.4981	63.2681	VAE-NB-256x16
261	48.1406	59.286	60.0076	67.4013	59.3256	63.1061	VAE-NB-256x16
262	48.1406	59.286	60.0076	67.4013	59.3256	63.1061	VAE-NB-256x16
263	48.1345	59.2946	60.0025	67.4153	59.3342	63.1172	VAE-NB-256x16
264	48.1345	59.2946	60.0025	67.4153	59.3342	63.1172	VAE-NB-256x16
265	48.1345	59.2946	60.0025	67.4153	59.3342	63.1172	VAE-NB-256x16
266	48.1345	59.2946	60.0025	67.4153	59.3342	63.1172	VAE-NB-256x16
267	48.1345	59.2946	60.0025	67.4153	59.3342	63.1172	VAE-NB-256x16
268	48.0049	59.1342	59.971	65.7145	59.1749	62.2735	VAE-NB-256x16
269	48.0049	59.1342	59.971	65.7145	59.1749	62.2735	VAE-NB-256x16
270	48.0049	59.1342	59.971	65.7145	59.1749	62.2735	VAE-NB-256x16
271	47.7084	59.0568	59.7501	65.3463	59.0977	62.0651	VAE-NB-256x16
272	47.7084	59.0568	59.7501	65.3463	59.0977	62.0651	VAE-NB-256x16
273	47.7084	59.0568	59.7501	65.3463	59.0977	62.0651	VAE-NB-256x16
274	47.7084	59.0568	59.7501	65.3463	59.0977	62.0651	VAE-NB-256x16
275	47.7084	59.0568	59.7501	65.3463	59.0977	62.0651	VAE-NB-256x16
276	47.7185	59.0119	59.7565	65.3226	59.0528	62.0297	VAE-NB-256x16
277	47.7185	59.0119	59.7565	65.3226	59.0528	62.0297	VAE-NB-256x16
278	47.7185	59.0119	59.7565	65.3226	59.0528	62.0297	VAE-NB-256x16
279	47.7185	59.0119	59.7565	65.3226	59.0528	62.0297	VAE-NB-256x16
280	47.9905	59.1806	59.8852	67.3166	59.2203	63.0094	VAE-NB-256x16
281	48.3503	59.4489	60.1783	67.5449	59.4884	63.2612	VAE-NB-256x16
282	48.3503	59.4489	60.1783	67.5449	59.4884	63.2612	VAE-NB-256x16
283	48.1954	59.3186	60.0524	67.4255	59.3582	63.1352	VAE-NB-256x16
284	48.1954	59.3186	60.0524	67.4255	59.3582	63.1352	VAE-NB-256x16
285	48.3982	59.4899	60.2173	67.5825	59.5293	63.3008	VAE-NB-256x16
286	48.3742	59.4694	60.1978	67.5637	59.5088	63.2809	VAE-NB-256x16
287	48.3742	59.4694	60.1978	67.5637	59.5088	63.2809	VAE-NB-256x16
288	48.3503	59.4489	60.1783	67.5449	59.4884	63.2612	VAE-NB-256x16
289	48.3503	59.4489	60.1783	67.5449	59.4884	63.2612	VAE-NB-256x16
290	48.3503	59.4489	60.1783	67.5449	59.4884	63.2612	VAE-NB-256x16
291	48.3503	59.4489	60.1783	67.5449	59.4884	63.2612	VAE-NB-256x16
292	48.4782	59.3275	60.2905	67.1259	59.3672	63.0086	VAE-NB-256x16
293	48.4782	59.3275	60.2905	67.1259	59.3672	63.0086	VAE-NB-256x16
294	48.4782	59.3275	60.2905	67.1259	59.3672	63.0086	VAE-NB-256x16
295	48.4782	59.3275	60.2905	67.1259	59.3672	63.0086	VAE-NB-256x16
296	48.4782	59.3275	60.2905	67.1259	59.3672	63.0086	VAE-NB-256x16
297	48.4782	59.3275	60.2905	67.1259	59.3672	63.0086	VAE-NB-256x16
298	48.4782	59.3275	60.2905	67.1259	59.3672	63.0086	VAE-NB-256x16
299	48.4782	59.3275	60.2905	67.1259	59.3672	63.0086	VAE-NB-256x16
300	48.4782	59.3275	60.2905	67.1259	59.3672	63.0086	VAE-NB-256x16
301	48.4782	59.3275	60.2905	67.1259	59.3672	63.0086	VAE-NB-256x16
302	48.4782	59.3275	60.2905	67.1259	59.3672	63.0086	VAE-NB-256x16
303	48.4782	59.3275	60.2905	67.1259	59.3672	63.0086	VAE-NB-256x16
304	48.6061	59.68	60.3861	67.7637	59.7193	63.4877	VAE-NB-256x16
305	48.6061	59.68	60.3861	67.7637	59.7193	63.4877	VAE-NB-256x16
306	48.6061	59.68	60.3861	67.7637	59.7193	63.4877	VAE-NB-256x16
307	48.6061	59.68	60.3861	67.7637	59.7193	63.4877	VAE-NB-256x16
308	48.6061	59.68	60.3861	67.7637	59.7193	63.4877	VAE-NB-256x16
309	48.8767	59.8272	60.6289	66.4754	59.8674	62.9986	VAE-ZINB-256x16
310	48.8767	59.8272	60.6289	66.4754	59.8674	62.9986	VAE-ZINB-256x16
311	48.8767	59.8272	60.6289	66.4754	59.8674	62.9986	VAE-ZINB-256x16
312	48.8445	59.8008	60.6027	66.4518	59.841	62.9734	VAE-ZINB-256x16
313	48.8862	59.8297	60.6367	66.4753	59.8699	62.9999	VAE-ZINB-256x16
314	48.8862	59.8297	60.6367	66.4753	59.8699	62.9999	VAE-ZINB-256x16
315	48.8862	59.8297	60.6367	66.4753	59.8699	62.9999	VAE-ZINB-256x16
316	49.0227	59.8658	60.7482	66.5001	59.906	63.0311	VAE-ZINB-256x16
317	49.0304	59.8895	60.7543	66.5289	59.9297	63.0571	VAE-ZINB-256x16
318	49.027	59.8859	60.7515	66.5249	59.926	63.0533	VAE-ZINB-256x16
319	49.027	59.8859	60.7515	66.5249	59.926	63.0533	VAE-ZINB-256x16
320	49.027	59.8859	60.7515	66.5249	59.926	63.0533	VAE-ZINB-256x16
321	49.027	59.8859	60.7515	66.5249	59.926	63.0533	VAE-ZINB-256x16
322	48.8294	59.8382	60.5891	66.5182	59.8783	63.0239	VAE-ZINB-256x16
323	48.8402	59.841	60.598	66.5182	59.8812	63.0254	VAE-ZINB-256x16
324	48.8402	59.841	60.598	66.5182	59.8812	63.0254	VAE-ZINB-256x16
325	48.8359	59.8399	60.5944	66.5182	59.88	63.0248	VAE-ZINB-256x16
326	48.8359	59.8399	60.5944	66.5182	59.88	63.0248	VAE-ZINB-256x16
327	48.8359	59.8399	60.5944	66.5182	59.88	63.0248	VAE-ZINB-256x16
328	48.8359	59.8399	60.5944	66.5182	59.88	63.0248	VAE-ZINB-256x16
329	48.8359	59.8399	60.5944	66.5182	59.88	63.0248	VAE-ZINB-256x16
330	48.8359	59.8399	60.5944	66.5182	59.88	63.0248	VAE-ZINB-256x16
331	48.8359	59.8399	60.5944	66.5182	59.88	63.0248	VAE-ZINB-256x16
332	48.8715	59.8569	60.6241	66.5181	59.897	63.0342	VAE-ZINB-256x16
333	48.8715	59.8569	60.6241	66.5181	59.897	63.0342	VAE-ZINB-256x16
334	48.8624	59.8545	60.6167	66.5181	59.8947	63.0329	VAE-ZINB-256x16
335	48.8624	59.8545	60.6167	66.5181	59.8947	63.0329	VAE-ZINB-256x16
336	48.8624	59.8545	60.6167	66.5181	59.8947	63.0329	VAE-ZINB-256x16
337	48.8624	59.8545	60.6167	66.5181	59.8947	63.0329	VAE-ZINB-256x16
338	48.8624	59.8545	60.6167	66.5181	59.8947	63.0329	VAE-ZINB-256x16
339	52.8031	61.3965	63.8361	72.3999	61.4326	66.4669	VAE-ZINB-256x16
340	52.8985	61.4028	63.9185	72.4805	61.4389	66.5045	VAE-ZINB-256x16
341	52.8047	61.3494	63.8387	72.37	61.3855	66.4267	VAE-ZINB-256x16
342	49.4474	60.0362	61.0692	67.7671	60.0754	63.6899	VAE-ZINB-256x16
343	86.1581	77.2232	89.9088	77.2485	82.9851	80.0141	VAE-Poisson-BBKNN-256x16
344	77.6564	70.3887	84.5475	70.4219	84.5633	76.8474	VAE-Poisson-BBKNN-256x16
345	85.7447	76.7122	89.6727	76.7381	83.1762	79.8275	VAE-Poisson-BBKNN-256x16
346	85.928	76.8803	89.8137	76.906	83.4913	80.0635	VAE-Poisson-BBKNN-256x16
347	85.9055	76.8617	89.7985	76.8874	83.4846	80.0503	VAE-Poisson-BBKNN-256x16
348	75.4565	70.0139	82.6369	70.0474	81.8191	75.477	VAE-Poisson-BBKNN-256x16
349	75.6663	70.0963	82.8017	70.1297	81.9926	75.5986	VAE-Poisson-BBKNN-256x16
350	85.9843	77.0754	89.7672	77.1009	82.6645	79.7858	VAE-Poisson-BBKNN-256x16
351	85.7919	76.823	89.6834	76.8487	83.0771	79.8416	VAE-Poisson-BBKNN-256x16
352	85.9126	76.9594	89.7529	76.985	83.012	79.885	VAE-Poisson-BBKNN-256x16
353	84.0564	76.6783	88.2119	76.7042	80.6333	78.6197	VAE-Poisson-BBKNN-256x16
354	84.0564	76.6783	88.2119	76.7042	80.6333	78.6197	VAE-Poisson-BBKNN-256x16
355	84.1726	76.7702	88.3052	76.796	80.8383	78.7653	VAE-Poisson-BBKNN-256x16
356	83.963	76.7294	88.142	76.7553	80.6925	78.6746	VAE-Poisson-BBKNN-256x16
357	84.0572	76.6501	88.2181	76.676	80.683	78.6285	VAE-Poisson-BBKNN-256x16
358	84.0572	76.6501	88.2181	76.676	80.683	78.6285	VAE-Poisson-BBKNN-256x16
359	83.9814	76.648	88.1582	76.6739	80.6338	78.604	VAE-Poisson-BBKNN-256x16
360	83.9032	76.6116	88.0985	76.6376	80.5722	78.5557	VAE-Poisson-BBKNN-256x16
361	86.0088	77.0457	89.7833	77.0712	82.6351	79.7562	VAE-Poisson-BBKNN-256x16
362	83.7784	76.606	88.0229	76.632	80.7999	78.6608	VAE-Poisson-BBKNN-256x16
363	83.9245	76.7593	88.1286	76.7852	80.926	78.8012	VAE-Poisson-BBKNN-256x16
364	83.9245	76.7593	88.1286	76.7852	80.926	78.8012	VAE-Poisson-BBKNN-256x16
365	57.6498	62.4477	69.2495	62.4877	70.704	66.3425	VAE-ZIP-BBKNN-256x16
366	57.6301	62.4414	69.2345	62.4815	70.694	66.3345	VAE-ZIP-BBKNN-256x16
367	57.6301	62.4414	69.2345	62.4815	70.694	66.3345	VAE-ZIP-BBKNN-256x16
368	57.5617	62.4153	69.1833	62.4554	70.6656	66.3073	VAE-ZIP-BBKNN-256x16
369	71.8913	66.4462	80.4139	66.4822	81.6327	73.2826	VAE-ZIP-BBKNN-256x16
370	71.9171	66.4881	80.4289	66.524	81.6476	73.314	VAE-ZIP-BBKNN-256x16
371	57.1078	65.7518	68.3712	65.7881	69.34	67.5174	VAE-ZIP-BBKNN-256x16
372	57.1312	65.8111	68.3875	65.8473	69.3967	67.5754	VAE-ZIP-BBKNN-256x16
373	57.1312	65.8111	68.3875	65.8473	69.3967	67.5754	VAE-ZIP-BBKNN-256x16
374	57.1427	65.7226	68.4021	65.7589	69.338	67.5011	VAE-ZIP-BBKNN-256x16
375	55.6643	64.9264	67.2571	64.9638	69.0786	66.958	VAE-ZIP-BBKNN-256x16
376	55.5416	64.8869	67.1548	64.9243	68.9765	66.8891	VAE-ZIP-BBKNN-256x16
377	55.5824	64.89	67.1875	64.9274	68.9941	66.899	VAE-ZIP-BBKNN-256x16
378	55.5768	64.8775	67.1851	64.9149	68.9879	66.8894	VAE-ZIP-BBKNN-256x16
379	57.613	65.7292	68.7827	65.7655	69.553	67.6062	VAE-ZIP-BBKNN-256x16
380	55.2306	65.9904	66.8187	66.0264	68.6804	67.3272	VAE-ZIP-BBKNN-256x16
381	55.2412	66.0284	66.823	66.0644	68.6894	67.3513	VAE-ZIP-BBKNN-256x16
382	55.2024	65.9785	66.7959	66.0145	68.6434	67.3033	VAE-ZIP-BBKNN-256x16
383	51.8872	63.1192	64.3605	63.1584	66.566	64.8175	VAE-ZIP-BBKNN-256x16
384	52.003	63.2129	64.4456	63.252	66.6671	64.9147	VAE-ZIP-BBKNN-256x16
385	57.8623	68.8862	68.4374	69.1272	68.9189	69.0229	VAE-ZIP-BBKNN-256x16
386	55.5222	66.1189	67.0468	66.1548	68.9032	67.501	VAE-ZIP-BBKNN-256x16
387	57.8384	65.0087	69.0074	65.046	70.0299	67.446	VAE-ZIP-BBKNN-256x16
388	58.2435	65.5708	69.2893	65.6073	69.6655	67.5755	VAE-ZIP-BBKNN-256x16
389	58.3123	65.6451	69.3382	65.6815	69.7389	67.6494	VAE-ZIP-BBKNN-256x16
390	55.5591	61.8807	67.6268	61.9213	69.336	65.4192	VAE-ZIP-BBKNN-256x16
391	55.3804	65.0919	67.0009	65.1288	68.0992	66.5809	VAE-ZIP-BBKNN-256x16
392	57.2461	65.2179	68.5137	65.2548	69.0633	67.105	VAE-ZIP-BBKNN-256x16
393	57.2461	65.2179	68.5137	65.2548	69.0633	67.105	VAE-ZIP-BBKNN-256x16
394	57.8773	65.0526	69.0286	65.0896	69.2007	67.0823	VAE-ZIP-BBKNN-256x16
395	57.8996	65.0304	69.0464	65.0675	69.1845	67.0628	VAE-ZIP-BBKNN-256x16
396	55.0826	65.8826	66.7025	65.9187	68.5185	67.1934	VAE-ZIP-BBKNN-256x16
397	55.1916	65.9665	66.786	66.0025	68.6245	67.288	VAE-ZIP-BBKNN-256x16
398	66.797	65.8013	76.2159	65.8378	75.4943	70.3361	VAE-ZIP-BBKNN-256x16
399	66.797	65.8013	76.2159	65.8378	75.4943	70.3361	VAE-ZIP-BBKNN-256x16
400	58.2941	62.9328	69.6461	62.9723	70.3223	66.4446	VAE-ZIP-BBKNN-256x16
401	58.3052	62.9387	69.6541	62.9782	70.326	66.4496	VAE-ZIP-BBKNN-256x16
402	58.2841	62.9318	69.6379	62.9713	70.3148	66.4408	VAE-ZIP-BBKNN-256x16
403	55.2034	65.8005	66.8033	65.8368	68.5124	67.1479	VAE-ZIP-BBKNN-256x16
404	55.2034	65.8005	66.8033	65.8368	68.5124	67.1479	VAE-ZIP-BBKNN-256x16
405	55.2034	65.8005	66.8033	65.8368	68.5124	67.1479	VAE-ZIP-BBKNN-256x16
406	55.2747	65.9485	66.8588	65.9846	68.6756	67.3032	VAE-ZIP-BBKNN-256x16
407	55.2429	65.9215	66.8312	65.9576	68.6155	67.2603	VAE-ZIP-BBKNN-256x16
408	55.2399	65.9212	66.8288	65.9573	68.6143	67.2596	VAE-ZIP-BBKNN-256x16
409	55.1145	65.6697	66.7326	65.7061	68.3768	67.0149	VAE-ZIP-BBKNN-256x16
410	55.1998	65.7596	66.7973	65.7959	68.4814	67.1118	VAE-ZIP-BBKNN-256x16
411	55.1112	65.5294	66.7083	65.5659	68.1223	66.8197	VAE-ZIP-BBKNN-256x16
412	55.1112	65.5294	66.7083	65.5659	68.1223	66.8197	VAE-ZIP-BBKNN-256x16
413	57.6116	68.3671	68.1913	69.0166	68.4001	68.7069	VAE-ZIP-BBKNN-256x16
414	57.615	68.3683	68.194	69.0168	68.4014	68.7077	VAE-ZIP-BBKNN-256x16
415	57.6116	68.3671	68.1913	69.0166	68.4001	68.7069	VAE-ZIP-BBKNN-256x16
416	57.6116	68.3671	68.1913	69.0166	68.4001	68.7069	VAE-ZIP-BBKNN-256x16
417	57.6116	68.3671	68.1913	69.0166	68.4001	68.7069	VAE-ZIP-BBKNN-256x16
418	55.2504	65.9303	66.8361	65.9663	68.6019	67.2583	VAE-ZIP-BBKNN-256x16
419	55.2504	65.9303	66.8361	65.9663	68.6019	67.2583	VAE-ZIP-BBKNN-256x16
420	55.5351	66.0846	67.0569	66.1205	68.8511	67.4582	VAE-ZIP-BBKNN-256x16
421	55.4984	66.0893	67.0268	66.1252	68.8183	67.4449	VAE-ZIP-BBKNN-256x16
422	55.2292	65.8532	66.8159	65.8894	68.4994	67.1691	VAE-ZIP-BBKNN-256x16
423	55.2259	65.8908	66.8126	65.927	68.5318	67.2042	VAE-ZIP-BBKNN-256x16
424	55.1268	65.5521	66.7209	65.5886	68.113	66.827	VAE-ZIP-BBKNN-256x16
425	54.9222	65.3662	66.5664	65.4029	67.9162	66.6359	VAE-ZIP-BBKNN-256x16
426	54.9222	65.3662	66.5664	65.4029	67.9162	66.6359	VAE-ZIP-BBKNN-256x16
427	58.119	68.1427	68.737	68.1762	68.7591	68.4664	VAE-ZIP-BBKNN-256x16
428	58.273	68.1933	68.8583	68.2269	68.8532	68.5386	VAE-ZIP-BBKNN-256x16
429	58.4191	68.5853	68.8751	68.7164	68.6183	68.6673	VAE-ZIP-BBKNN-256x16
430	57.2119	67.7945	67.8799	68.4542	67.8282	68.1397	VAE-ZIP-BBKNN-256x16
431	57.3569	67.9553	67.9968	68.5824	67.9888	68.2843	VAE-ZIP-BBKNN-256x16
432	56.9598	67.412	67.6551	68.3475	67.4458	67.8937	VAE-ZIP-BBKNN-256x16
433	57.2608	67.835	67.9184	68.5088	67.8685	68.1871	VAE-ZIP-BBKNN-256x16
434	57.3384	67.8732	67.9761	68.5435	67.9067	68.2236	VAE-ZIP-BBKNN-256x16
435	57.3244	67.8681	67.9651	68.5414	67.9016	68.22	VAE-ZIP-BBKNN-256x16
436	57.3244	67.8681	67.9651	68.5414	67.9016	68.22	VAE-ZIP-BBKNN-256x16
437	57.3289	67.8697	67.9687	68.5421	67.9033	68.2212	VAE-ZIP-BBKNN-256x16
438	57.428	67.9571	68.0446	68.6214	67.9905	68.3045	VAE-ZIP-BBKNN-256x16
439	57.2508	67.5816	67.9079	68.2529	67.6154	67.9327	VAE-ZIP-BBKNN-256x16
440	59.33	68.0321	69.5995	68.0657	68.2973	68.1813	VAE-ZIP-BBKNN-256x16
441	60.5922	68.4933	70.583	68.5265	68.9992	68.762	VAE-ZIP-BBKNN-256x16
442	57.582	67.9643	68.158	68.6882	67.9977	68.3412	VAE-ZIP-BBKNN-256x16
443	57.6705	68.0186	68.2292	68.702	68.0519	68.3754	VAE-ZIP-BBKNN-256x16
444	57.3422	67.8996	67.9872	68.5502	67.9331	68.2403	VAE-ZIP-BBKNN-256x16
445	57.3265	67.849	67.974	68.5037	67.8825	68.1917	VAE-ZIP-BBKNN-256x16
446	57.3265	67.849	67.974	68.5037	67.8825	68.1917	VAE-ZIP-BBKNN-256x16
447	57.6891	68.5562	68.2735	69.0907	68.5891	68.839	VAE-ZIP-BBKNN-256x16
448	57.6988	68.5599	68.2812	69.0916	68.5928	68.8413	VAE-ZIP-BBKNN-256x16
449	57.6923	68.5575	68.276	69.091	68.5903	68.8397	VAE-ZIP-BBKNN-256x16
450	57.7097	68.4967	68.2956	68.966	68.5297	68.7472	VAE-ZIP-BBKNN-256x16
451	57.6794	68.5234	68.2678	69.0455	68.5563	68.8	VAE-ZIP-BBKNN-256x16
452	57.6587	68.5155	68.2514	69.0436	68.5484	68.7951	VAE-ZIP-BBKNN-256x16
453	57.6794	68.5234	68.2678	69.0455	68.5563	68.8	VAE-ZIP-BBKNN-256x16
454	57.6251	68.5549	68.2288	69.0577	68.5878	68.822	VAE-ZIP-BBKNN-256x16
455	57.6166	68.441	68.2119	69.0308	68.474	68.7512	VAE-ZIP-BBKNN-256x16
456	62.56	53.254	76.475	53.2977	87.4173	66.221	VAE-NB-BBKNN-256x16
457	62.2481	53.0033	76.2428	53.0472	86.9721	65.8999	VAE-NB-BBKNN-256x16
458	62.2481	53.0033	76.2428	53.0472	86.9721	65.8999	VAE-NB-BBKNN-256x16
459	62.2481	53.0033	76.2428	53.0472	86.9721	65.8999	VAE-NB-BBKNN-256x16
460	62.249	52.9605	76.2425	53.0045	86.8994	65.846	VAE-NB-BBKNN-256x16
461	62.6885	53.4422	76.5477	53.4857	87.6538	66.4339	VAE-NB-BBKNN-256x16
462	62.0817	52.7801	76.1208	52.8242	86.5781	65.6147	VAE-NB-BBKNN-256x16
463	62.0817	52.7801	76.1208	52.8242	86.5781	65.6147	VAE-NB-BBKNN-256x16
464	61.9637	52.6422	76.0379	52.6865	86.3482	65.4424	VAE-NB-BBKNN-256x16
465	61.9637	52.6422	76.0379	52.6865	86.3482	65.4424	VAE-NB-BBKNN-256x16
466	61.9637	52.6422	76.0379	52.6865	86.3482	65.4424	VAE-NB-BBKNN-256x16
467	61.9637	52.6422	76.0379	52.6865	86.3482	65.4424	VAE-NB-BBKNN-256x16
468	61.9637	52.6422	76.0379	52.6865	86.3482	65.4424	VAE-NB-BBKNN-256x16
469	61.9637	52.6422	76.0379	52.6865	86.3482	65.4424	VAE-NB-BBKNN-256x16
470	62.2999	53.0356	76.272	53.0795	86.9853	65.9285	VAE-NB-BBKNN-256x16
471	62.2878	53.0348	76.2585	53.0787	86.9551	65.9193	VAE-NB-BBKNN-256x16
472	62.2878	53.0348	76.2585	53.0787	86.9551	65.9193	VAE-NB-BBKNN-256x16
473	62.2878	53.0348	76.2585	53.0787	86.9551	65.9193	VAE-NB-BBKNN-256x16
474	62.2999	53.0356	76.272	53.0795	86.9853	65.9285	VAE-NB-BBKNN-256x16
475	62.2999	53.0356	76.272	53.0795	86.9853	65.9285	VAE-NB-BBKNN-256x16
476	62.8119	53.663	76.6193	53.7063	87.9276	66.6827	VAE-NB-BBKNN-256x16
477	65.2798	54.7917	77.8196	54.834	86.6332	67.1597	VAE-NB-BBKNN-256x16
478	62.2999	53.0356	76.272	53.0795	86.9853	65.9285	VAE-NB-BBKNN-256x16
479	62.6409	53.3896	76.5166	53.4332	87.5792	66.372	VAE-NB-BBKNN-256x16
480	62.6409	53.3896	76.5166	53.4332	87.5792	66.372	VAE-NB-BBKNN-256x16
481	62.6409	53.3896	76.5166	53.4332	87.5792	66.372	VAE-NB-BBKNN-256x16
482	65.2363	54.5902	77.7902	54.6327	86.3098	66.9115	VAE-NB-BBKNN-256x16
483	62.2999	53.0356	76.272	53.0795	86.9853	65.9285	VAE-NB-BBKNN-256x16
484	62.653	53.395	76.5301	53.4386	87.6173	66.3871	VAE-NB-BBKNN-256x16
485	62.653	53.395	76.5301	53.4386	87.6173	66.3871	VAE-NB-BBKNN-256x16
486	62.6602	53.3929	76.5309	53.4365	87.5918	66.3782	VAE-NB-BBKNN-256x16
487	64.6436	54.1287	77.3852	54.1716	85.6206	66.3585	VAE-NB-BBKNN-256x16
488	67.2763	54.6672	78.5878	54.7116	81.9513	65.6168	VAE-ZINB-BBKNN-256x16
489	67.2969	54.55	78.5164	54.5946	81.3124	65.3273	VAE-ZINB-BBKNN-256x16
490	74.4053	63.7262	81.5764	63.7616	77.083	69.7923	VAE-ZINB-BBKNN-256x16
491	74.2965	63.5602	81.5051	63.5958	76.93	69.6303	VAE-ZINB-BBKNN-256x16
492	74.2965	63.5602	81.5051	63.5958	76.93	69.6303	VAE-ZINB-BBKNN-256x16
493	55.1409	58.0161	66.9413	58.0571	67.4619	62.4072	VAE-ZINB-BBKNN-256x16
494	54.9606	57.9207	66.8346	57.9617	67.4636	62.3527	VAE-ZINB-BBKNN-256x16
495	55.1726	58.0505	66.9702	58.0914	67.5233	62.4532	VAE-ZINB-BBKNN-256x16
496	55.1726	58.0505	66.9702	58.0914	67.5233	62.4532	VAE-ZINB-BBKNN-256x16
497	55.1726	58.0505	66.9702	58.0914	67.5233	62.4532	VAE-ZINB-BBKNN-256x16
498	55.1726	58.0505	66.9702	58.0914	67.5233	62.4532	VAE-ZINB-BBKNN-256x16
499	55.1308	58.0253	66.945	58.0662	67.5174	62.4362	VAE-ZINB-BBKNN-256x16
500	74.2805	63.6065	81.4891	63.642	76.9554	69.6684	VAE-ZINB-BBKNN-256x16
501	56.5177	58.7084	67.8937	58.7487	67.9785	63.0275	VAE-ZINB-BBKNN-256x16
502	77.2171	64.6548	83.7986	64.6893	79.4787	71.3254	VAE-ZINB-BBKNN-256x16
503	77.2359	64.6653	83.8094	64.6998	79.4751	71.3304	VAE-ZINB-BBKNN-256x16
504	77.2359	64.6653	83.8094	64.6998	79.4751	71.3304	VAE-ZINB-BBKNN-256x16
505	77.3147	64.8064	83.8797	64.8408	79.7212	71.5151	VAE-ZINB-BBKNN-256x16
506	79.7387	67.8305	85.2816	67.8616	78.4762	72.784	VAE-ZINB-BBKNN-256x16
507	77.2889	64.6501	83.855	64.6847	79.5026	71.3322	VAE-ZINB-BBKNN-256x16
508	77.2433	64.6795	83.8176	64.714	79.509	71.3526	VAE-ZINB-BBKNN-256x16
509	79.7516	67.7851	85.3233	67.8163	78.8023	72.8977	VAE-ZINB-BBKNN-256x16
510	56.2798	58.4252	67.717	58.4657	67.6495	62.7232	VAE-ZINB-BBKNN-256x16
511	56.2903	58.4294	67.7245	58.47	67.6532	62.7273	VAE-ZINB-BBKNN-256x16
512	79.2864	67.6073	84.9227	67.6387	77.9624	72.4345	VAE-ZINB-BBKNN-256x16
513	57.7248	58.6915	68.7708	58.7318	67.8874	62.9786	VAE-ZINB-BBKNN-256x16
514	79.6003	67.7426	85.1609	67.7739	78.1654	72.5997	VAE-ZINB-BBKNN-256x16
515	78.9035	67.3501	84.6114	67.3817	77.3754	72.0336	VAE-ZINB-BBKNN-256x16
516	78.8843	67.3272	84.5986	67.3589	77.3665	72.0167	VAE-ZINB-BBKNN-256x16
517	70.7846	64.7267	78.2753	64.7608	71.4304	67.9323	VAE-ZINB-BBKNN-256x16
518	79.3128	67.2752	84.9835	67.3069	78.0127	72.2655	VAE-ZINB-BBKNN-256x16
519	79.3196	67.3155	84.9867	67.3472	78.0438	72.302	VAE-ZINB-BBKNN-256x16
520	79.7335	67.9515	85.1918	67.9825	77.6077	72.4769	VAE-ZINB-BBKNN-256x16
521	78.8063	67.2082	84.5421	67.24	77.2717	71.9077	VAE-ZINB-BBKNN-256x16
522	78.8595	67.2691	84.5762	67.3008	77.2993	71.9544	VAE-ZINB-BBKNN-256x16
523	79.0474	67.4976	84.72	67.5291	77.6087	72.2189	VAE-ZINB-BBKNN-256x16
524	79.1119	67.6051	84.7743	67.6365	77.801	72.3636	VAE-ZINB-BBKNN-256x16
525	77.8605	70.1166	84.8634	70.15	85.6411	77.1254	VAE-Poisson-Harmony-256x16
526	77.8605	70.1166	84.8634	70.15	85.6411	77.1254	VAE-Poisson-Harmony-256x16
527	77.8605	70.1166	84.8634	70.15	85.6411	77.1254	VAE-Poisson-Harmony-256x16
528	77.8605	70.1166	84.8634	70.15	85.6411	77.1254	VAE-Poisson-Harmony-256x16
529	77.6496	69.8961	84.728	69.9298	85.4523	76.9157	VAE-Poisson-Harmony-256x16
530	76.3667	69.7659	83.5105	69.7997	83.689	76.116	VAE-Poisson-Harmony-256x16
531	76.1574	69.7265	83.3355	69.7604	83.4727	76.003	VAE-Poisson-Harmony-256x16
532	76.2343	69.6527	83.4107	69.6866	83.5245	75.9807	VAE-Poisson-Harmony-256x16
533	77.3244	69.4762	84.5302	69.5103	85.1957	76.5579	VAE-Poisson-Harmony-256x16
534	77.4395	69.5998	84.6033	69.6338	85.2958	76.6732	VAE-Poisson-Harmony-256x16
535	77.4395	69.5998	84.6033	69.6338	85.2958	76.6732	VAE-Poisson-Harmony-256x16
536	77.4395	69.5998	84.6033	69.6338	85.2958	76.6732	VAE-Poisson-Harmony-256x16
537	67.0194	69.1747	75.0054	76.7409	69.2052	72.7785	VAE-ZIP-Harmony-256x16
538	67.0843	69.2657	75.0561	76.9307	69.2961	72.9141	VAE-ZIP-Harmony-256x16
539	67.0843	69.2657	75.0561	76.9307	69.2961	72.9141	VAE-ZIP-Harmony-256x16
540	67.0843	69.2657	75.0561	76.9307	69.2961	72.9141	VAE-ZIP-Harmony-256x16
541	67.2761	69.459	75.208	76.1801	69.4896	72.6812	VAE-ZIP-Harmony-256x16
542	66.6006	69.3949	74.6871	76.0297	69.4256	72.5777	VAE-ZIP-Harmony-256x16
543	67.6485	69.5837	75.4939	77.0084	69.6139	73.1247	VAE-ZIP-Harmony-256x16
544	66.9685	69.4335	74.9688	76.2245	69.4641	72.6874	VAE-ZIP-Harmony-256x16
545	67.3444	69.4261	75.2796	75.2219	69.4571	72.2247	VAE-ZIP-Harmony-256x16
546	67.3367	69.6255	75.2555	76.2953	69.6559	72.8246	VAE-ZIP-Harmony-256x16
547	67.5876	69.51	75.4464	76.8742	69.5402	73.0236	VAE-ZIP-Harmony-256x16
548	66.6196	69.1257	74.6968	76.0415	69.1565	72.4358	VAE-ZIP-Harmony-256x16
549	67.0187	69.1792	75.0057	76.9358	69.2096	72.8685	VAE-ZIP-Harmony-256x16
550	66.1652	68.8335	74.341	76.3965	68.8643	72.4351	VAE-ZIP-Harmony-256x16
551	66.1521	68.777	74.3308	76.3153	68.8079	72.3674	VAE-ZIP-Harmony-256x16
552	66.1194	68.8631	74.3135	77.2544	68.8936	72.8348	VAE-ZIP-Harmony-256x16
553	66.1235	68.8644	74.3166	77.2549	68.8948	72.8358	VAE-ZIP-Harmony-256x16
554	66.1752	68.7211	74.3497	76.4538	68.752	72.3986	VAE-ZIP-Harmony-256x16
555	66.1752	68.7211	74.3497	76.4538	68.752	72.3986	VAE-ZIP-Harmony-256x16
556	66.2485	68.7252	74.4069	76.4473	68.7561	72.398	VAE-ZIP-Harmony-256x16
557	65.6794	68.6402	73.9701	77.1137	68.6708	72.6478	VAE-ZIP-Harmony-256x16
558	65.6794	68.6402	73.9701	77.1137	68.6708	72.6478	VAE-ZIP-Harmony-256x16
559	65.6999	68.6092	73.9859	77.0656	68.6399	72.6091	VAE-ZIP-Harmony-256x16
560	65.6999	68.6092	73.9859	77.0656	68.6399	72.6091	VAE-ZIP-Harmony-256x16
561	65.6794	68.6402	73.9701	77.1137	68.6708	72.6478	VAE-ZIP-Harmony-256x16
562	65.6794	68.6402	73.9701	77.1137	68.6708	72.6478	VAE-ZIP-Harmony-256x16
563	65.6858	68.6423	73.975	77.1142	68.6729	72.6492	VAE-ZIP-Harmony-256x16
564	65.6858	68.6423	73.975	77.1142	68.6729	72.6492	VAE-ZIP-Harmony-256x16
565	64.7539	67.9177	73.2414	75.7832	67.9493	71.6528	VAE-ZIP-Harmony-256x16
566	64.7952	67.9192	73.2738	75.7933	67.9508	71.6581	VAE-ZIP-Harmony-256x16
567	64.7354	67.8932	73.2269	75.7563	67.9249	71.6271	VAE-ZIP-Harmony-256x16
568	65.1607	67.9597	73.5693	76.5711	67.9909	72.0264	VAE-ZIP-Harmony-256x16
569	65.1607	67.9597	73.5693	76.5711	67.9909	72.0264	VAE-ZIP-Harmony-256x16
570	64.7601	67.9198	73.2463	75.7837	67.9514	71.6541	VAE-ZIP-Harmony-256x16
571	66.04	68.9342	74.2472	77.1098	68.9647	72.8101	VAE-ZIP-Harmony-256x16
572	66.1674	68.9098	74.3494	77.223	68.9403	72.847	VAE-ZIP-Harmony-256x16
573	66.1674	68.9098	74.3494	77.223	68.9403	72.847	VAE-ZIP-Harmony-256x16
574	66.1674	68.9098	74.3494	77.223	68.9403	72.847	VAE-ZIP-Harmony-256x16
575	66.4327	68.8126	74.5506	76.5367	68.8434	72.4865	VAE-ZIP-Harmony-256x16
576	66.4327	68.8126	74.5506	76.5367	68.8434	72.4865	VAE-ZIP-Harmony-256x16
577	66.4327	68.8126	74.5506	76.5367	68.8434	72.4865	VAE-ZIP-Harmony-256x16
578	66.446	68.8795	74.5605	76.5674	68.9103	72.5373	VAE-ZIP-Harmony-256x16
579	66.446	68.8795	74.5605	76.5674	68.9103	72.5373	VAE-ZIP-Harmony-256x16
580	66.4392	68.7678	74.5564	76.5703	68.7986	72.4767	VAE-ZIP-Harmony-256x16
581	66.4446	68.7694	74.5606	76.5717	68.8002	72.4782	VAE-ZIP-Harmony-256x16
582	66.4446	68.7694	74.5606	76.5717	68.8002	72.4782	VAE-ZIP-Harmony-256x16
583	66.4446	68.7694	74.5606	76.5717	68.8002	72.4782	VAE-ZIP-Harmony-256x16
584	66.3393	68.7357	74.4778	76.47	68.7666	72.414	VAE-ZIP-Harmony-256x16
585	66.4053	68.7819	74.5296	76.5441	68.8127	72.4728	VAE-ZIP-Harmony-256x16
586	66.4053	68.7819	74.5296	76.5441	68.8127	72.4728	VAE-ZIP-Harmony-256x16
587	65.4912	68.6415	73.8223	77.0973	68.6722	72.6412	VAE-ZIP-Harmony-256x16
588	65.5102	68.5453	73.8366	76.9594	68.5761	72.5263	VAE-ZIP-Harmony-256x16
589	65.501	68.6101	73.8293	77.0277	68.6408	72.5928	VAE-ZIP-Harmony-256x16
590	65.501	68.6101	73.8293	77.0277	68.6408	72.5928	VAE-ZIP-Harmony-256x16
591	65.501	68.6101	73.8293	77.0277	68.6408	72.5928	VAE-ZIP-Harmony-256x16
592	65.1164	67.9011	73.5382	76.6864	67.9323	72.0444	VAE-ZIP-Harmony-256x16
593	65.1074	67.8982	73.5313	76.6856	67.9294	72.0424	VAE-ZIP-Harmony-256x16
594	65.8554	68.8472	74.1034	75.6008	68.8784	72.0832	VAE-ZIP-Harmony-256x16
595	66.2535	68.8178	74.4102	76.4477	68.8487	72.4495	VAE-ZIP-Harmony-256x16
596	66.2535	68.8178	74.4102	76.4477	68.8487	72.4495	VAE-ZIP-Harmony-256x16
597	65.5318	68.5656	73.8537	76.9825	68.5963	72.5479	VAE-ZIP-Harmony-256x16
598	66.0794	68.974	74.279	77.1691	69.0044	72.8588	VAE-ZIP-Harmony-256x16
599	65.7801	68.2121	74.0437	76.1022	68.2434	71.9589	VAE-ZIP-Harmony-256x16
600	65.7446	68.1677	74.0162	76.0753	68.199	71.9222	VAE-ZIP-Harmony-256x16
601	65.7446	68.1677	74.0162	76.0753	68.199	71.9222	VAE-ZIP-Harmony-256x16
602	65.4416	68.1402	73.7772	75.404	68.1719	71.6058	VAE-ZIP-Harmony-256x16
603	65.6045	68.7491	73.9106	77.1707	68.7797	72.734	VAE-ZIP-Harmony-256x16
604	66.9292	68.668	74.9354	75.7459	68.6992	72.0507	VAE-ZIP-Harmony-256x16
605	66.9292	68.668	74.9354	75.7459	68.6992	72.0507	VAE-ZIP-Harmony-256x16
606	67.3209	68.7163	75.2427	76.5528	68.7471	72.4403	VAE-ZIP-Harmony-256x16
607	65.1075	67.8253	73.5303	76.5299	67.8566	71.9327	VAE-ZIP-Harmony-256x16
608	65.1075	67.8253	73.5303	76.5299	67.8566	71.9327	VAE-ZIP-Harmony-256x16
609	67.2824	68.7053	75.2135	76.5731	68.7362	72.4433	VAE-ZIP-Harmony-256x16
610	67.3546	68.7035	75.2715	76.6613	68.7343	72.4817	VAE-ZIP-Harmony-256x16
611	67.3546	68.7035	75.2715	76.6613	68.7343	72.4817	VAE-ZIP-Harmony-256x16
612	66.1392	68.1578	74.3292	76.5469	68.189	72.1266	VAE-ZIP-Harmony-256x16
613	66.1392	68.1578	74.3292	76.5469	68.189	72.1266	VAE-ZIP-Harmony-256x16
614	64.6381	67.4861	73.1687	76.4588	67.5176	71.7105	VAE-ZIP-Harmony-256x16
615	66.2061	71.4955	74.398	76.3323	71.525	73.8505	VAE-NB-Harmony-256x16
616	66.2061	71.4955	74.398	76.3323	71.525	73.8505	VAE-NB-Harmony-256x16
617	66.2061	71.4955	74.398	76.3323	71.525	73.8505	VAE-NB-Harmony-256x16
618	66.3326	71.3294	74.4938	76.1656	71.3591	73.684	VAE-NB-Harmony-256x16
619	66.3326	71.3294	74.4938	76.1656	71.3591	73.684	VAE-NB-Harmony-256x16
620	66.4404	71.5492	74.5763	76.524	71.5786	73.9687	VAE-NB-Harmony-256x16
621	66.4404	71.5492	74.5763	76.524	71.5786	73.9687	VAE-NB-Harmony-256x16
622	66.4271	71.5085	74.5655	76.506	71.538	73.9386	VAE-NB-Harmony-256x16
623	66.4271	71.5085	74.5655	76.506	71.538	73.9386	VAE-NB-Harmony-256x16
624	66.4271	71.5085	74.5655	76.506	71.538	73.9386	VAE-NB-Harmony-256x16
625	66.2353	71.3664	74.4184	76.2492	71.396	73.7428	VAE-NB-Harmony-256x16
626	66.2754	71.4976	74.4494	76.3916	71.5271	73.8794	VAE-NB-Harmony-256x16
627	68.2927	71.6232	75.997	78.3947	71.6518	74.8717	VAE-NB-Harmony-256x16
628	66.8997	71.5625	74.9203	76.8865	71.5917	74.1447	VAE-NB-Harmony-256x16
629	66.8148	71.4915	74.8551	76.7889	71.5209	74.0613	VAE-NB-Harmony-256x16
630	66.8148	71.4915	74.8551	76.7889	71.5209	74.0613	VAE-NB-Harmony-256x16
631	66.4422	71.516	74.5746	76.5997	71.5453	73.9863	VAE-NB-Harmony-256x16
632	66.4947	71.4655	74.6119	76.6545	71.4949	73.9848	VAE-NB-Harmony-256x16
633	66.7932	71.549	74.8389	76.8718	71.5783	74.1307	VAE-NB-Harmony-256x16
634	66.4852	71.4546	74.6058	76.5893	71.4841	73.9487	VAE-NB-Harmony-256x16
635	66.4852	71.4546	74.6058	76.5893	71.4841	73.9487	VAE-NB-Harmony-256x16
636	66.5461	71.5585	74.6517	76.72	71.5878	74.0651	VAE-NB-Harmony-256x16
637	66.8689	71.6909	74.897	77.0194	71.72	74.2753	VAE-NB-Harmony-256x16
638	66.8067	71.6838	74.8502	76.9544	71.713	74.2413	VAE-NB-Harmony-256x16
639	66.7357	71.5229	74.7949	76.83	71.5522	74.0972	VAE-NB-Harmony-256x16
640	66.7357	71.5229	74.7949	76.83	71.5522	74.0972	VAE-NB-Harmony-256x16
641	66.5597	71.3384	74.6578	76.7122	71.3679	73.9436	VAE-NB-Harmony-256x16
642	66.6883	71.4829	74.7563	76.8875	71.5122	74.1025	VAE-NB-Harmony-256x16
643	66.8264	71.7944	74.8769	76.7295	71.8236	74.1956	VAE-NB-Harmony-256x16
644	66.8125	71.7842	74.8652	76.7443	71.8133	74.197	VAE-NB-Harmony-256x16
645	66.7809	71.6234	74.8323	76.8409	71.6527	74.1561	VAE-NB-Harmony-256x16
646	66.8896	71.8531	74.9165	77.0378	71.8821	74.3707	VAE-NB-Harmony-256x16
647	66.2208	71.0275	74.3958	76.4725	71.0573	73.6655	VAE-NB-Harmony-256x16
648	66.2208	71.0275	74.3958	76.4725	71.0573	73.6655	VAE-NB-Harmony-256x16
649	68.2169	71.5765	75.9361	78.0719	71.6053	74.6989	VAE-NB-Harmony-256x16
650	68.1829	71.5341	75.9123	78.3205	71.5628	74.7893	VAE-NB-Harmony-256x16
651	68.1829	71.5341	75.9123	78.3205	71.5628	74.7893	VAE-NB-Harmony-256x16
652	68.1829	71.5341	75.9123	78.3205	71.5628	74.7893	VAE-NB-Harmony-256x16
653	68.1829	71.5341	75.9123	78.3205	71.5628	74.7893	VAE-NB-Harmony-256x16
654	68.1829	71.5341	75.9123	78.3205	71.5628	74.7893	VAE-NB-Harmony-256x16
655	66.7207	71.545	74.7809	76.9663	71.5742	74.1724	VAE-NB-Harmony-256x16
656	66.6005	71.412	74.6877	76.8551	71.4414	74.0494	VAE-NB-Harmony-256x16
657	66.6005	71.412	74.6877	76.8551	71.4414	74.0494	VAE-NB-Harmony-256x16
658	66.4268	71.2104	74.5541	76.5615	71.2399	73.8049	VAE-NB-Harmony-256x16
659	66.4268	71.2104	74.5541	76.5615	71.2399	73.8049	VAE-NB-Harmony-256x16
660	66.4268	71.2104	74.5541	76.5615	71.2399	73.8049	VAE-NB-Harmony-256x16
661	66.6805	71.5522	74.7516	76.8994	71.5815	74.1452	VAE-NB-Harmony-256x16
662	66.5956	71.5064	74.6878	76.7866	71.5357	74.0682	VAE-NB-Harmony-256x16
663	66.5956	71.5064	74.6878	76.7866	71.5357	74.0682	VAE-NB-Harmony-256x16
664	66.6138	71.4482	74.6998	76.8122	71.4775	74.0489	VAE-NB-Harmony-256x16
665	66.6824	71.5484	74.7534	76.8864	71.5776	74.1371	VAE-NB-Harmony-256x16
666	66.6619	71.5843	74.7438	76.7209	71.6136	74.0793	VAE-NB-Harmony-256x16
667	66.6619	71.5843	74.7438	76.7209	71.6136	74.0793	VAE-NB-Harmony-256x16
668	66.6148	71.5058	74.7054	76.7159	71.5351	74.035	VAE-NB-Harmony-256x16
669	68.1747	71.5264	75.9041	78.1597	71.5551	74.7117	VAE-NB-Harmony-256x16
670	68.1049	71.4501	75.8504	78.1416	71.4789	74.6619	VAE-NB-Harmony-256x16
671	67.7339	70.921	75.5662	77.9312	70.9502	74.277	VAE-NB-Harmony-256x16
672	67.7346	70.9411	75.5666	77.9466	70.9703	74.2951	VAE-NB-Harmony-256x16
673	67.7314	70.9489	75.5639	77.94	70.9781	74.2963	VAE-NB-Harmony-256x16
674	67.7314	70.9489	75.5639	77.94	70.9781	74.2963	VAE-NB-Harmony-256x16
675	67.6616	70.8029	75.5096	77.8154	70.8322	74.1598	VAE-NB-Harmony-256x16
676	67.6616	70.8029	75.5096	77.8154	70.8322	74.1598	VAE-NB-Harmony-256x16
677	67.6616	70.8029	75.5096	77.8154	70.8322	74.1598	VAE-NB-Harmony-256x16
678	67.6616	70.8029	75.5096	77.8154	70.8322	74.1598	VAE-NB-Harmony-256x16
679	67.666	70.8268	75.5125	77.8071	70.8561	74.1691	VAE-NB-Harmony-256x16
680	67.6768	70.9426	75.5208	77.9047	70.9718	74.2768	VAE-NB-Harmony-256x16
681	66.8497	71.3925	74.8776	76.9829	71.4218	74.0982	VAE-NB-Harmony-256x16
682	66.7403	71.3128	74.7927	76.9332	71.3422	74.0323	VAE-NB-Harmony-256x16
683	66.7403	71.3128	74.7927	76.9332	71.3422	74.0323	VAE-NB-Harmony-256x16
684	66.6625	71.2184	74.7317	76.8856	71.2478	73.9594	VAE-NB-Harmony-256x16
685	66.6625	71.2184	74.7317	76.8856	71.2478	73.9594	VAE-NB-Harmony-256x16
686	66.6889	71.232	74.7521	76.8988	71.2614	73.9729	VAE-NB-Harmony-256x16
687	66.6929	71.2328	74.7552	76.9009	71.2623	73.9743	VAE-NB-Harmony-256x16
688	66.8812	71.4615	74.9025	77.0053	71.4908	74.1456	VAE-NB-Harmony-256x16
689	66.9056	71.4431	74.9208	77.0248	71.4724	74.1448	VAE-NB-Harmony-256x16
690	66.8677	71.3279	74.8916	76.9127	71.3573	74.0309	VAE-NB-Harmony-256x16
691	66.9072	71.4553	74.9223	77.0178	71.4846	74.1481	VAE-NB-Harmony-256x16
692	66.7059	71.3224	74.7668	76.8931	71.3518	74.0189	VAE-NB-Harmony-256x16
693	66.6381	71.3356	74.716	76.8199	71.365	73.9921	VAE-NB-Harmony-256x16
694	66.8193	71.6096	74.8586	76.9648	71.6388	74.2063	VAE-NB-Harmony-256x16
695	66.7742	71.496	74.822	76.9317	71.5252	74.13	VAE-NB-Harmony-256x16
696	66.8101	71.5828	74.8511	76.952	71.612	74.186	VAE-NB-Harmony-256x16
697	50.602	64.4019	62.0236	72.3356	64.4369	68.1582	VAE-NB-Harmony-256x16
698	66.5881	71.2882	74.6764	76.8089	71.3176	73.9614	VAE-NB-Harmony-256x16
699	68.2184	71.4297	75.9407	78.2743	71.4585	74.7113	VAE-NB-Harmony-256x16
700	67.281	71.4739	75.2107	77.1068	71.5031	74.1993	VAE-NB-Harmony-256x16
701	67.3508	71.6042	75.2647	77.2321	71.6333	74.3274	VAE-NB-Harmony-256x16
702	67.3508	71.6042	75.2647	77.2321	71.6333	74.3274	VAE-NB-Harmony-256x16
703	67.329	71.5985	75.2478	77.2242	71.6276	74.3206	VAE-NB-Harmony-256x16
704	67.329	71.5985	75.2478	77.2242	71.6276	74.3206	VAE-NB-Harmony-256x16
705	67.329	71.5985	75.2478	77.2242	71.6276	74.3206	VAE-NB-Harmony-256x16
706	67.329	71.5985	75.2478	77.2242	71.6276	74.3206	VAE-NB-Harmony-256x16
707	67.329	71.5985	75.2478	77.2242	71.6276	74.3206	VAE-NB-Harmony-256x16
708	67.329	71.5985	75.2478	77.2242	71.6276	74.3206	VAE-NB-Harmony-256x16
709	66.959	69.891	74.9876	78.042	69.9207	73.7585	VAE-NB-Harmony-256x16
710	67.0177	69.9273	75.0339	78.0823	69.957	73.7967	VAE-NB-Harmony-256x16
711	67.0177	69.9273	75.0339	78.0823	69.957	73.7967	VAE-NB-Harmony-256x16
712	67.0177	69.9273	75.0339	78.0823	69.957	73.7967	VAE-NB-Harmony-256x16
713	67.0177	69.9273	75.0339	78.0823	69.957	73.7967	VAE-NB-Harmony-256x16
714	66.768	69.6199	74.8359	77.6555	69.6499	73.4352	VAE-NB-Harmony-256x16
715	66.7867	69.6321	74.851	77.6773	69.6622	73.4517	VAE-NB-Harmony-256x16
716	66.7533	69.6096	74.825	77.6614	69.6397	73.4321	VAE-NB-Harmony-256x16
717	66.8078	69.6628	74.8667	77.6898	69.6929	73.4744	VAE-NB-Harmony-256x16
718	66.8078	69.6628	74.8667	77.6898	69.6929	73.4744	VAE-NB-Harmony-256x16
719	66.7264	69.5712	74.805	77.6485	69.6013	73.405	VAE-NB-Harmony-256x16
720	66.9016	69.8226	74.9444	78.0136	69.8524	73.7078	VAE-NB-Harmony-256x16
721	66.9016	69.8226	74.9444	78.0136	69.8524	73.7078	VAE-NB-Harmony-256x16
722	66.8842	69.8178	74.93	77.9917	69.8477	73.6954	VAE-NB-Harmony-256x16
723	67.0085	69.9195	75.027	78.082	69.9492	73.7922	VAE-NB-Harmony-256x16
724	66.8308	69.6931	74.8845	77.7136	69.7231	73.5018	VAE-NB-Harmony-256x16
725	66.817	69.6806	74.8738	77.7063	69.7106	73.4916	VAE-NB-Harmony-256x16
726	67.2431	70.1926	75.2011	78.099	70.2222	73.9514	VAE-NB-Harmony-256x16
727	67.3297	69.9458	75.2792	78.0892	69.9755	73.81	VAE-NB-Harmony-256x16
728	67.0264	69.8089	75.0387	77.8484	69.8388	73.6264	VAE-NB-Harmony-256x16
729	67.0264	69.8089	75.0387	77.8484	69.8388	73.6264	VAE-NB-Harmony-256x16
730	66.9643	69.6853	74.9898	77.7256	69.7153	73.5028	VAE-NB-Harmony-256x16
731	66.7429	69.5556	74.8198	77.6754	69.5857	73.4083	VAE-NB-Harmony-256x16
732	67.1666	70.0292	75.1438	77.9749	70.0589	73.8052	VAE-NB-Harmony-256x16
733	66.7841	69.8016	74.839	77.5542	69.8316	73.4906	VAE-NB-Harmony-256x16
734	66.7841	69.8016	74.839	77.5542	69.8316	73.4906	VAE-NB-Harmony-256x16
735	67.0324	69.8974	75.0414	77.9157	69.9273	73.7056	VAE-NB-Harmony-256x16
736	67.0324	69.8974	75.0414	77.9157	69.9273	73.7056	VAE-NB-Harmony-256x16
737	67.0324	69.8974	75.0414	77.9157	69.9273	73.7056	VAE-NB-Harmony-256x16
738	67.0324	69.8974	75.0414	77.9157	69.9273	73.7056	VAE-NB-Harmony-256x16
739	67.0324	69.8974	75.0414	77.9157	69.9273	73.7056	VAE-NB-Harmony-256x16
740	67.0883	69.9648	75.0812	77.8243	69.9947	73.7021	VAE-NB-Harmony-256x16
741	66.8828	69.6745	74.9236	77.609	69.7045	73.4447	VAE-NB-Harmony-256x16
742	67.1391	70.1358	75.1218	78.0889	70.1654	73.9155	VAE-NB-Harmony-256x16
743	66.8053	69.7481	74.8613	77.655	69.7781	73.5061	VAE-NB-Harmony-256x16
744	66.8053	69.7481	74.8613	77.655	69.7781	73.5061	VAE-NB-Harmony-256x16
745	66.8053	69.7481	74.8613	77.655	69.7781	73.5061	VAE-NB-Harmony-256x16
746	66.8053	69.7481	74.8613	77.655	69.7781	73.5061	VAE-NB-Harmony-256x16
747	66.8053	69.7481	74.8613	77.655	69.7781	73.5061	VAE-NB-Harmony-256x16
748	66.9178	69.8755	74.9474	77.7316	69.9054	73.6111	VAE-NB-Harmony-256x16
749	66.9178	69.8755	74.9474	77.7316	69.9054	73.6111	VAE-NB-Harmony-256x16
750	66.9178	69.8755	74.9474	77.7316	69.9054	73.6111	VAE-NB-Harmony-256x16
751	66.8526	69.8191	74.8966	77.6816	69.849	73.5574	VAE-NB-Harmony-256x16
752	66.8526	69.8191	74.8966	77.6816	69.849	73.5574	VAE-NB-Harmony-256x16
753	66.9946	69.999	75.0106	78.0034	70.0287	73.8013	VAE-NB-Harmony-256x16
754	66.9946	69.999	75.0106	78.0034	70.0287	73.8013	VAE-NB-Harmony-256x16
755	68.0139	71.1065	75.7812	77.9089	71.1356	74.3683	VAE-NB-Harmony-256x16
756	68.0709	71.1801	75.825	77.9494	71.2091	74.427	VAE-NB-Harmony-256x16
757	68.119	71.3348	75.8619	78.0534	71.3637	74.5588	VAE-NB-Harmony-256x16
758	66.6137	71.2349	74.6962	76.7711	71.2644	73.9153	VAE-NB-Harmony-256x16
759	66.6137	71.2349	74.6962	76.7711	71.2644	73.9153	VAE-NB-Harmony-256x16
760	68.0479	71.3493	75.8068	78.0865	71.3782	74.5818	VAE-NB-Harmony-256x16
761	68.016	71.1655	75.7829	77.9835	71.1946	74.4345	VAE-NB-Harmony-256x16
762	68.2293	71.4187	75.9493	78.2707	71.4475	74.7036	VAE-NB-Harmony-256x16
763	67.139	70.0831	75.1242	78.0975	70.1127	73.89	VAE-NB-Harmony-256x16
764	67.139	70.0831	75.1242	78.0975	70.1127	73.89	VAE-NB-Harmony-256x16
765	67.0889	69.9577	75.0849	77.9801	69.9875	73.7679	VAE-NB-Harmony-256x16
766	67.0402	69.9181	75.0475	77.9568	69.9479	73.7355	VAE-NB-Harmony-256x16
767	67.128	70.0774	75.1154	78.0849	70.1071	73.8812	VAE-NB-Harmony-256x16
768	68.0095	71.189	75.7775	77.9833	71.218	74.4473	VAE-NB-Harmony-256x16
769	68.0673	71.3145	75.8226	78.1042	71.3434	74.5709	VAE-NB-Harmony-256x16
770	68.0673	71.3145	75.8226	78.1042	71.3434	74.5709	VAE-NB-Harmony-256x16
771	68.0536	71.2626	75.8111	78.0097	71.2916	74.4995	VAE-NB-Harmony-256x16
772	68.066	71.2695	75.8208	78.0217	71.2984	74.5087	VAE-NB-Harmony-256x16
773	67.0612	69.9331	75.0658	78.0088	69.9629	73.7671	VAE-NB-Harmony-256x16
774	66.9948	69.9226	75.0171	78.0821	69.9524	73.794	VAE-NB-Harmony-256x16
775	67.0177	69.9273	75.0341	78.0608	69.957	73.7871	VAE-NB-Harmony-256x16
776	67.0388	69.9569	75.0498	78.0721	69.9866	73.8086	VAE-NB-Harmony-256x16
777	67.0388	69.9569	75.0498	78.0721	69.9866	73.8086	VAE-NB-Harmony-256x16
778	67.1167	69.9865	75.1113	78.1014	70.0162	73.8382	VAE-NB-Harmony-256x16
779	67.1167	69.9865	75.1113	78.1014	70.0162	73.8382	VAE-NB-Harmony-256x16
780	67.0495	69.8411	75.0594	77.982	69.8709	73.704	VAE-NB-Harmony-256x16
781	67.2176	70.0691	75.1909	78.1942	70.0987	73.9255	VAE-NB-Harmony-256x16
782	66.8386	69.6881	74.9004	77.9953	69.718	73.6248	VAE-NB-Harmony-256x16
783	66.8386	69.6881	74.9004	77.9953	69.718	73.6248	VAE-NB-Harmony-256x16
784	67.0144	69.8485	75.0337	78.0204	69.8783	73.7252	VAE-NB-Harmony-256x16
785	67.0144	69.8485	75.0337	78.0204	69.8783	73.7252	VAE-NB-Harmony-256x16
786	67.0144	69.8485	75.0337	78.0204	69.8783	73.7252	VAE-NB-Harmony-256x16
787	67.0144	69.8485	75.0337	78.0204	69.8783	73.7252	VAE-NB-Harmony-256x16
788	67.5655	69.9092	75.4381	76.7722	69.9395	73.1967	VAE-ZINB-Harmony-256x16
789	67.5021	70.0117	75.3835	76.5039	70.0421	73.1305	VAE-ZINB-Harmony-256x16
790	67.5021	70.0117	75.3835	76.5039	70.0421	73.1305	VAE-ZINB-Harmony-256x16
791	67.7755	70.1964	75.5972	76.7381	70.2265	73.338	VAE-ZINB-Harmony-256x16
792	64.5665	68.3744	73.0995	74.5054	68.4065	71.3258	VAE-ZINB-Harmony-256x16
793	64.8099	68.6395	73.2886	74.7606	68.6714	71.5867	VAE-ZINB-Harmony-256x16
794	64.8099	68.6395	73.2886	74.7606	68.6714	71.5867	VAE-ZINB-Harmony-256x16
795	64.8099	68.6395	73.2886	74.7606	68.6714	71.5867	VAE-ZINB-Harmony-256x16
796	67.2387	70.6845	75.1788	76.2921	70.7145	73.3975	VAE-ZINB-Harmony-256x16
797	65.2625	68.283	73.6379	75.0244	68.315	71.5126	VAE-ZINB-Harmony-256x16
798	65.2891	68.0206	73.6635	75.1648	68.0526	71.4321	VAE-ZINB-Harmony-256x16
799	65.2891	68.0206	73.6635	75.1648	68.0526	71.4321	VAE-ZINB-Harmony-256x16
800	65.2891	68.0206	73.6635	75.1648	68.0526	71.4321	VAE-ZINB-Harmony-256x16
801	65.2578	68.0146	73.6388	75.1477	68.0466	71.4211	VAE-ZINB-Harmony-256x16
802	65.2578	68.0146	73.6388	75.1477	68.0466	71.4211	VAE-ZINB-Harmony-256x16
803	65.2841	68.0089	73.6597	75.1642	68.0409	71.4254	VAE-ZINB-Harmony-256x16
804	65.3015	68.0354	73.6733	75.1819	68.0674	71.4479	VAE-ZINB-Harmony-256x16
805	65.2578	68.0146	73.6388	75.1477	68.0466	71.4211	VAE-ZINB-Harmony-256x16
806	65.3274	68.0739	73.693	75.1935	68.1058	71.4744	VAE-ZINB-Harmony-256x16
807	65.3274	68.0739	73.693	75.1935	68.1058	71.4744	VAE-ZINB-Harmony-256x16
808	65.464	68.1041	73.7985	75.1415	68.1361	71.4675	VAE-ZINB-Harmony-256x16
809	64.6357	67.5895	73.1559	74.9633	67.6218	71.1035	VAE-ZINB-Harmony-256x16
810	64.6357	67.5895	73.1559	74.9633	67.6218	71.1035	VAE-ZINB-Harmony-256x16
811	65.7142	67.9191	73.996	75.0298	67.9512	71.3153	VAE-ZINB-Harmony-256x16
812	65.7142	67.9191	73.996	75.0298	67.9512	71.3153	VAE-ZINB-Harmony-256x16
813	64.8733	67.8245	73.3406	75.1291	67.8566	71.3079	VAE-ZINB-Harmony-256x16
814	64.8733	67.8245	73.3406	75.1291	67.8566	71.3079	VAE-ZINB-Harmony-256x16
815	64.4456	67.3962	73.0092	74.8748	67.4286	70.9569	VAE-ZINB-Harmony-256x16
816	64.9279	67.8914	73.3832	75.1736	67.9234	71.3649	VAE-ZINB-Harmony-256x16
817	64.6605	67.5956	73.1758	74.9947	67.6279	71.121	VAE-ZINB-Harmony-256x16
818	64.6605	67.5956	73.1758	74.9947	67.6279	71.121	VAE-ZINB-Harmony-256x16
819	65.1896	68.664	73.5812	75.0825	68.6957	71.7472	VAE-ZINB-Harmony-256x16
820	65.1896	68.664	73.5812	75.0825	68.6957	71.7472	VAE-ZINB-Harmony-256x16
821	65.1896	68.664	73.5812	75.0825	68.6957	71.7472	VAE-ZINB-Harmony-256x16
822	67.9302	70.6144	75.7129	76.8006	70.6442	73.5939	VAE-ZINB-Harmony-256x16
823	67.9096	70.5716	75.697	76.778	70.6015	73.5603	VAE-ZINB-Harmony-256x16
824	68.0147	70.5164	75.7801	76.8731	70.5463	73.574	VAE-ZINB-Harmony-256x16
825	68.0147	70.5164	75.7801	76.8731	70.5463	73.574	VAE-ZINB-Harmony-256x16
826	67.9173	70.4421	75.7041	76.7741	70.4721	73.4882	VAE-ZINB-Harmony-256x16
827	67.8581	70.3276	75.6586	76.7277	70.3576	73.4047	VAE-ZINB-Harmony-256x16
828	67.8895	70.378	75.6828	76.7499	70.408	73.4423	VAE-ZINB-Harmony-256x16
829	67.9708	70.4268	75.7462	76.8069	70.4568	73.4949	VAE-ZINB-Harmony-256x16
830	67.349	69.6056	75.2721	76.74	69.636	73.0156	VAE-ZINB-Harmony-256x16
831	67.1347	69.5525	75.0994	76.3447	69.5831	72.8072	VAE-ZINB-Harmony-256x16
832	67.5803	70.1244	75.4437	76.7423	70.1546	73.3007	VAE-ZINB-Harmony-256x16
833	67.5803	70.1244	75.4437	76.7423	70.1546	73.3007	VAE-ZINB-Harmony-256x16
834	67.1192	69.5733	75.0877	76.3956	69.6039	72.8418	VAE-ZINB-Harmony-256x16
835	67.1192	69.5733	75.0877	76.3956	69.6039	72.8418	VAE-ZINB-Harmony-256x16
836	67.1192	69.5733	75.0877	76.3956	69.6039	72.8418	VAE-ZINB-Harmony-256x16
837	67.1192	69.5733	75.0877	76.3956	69.6039	72.8418	VAE-ZINB-Harmony-256x16
838	67.1192	69.5733	75.0877	76.3956	69.6039	72.8418	VAE-ZINB-Harmony-256x16
839	66.5535	68.7983	74.6613	76.4179	68.8293	72.4254	VAE-ZINB-Harmony-256x16
840	66.6903	68.8667	74.7686	76.4805	68.8977	72.4913	VAE-ZINB-Harmony-256x16
841	66.6903	68.8667	74.7686	76.4805	68.8977	72.4913	VAE-ZINB-Harmony-256x16
842	66.3004	68.6001	74.4713	76.5201	68.6311	72.3612	VAE-ZINB-Harmony-256x16
843	66.2027	68.5666	74.3958	76.5238	68.5977	72.3443	VAE-ZINB-Harmony-256x16
844	66.3004	68.6001	74.4713	76.5201	68.6311	72.3612	VAE-ZINB-Harmony-256x16
845	66.9929	69.3516	74.9963	76.6053	69.3822	72.8151	VAE-ZINB-Harmony-256x16
846	67.1642	69.5486	75.1243	76.4165	69.5792	72.8378	VAE-ZINB-Harmony-256x16
847	67.1642	69.5486	75.1243	76.4165	69.5792	72.8378	VAE-ZINB-Harmony-256x16
848	67.1642	69.5486	75.1243	76.4165	69.5792	72.8378	VAE-ZINB-Harmony-256x16
849	67.0328	69.3654	75.0257	76.5177	69.3961	72.7831	VAE-ZINB-Harmony-256x16
850	67.0612	69.467	75.0438	76.3352	69.4977	72.7562	VAE-ZINB-Harmony-256x16
851	66.9676	69.4518	74.9712	76.3565	69.4825	72.7575	VAE-ZINB-Harmony-256x16
852	66.9676	69.4518	74.9712	76.3565	69.4825	72.7575	VAE-ZINB-Harmony-256x16
853	66.9162	69.4567	74.9309	76.3445	69.4874	72.7548	VAE-ZINB-Harmony-256x16
854	66.9162	69.4567	74.9309	76.3445	69.4874	72.7548	VAE-ZINB-Harmony-256x16
855	66.8848	69.4085	74.9069	76.3172	69.4393	72.716	VAE-ZINB-Harmony-256x16
856	66.971	69.4314	74.9741	76.3361	69.4621	72.737	VAE-ZINB-Harmony-256x16
857	64.6374	67.5159	73.1763	75.872	67.5478	71.4683	VAE-ZINB-Harmony-256x16
858	64.6374	67.5159	73.1763	75.872	67.5478	71.4683	VAE-ZINB-Harmony-256x16
859	64.6374	67.5159	73.1763	75.872	67.5478	71.4683	VAE-ZINB-Harmony-256x16
860	64.8664	68.0882	73.3437	76.3101	68.1196	71.9826	VAE-ZINB-Harmony-256x16
861	62.3557	66.2815	71.3712	73.1278	66.3154	69.5552	VAE-ZINB-Harmony-256x16
862	62.3557	66.2815	71.3712	73.1278	66.3154	69.5552	VAE-ZINB-Harmony-256x16
863	49.4084	60.8473	61.069	67.4202	60.8865	63.987	MMDAE-Poisson-256x16
864	49.3987	60.8091	61.0614	67.381	60.8484	63.9483	MMDAE-Poisson-256x16
865	49.3987	60.8091	61.0614	67.381	60.8484	63.9483	MMDAE-Poisson-256x16
866	49.3987	60.8091	61.0614	67.381	60.8484	63.9483	MMDAE-Poisson-256x16
867	49.4508	60.8859	61.1067	67.3906	60.9252	63.995	MMDAE-Poisson-256x16
868	49.4508	60.8859	61.1067	67.3906	60.9252	63.995	MMDAE-Poisson-256x16
869	49.4508	60.8859	61.1067	67.3906	60.9252	63.995	MMDAE-Poisson-256x16
870	49.4545	60.9091	61.1092	67.4248	60.9483	64.0232	MMDAE-Poisson-256x16
871	49.3929	60.8173	61.0564	67.399	60.8565	63.9609	MMDAE-Poisson-256x16
872	49.338	60.7104	61.0097	67.3411	60.7497	63.8758	MMDAE-Poisson-256x16
873	48.8712	60.557	60.6214	67.4993	60.5963	63.8618	MMDAE-Poisson-256x16
874	48.8712	60.557	60.6214	67.4993	60.5963	63.8618	MMDAE-Poisson-256x16
875	49.0046	60.4791	60.7312	67.4761	60.5184	63.8081	MMDAE-Poisson-256x16
876	49.1188	60.6735	60.8249	67.509	60.7128	63.9308	MMDAE-Poisson-256x16
877	49.0636	60.6403	60.7783	67.5303	60.6796	63.9219	MMDAE-Poisson-256x16
878	49.0636	60.6403	60.7783	67.5303	60.6796	63.9219	MMDAE-Poisson-256x16
879	49.0636	60.6403	60.7783	67.5303	60.6796	63.9219	MMDAE-Poisson-256x16
880	49.3569	60.9041	61.0172	67.7325	60.9432	64.1587	MMDAE-Poisson-256x16
881	49.3569	60.9041	61.0172	67.7325	60.9432	64.1587	MMDAE-Poisson-256x16
882	49.3569	60.9041	61.0172	67.7325	60.9432	64.1587	MMDAE-Poisson-256x16
883	49.3569	60.9041	61.0172	67.7325	60.9432	64.1587	MMDAE-Poisson-256x16
884	49.3569	60.9041	61.0172	67.7325	60.9432	64.1587	MMDAE-Poisson-256x16
885	49.3656	60.8865	61.026	67.6646	60.9256	64.1185	MMDAE-Poisson-256x16
886	49.3429	60.7681	61.012	67.4404	60.8074	63.9524	MMDAE-Poisson-256x16
887	49.3429	60.7681	61.012	67.4404	60.8074	63.9524	MMDAE-Poisson-256x16
888	49.3498	60.7953	61.0169	67.4816	60.8346	63.9859	MMDAE-Poisson-256x16
889	49.3858	60.8079	61.0469	67.4711	60.8471	63.9881	MMDAE-Poisson-256x16
890	49.0719	60.659	60.7864	67.5152	60.6983	63.9255	MMDAE-Poisson-256x16
891	49.0719	60.659	60.7864	67.5152	60.6983	63.9255	MMDAE-Poisson-256x16
892	49.0719	60.659	60.7864	67.5152	60.6983	63.9255	MMDAE-Poisson-256x16
893	49.0719	60.659	60.7864	67.5152	60.6983	63.9255	MMDAE-Poisson-256x16
894	49.0719	60.659	60.7864	67.5152	60.6983	63.9255	MMDAE-Poisson-256x16
895	49.124	60.7797	60.8265	67.6898	60.8188	64.0706	MMDAE-Poisson-256x16
896	49.124	60.7797	60.8265	67.6898	60.8188	64.0706	MMDAE-Poisson-256x16
897	49.124	60.7797	60.8265	67.6898	60.8188	64.0706	MMDAE-Poisson-256x16
898	49.124	60.7797	60.8265	67.6898	60.8188	64.0706	MMDAE-Poisson-256x16
899	49.113	60.7041	60.8198	67.5527	60.7433	63.9673	MMDAE-Poisson-256x16
900	49.113	60.7041	60.8198	67.5527	60.7433	63.9673	MMDAE-Poisson-256x16
901	49.1118	60.6562	60.8193	67.4898	60.6955	63.9126	MMDAE-Poisson-256x16
902	49.1118	60.6562	60.8193	67.4898	60.6955	63.9126	MMDAE-Poisson-256x16
903	48.9125	60.4822	60.6574	67.3476	60.5216	63.7524	MMDAE-Poisson-256x16
904	48.1619	60.1605	60.0438	67.2621	60.2001	63.5355	MMDAE-Poisson-256x16
905	48.1619	60.1605	60.0438	67.2621	60.2001	63.5355	MMDAE-Poisson-256x16
906	48.1619	60.1605	60.0438	67.2621	60.2001	63.5355	MMDAE-Poisson-256x16
907	46.0737	57.459	58.2939	67.5006	57.4988	62.0996	MMDAE-Poisson-256x16
908	48.5409	60.2898	60.3528	67.3177	60.3293	63.6322	MMDAE-ZIP-256x16
909	48.5022	60.2979	60.3212	67.3363	60.3374	63.645	MMDAE-ZIP-256x16
910	48.5124	60.2962	60.3293	67.3348	60.3357	63.6434	MMDAE-ZIP-256x16
911	48.5124	60.2962	60.3293	67.3348	60.3357	63.6434	MMDAE-ZIP-256x16
912	48.5124	60.2962	60.3293	67.3348	60.3357	63.6434	MMDAE-ZIP-256x16
913	48.5124	60.2962	60.3293	67.3348	60.3357	63.6434	MMDAE-ZIP-256x16
914	48.5124	60.2962	60.3293	67.3348	60.3357	63.6434	MMDAE-ZIP-256x16
915	48.5132	60.2942	60.3301	67.3303	60.3337	63.6403	MMDAE-ZIP-256x16
916	48.5132	60.2942	60.3301	67.3303	60.3337	63.6403	MMDAE-ZIP-256x16
917	48.5132	60.2942	60.3301	67.3303	60.3337	63.6403	MMDAE-ZIP-256x16
918	48.5132	60.2942	60.3301	67.3303	60.3337	63.6403	MMDAE-ZIP-256x16
919	48.5132	60.2942	60.3301	67.3303	60.3337	63.6403	MMDAE-ZIP-256x16
920	48.5132	60.2942	60.3301	67.3303	60.3337	63.6403	MMDAE-ZIP-256x16
921	48.474	60.2747	60.2983	67.3156	60.3143	63.6229	MMDAE-ZIP-256x16
922	48.5322	60.2933	60.346	67.3201	60.3328	63.6352	MMDAE-ZIP-256x16
923	48.5378	60.2933	60.3503	67.3228	60.3328	63.6364	MMDAE-ZIP-256x16
924	48.5413	60.2958	60.353	67.3271	60.3353	63.6397	MMDAE-ZIP-256x16
925	48.5413	60.2958	60.353	67.3271	60.3353	63.6397	MMDAE-ZIP-256x16
926	48.5413	60.2958	60.353	67.3271	60.3353	63.6397	MMDAE-ZIP-256x16
927	47.5087	59.6733	59.5147	66.8387	59.7133	63.0754	MMDAE-ZIP-256x16
928	47.5155	59.6761	59.5202	66.8407	59.7161	63.0778	MMDAE-ZIP-256x16
929	47.5155	59.6761	59.5202	66.8407	59.7161	63.0778	MMDAE-ZIP-256x16
930	47.5155	59.6761	59.5202	66.8407	59.7161	63.0778	MMDAE-ZIP-256x16
931	47.5109	59.6749	59.5164	66.8407	59.7149	63.0772	MMDAE-ZIP-256x16
932	47.5109	59.6749	59.5164	66.8407	59.7149	63.0772	MMDAE-ZIP-256x16
933	47.5155	59.6761	59.5202	66.8407	59.7161	63.0778	MMDAE-ZIP-256x16
934	47.5155	59.6761	59.5202	66.8407	59.7161	63.0778	MMDAE-ZIP-256x16
935	47.5229	59.6627	59.5257	66.8333	59.7027	63.0671	MMDAE-ZIP-256x16
936	47.4991	59.6455	59.5063	66.8177	59.6855	63.0506	MMDAE-ZIP-256x16
937	47.4991	59.6455	59.5063	66.8177	59.6855	63.0506	MMDAE-ZIP-256x16
938	48.343	60.1694	60.1925	67.2141	60.209	63.519	MMDAE-ZIP-256x16
939	48.361	60.1334	60.2072	67.1704	60.173	63.4795	MMDAE-ZIP-256x16
940	48.361	60.1334	60.2072	67.1704	60.173	63.4795	MMDAE-ZIP-256x16
941	48.3758	60.1678	60.2197	67.1998	60.2074	63.5117	MMDAE-ZIP-256x16
942	48.3758	60.1678	60.2197	67.1998	60.2074	63.5117	MMDAE-ZIP-256x16
943	48.3758	60.1678	60.2197	67.1998	60.2074	63.5117	MMDAE-ZIP-256x16
944	48.3758	60.1678	60.2197	67.1998	60.2074	63.5117	MMDAE-ZIP-256x16
945	48.3758	60.1678	60.2197	67.1998	60.2074	63.5117	MMDAE-ZIP-256x16
946	48.3758	60.1678	60.2197	67.1998	60.2074	63.5117	MMDAE-ZIP-256x16
947	48.5589	60.3204	60.3682	67.3325	60.3599	63.6558	MMDAE-ZIP-256x16
948	48.5589	60.3204	60.3682	67.3325	60.3599	63.6558	MMDAE-ZIP-256x16
949	48.5589	60.3204	60.3682	67.3325	60.3599	63.6558	MMDAE-ZIP-256x16
950	47.728	59.7569	59.6919	66.9027	59.7968	63.1505	MMDAE-ZIP-256x16
951	47.728	59.7569	59.6919	66.9027	59.7968	63.1505	MMDAE-ZIP-256x16
952	47.728	59.7569	59.6919	66.9027	59.7968	63.1505	MMDAE-ZIP-256x16
953	47.728	59.7569	59.6919	66.9027	59.7968	63.1505	MMDAE-ZIP-256x16
954	47.728	59.7569	59.6919	66.9027	59.7968	63.1505	MMDAE-ZIP-256x16
955	47.728	59.7569	59.6919	66.9027	59.7968	63.1505	MMDAE-ZIP-256x16
956	47.7782	59.7852	59.7331	66.9205	59.8251	63.1742	MMDAE-ZIP-256x16
957	47.7753	59.8636	59.729	67.037	59.9034	63.2697	MMDAE-ZIP-256x16
958	47.7753	59.8636	59.729	67.037	59.9034	63.2697	MMDAE-ZIP-256x16
959	47.7753	59.8636	59.729	67.037	59.9034	63.2697	MMDAE-ZIP-256x16
960	71.2547	70.0213	78.3528	71.6198	70.0538	70.8282	MMDAE-NB-256x16
961	71.2547	70.0213	78.3528	71.6198	70.0538	70.8282	MMDAE-NB-256x16
962	71.2547	70.0213	78.3528	71.6198	70.0538	70.8282	MMDAE-NB-256x16
963	69.6041	68.9667	77.1979	69.0014	70.3545	69.6714	MMDAE-NB-256x16
964	69.6041	68.9667	77.1979	69.0014	70.3545	69.6714	MMDAE-NB-256x16
965	71.2859	70.2587	78.473	70.6478	70.2916	70.4693	MMDAE-NB-256x16
966	71.2859	70.2587	78.473	70.6478	70.2916	70.4693	MMDAE-NB-256x16
967	71.2859	70.2587	78.473	70.6478	70.2916	70.4693	MMDAE-NB-256x16
968	71.2796	70.2445	78.4673	70.6436	70.2774	70.46	MMDAE-NB-256x16
969	71.2796	70.2445	78.4673	70.6436	70.2774	70.46	MMDAE-NB-256x16
970	71.2796	70.2445	78.4673	70.6436	70.2774	70.46	MMDAE-NB-256x16
971	71.2796	70.2445	78.4673	70.6436	70.2774	70.46	MMDAE-NB-256x16
972	71.4956	70.4683	78.6314	70.8481	70.5009	70.6741	MMDAE-NB-256x16
973	71.4956	70.4683	78.6314	70.8481	70.5009	70.6741	MMDAE-NB-256x16
974	71.3594	70.3049	78.5263	70.7144	70.3377	70.5256	MMDAE-NB-256x16
975	71.3538	70.1954	78.5087	70.754	70.2283	70.4902	MMDAE-NB-256x16
976	72.6525	71.1065	79.4387	73.451	71.1374	72.2757	MMDAE-NB-256x16
977	72.6525	71.1065	79.4387	73.451	71.1374	72.2757	MMDAE-NB-256x16
978	72.6525	71.1065	79.4387	73.451	71.1374	72.2757	MMDAE-NB-256x16
979	72.8194	71.193	79.5575	73.7979	71.2237	72.488	MMDAE-NB-256x16
980	72.6974	71.1089	79.4707	73.5192	71.1398	72.3099	MMDAE-NB-256x16
981	68.7603	67.901	76.5756	67.9369	69.5727	68.7451	MMDAE-ZINB-256x16
982	68.7227	67.8816	76.5465	67.9175	69.5441	68.7212	MMDAE-ZINB-256x16
983	68.7227	67.8816	76.5465	67.9175	69.5441	68.7212	MMDAE-ZINB-256x16
984	68.7227	67.8816	76.5465	67.9175	69.5441	68.7212	MMDAE-ZINB-256x16
985	68.7227	67.8816	76.5465	67.9175	69.5441	68.7212	MMDAE-ZINB-256x16
986	68.7227	67.8816	76.5465	67.9175	69.5441	68.7212	MMDAE-ZINB-256x16
987	68.7254	67.8825	76.5485	67.9185	69.5452	68.7222	MMDAE-ZINB-256x16
988	68.7254	67.8825	76.5485	67.9185	69.5452	68.7222	MMDAE-ZINB-256x16
989	68.7254	67.8825	76.5485	67.9185	69.5452	68.7222	MMDAE-ZINB-256x16
990	68.7254	67.8825	76.5485	67.9185	69.5452	68.7222	MMDAE-ZINB-256x16
991	68.8826	67.9663	76.6707	68.0022	69.6696	68.8258	MMDAE-ZINB-256x16
992	69.0287	68.0362	76.7852	68.072	69.7846	68.9176	MMDAE-ZINB-256x16
993	69.0287	68.0362	76.7852	68.072	69.7846	68.9176	MMDAE-ZINB-256x16
994	49.3808	60.7838	61.0059	69.3661	60.8218	64.8135	MMDAE-ZINB-256x16
995	49.2281	60.7152	60.8803	69.3969	60.7532	64.788	MMDAE-ZINB-256x16
996	49.2161	60.7052	60.8706	69.3874	60.7432	64.7782	MMDAE-ZINB-256x16
997	50.0339	61.1737	61.536	69.6945	61.2114	65.1781	MMDAE-ZINB-256x16
998	50.0339	61.1737	61.536	69.6945	61.2114	65.1781	MMDAE-ZINB-256x16
999	50.0339	61.1737	61.536	69.6945	61.2114	65.1781	MMDAE-ZINB-256x16
1000	50.0339	61.1737	61.536	69.6945	61.2114	65.1781	MMDAE-ZINB-256x16
1001	50.0339	61.1737	61.536	69.6945	61.2114	65.1781	MMDAE-ZINB-256x16
1002	50.0226	61.1997	61.5259	69.8126	61.2373	65.2444	MMDAE-ZINB-256x16
1003	49.998	61.1605	61.5075	69.6127	61.1983	65.1349	MMDAE-ZINB-256x16
1004	49.9279	61.1267	61.4503	69.6075	61.1644	65.1134	MMDAE-ZINB-256x16
1005	49.9855	61.2123	61.496	69.8065	61.2499	65.2489	MMDAE-ZINB-256x16
1006	49.5892	60.9585	61.1743	69.5689	60.9964	65.0012	MMDAE-ZINB-256x16
1007	49.455	60.8697	61.065	69.5125	60.9076	64.9262	MMDAE-ZINB-256x16
1008	49.455	60.8697	61.065	69.5125	60.9076	64.9262	MMDAE-ZINB-256x16
1009	49.455	60.8697	61.065	69.5125	60.9076	64.9262	MMDAE-ZINB-256x16
1010	49.4091	60.8284	61.0275	69.503	60.8663	64.8986	MMDAE-ZINB-256x16
1011	81.9561	74.1901	86.8819	74.219	82.0472	77.937	MMDAE-Poisson-BBKNN-256x16
1012	82.052	74.0546	86.9649	74.0836	82.0135	77.8471	MMDAE-Poisson-BBKNN-256x16
1013	83.1992	73.8411	88.0854	73.8704	84.2692	78.7279	MMDAE-Poisson-BBKNN-256x16
1014	83.2718	73.9332	88.1379	73.9623	84.3676	78.8231	MMDAE-Poisson-BBKNN-256x16
1015	83.2718	73.9332	88.1379	73.9623	84.3676	78.8231	MMDAE-Poisson-BBKNN-256x16
1016	85.654	76.7328	89.6676	76.7587	84.1334	80.277	MMDAE-Poisson-BBKNN-256x16
1017	84.6097	77.0039	88.6837	77.0295	82.0883	79.4785	MMDAE-Poisson-BBKNN-256x16
1018	84.5705	76.9197	88.6703	76.9454	82.335	79.549	MMDAE-Poisson-BBKNN-256x16
1019	84.4366	76.8445	88.5717	76.8703	82.26	79.4739	MMDAE-Poisson-BBKNN-256x16
1020	84.7133	77.0834	88.7475	77.1089	82.0022	79.4803	MMDAE-Poisson-BBKNN-256x16
1021	82.1743	74.1129	87.0383	74.1418	81.9038	77.8298	MMDAE-Poisson-BBKNN-256x16
1022	84.5862	77.0033	88.6616	77.0289	82.0246	79.4483	MMDAE-Poisson-BBKNN-256x16
1023	84.8229	77.1153	88.8451	77.1408	82.238	79.6079	MMDAE-Poisson-BBKNN-256x16
1024	84.9853	77.2297	88.9541	77.255	82.2179	79.6592	MMDAE-Poisson-BBKNN-256x16
1025	79.5741	75.9255	84.7267	76.3994	75.9519	76.175	MMDAE-Poisson-BBKNN-256x16
1026	79.5741	75.9255	84.7267	76.3994	75.9519	76.175	MMDAE-Poisson-BBKNN-256x16
1027	79.6312	75.9513	84.7675	76.4709	75.9776	76.2235	MMDAE-Poisson-BBKNN-256x16
1028	79.6746	76.0553	84.7984	76.6011	76.0816	76.3404	MMDAE-Poisson-BBKNN-256x16
1029	79.5753	76.0265	84.7285	76.4808	76.0528	76.2662	MMDAE-Poisson-BBKNN-256x16
1030	79.5753	76.0265	84.7285	76.4808	76.0528	76.2662	MMDAE-Poisson-BBKNN-256x16
1031	79.5753	76.0265	84.7285	76.4808	76.0528	76.2662	MMDAE-Poisson-BBKNN-256x16
1032	79.5753	76.0265	84.7285	76.4808	76.0528	76.2662	MMDAE-Poisson-BBKNN-256x16
1033	79.5703	76.028	84.7242	76.4909	76.0543	76.272	MMDAE-Poisson-BBKNN-256x16
1034	79.4457	76.0815	84.6265	76.614	76.1077	76.36	MMDAE-Poisson-BBKNN-256x16
1035	79.4457	76.0815	84.6265	76.614	76.1077	76.36	MMDAE-Poisson-BBKNN-256x16
1036	77.5222	74.1539	83.2695	74.1826	75.8916	75.0273	MMDAE-Poisson-BBKNN-256x16
1037	77.5222	74.1539	83.2695	74.1826	75.8916	75.0273	MMDAE-Poisson-BBKNN-256x16
1038	77.5222	74.1539	83.2695	74.1826	75.8916	75.0273	MMDAE-Poisson-BBKNN-256x16
1039	81.3759	77.0762	86.0859	77.4513	77.1013	77.2759	MMDAE-Poisson-BBKNN-256x16
1040	81.3638	77.0579	86.0766	77.4377	77.0831	77.26	MMDAE-Poisson-BBKNN-256x16
1041	81.3628	76.9614	86.0754	77.3622	76.9867	77.174	MMDAE-Poisson-BBKNN-256x16
1042	81.2531	77.014	85.9968	77.328	77.0392	77.1833	MMDAE-Poisson-BBKNN-256x16
1043	81.2531	77.014	85.9968	77.328	77.0392	77.1833	MMDAE-Poisson-BBKNN-256x16
1044	81.2531	77.014	85.9968	77.328	77.0392	77.1833	MMDAE-Poisson-BBKNN-256x16
1045	81.2531	77.014	85.9968	77.328	77.0392	77.1833	MMDAE-Poisson-BBKNN-256x16
1046	79.2582	74.7876	84.5905	74.8155	76.8247	75.8068	MMDAE-Poisson-BBKNN-256x16
1047	81.2489	76.8823	85.9892	77.3093	76.9077	77.1079	MMDAE-Poisson-BBKNN-256x16
1048	81.2163	76.8737	85.9658	77.2774	76.8991	77.0878	MMDAE-Poisson-BBKNN-256x16
1049	81.2489	76.8823	85.9892	77.3093	76.9077	77.1079	MMDAE-Poisson-BBKNN-256x16
1050	81.2489	76.8823	85.9892	77.3093	76.9077	77.1079	MMDAE-Poisson-BBKNN-256x16
1051	81.6903	77.2018	86.3688	77.2269	77.58	77.403	MMDAE-Poisson-BBKNN-256x16
1052	81.6903	77.2018	86.3688	77.2269	77.58	77.403	MMDAE-Poisson-BBKNN-256x16
1053	86.719	77.8566	90.3051	77.8812	83.7048	80.6881	MMDAE-Poisson-BBKNN-256x16
1054	86.7369	77.879	90.3217	77.9036	83.7852	80.7375	MMDAE-Poisson-BBKNN-256x16
1055	86.7409	77.8769	90.3329	77.9015	83.9147	80.7964	MMDAE-Poisson-BBKNN-256x16
1056	86.5208	77.3968	90.2144	77.422	84.0364	80.5937	MMDAE-Poisson-BBKNN-256x16
1057	86.786	77.7758	90.3917	77.8005	84.0803	80.8186	MMDAE-Poisson-BBKNN-256x16
1058	84.6971	77.0182	88.7351	77.0437	81.9056	79.4003	MMDAE-Poisson-BBKNN-256x16
1059	84.6513	76.9923	88.7073	77.0179	81.9709	79.4173	MMDAE-Poisson-BBKNN-256x16
1060	84.8027	77.316	88.7815	77.3412	81.773	79.4954	MMDAE-Poisson-BBKNN-256x16
1061	84.6599	77.2122	88.6785	77.2375	81.6993	79.4058	MMDAE-Poisson-BBKNN-256x16
1062	84.6599	77.2122	88.6785	77.2375	81.6993	79.4058	MMDAE-Poisson-BBKNN-256x16
1063	84.6851	77.2438	88.7033	77.2691	81.8398	79.4888	MMDAE-Poisson-BBKNN-256x16
1064	84.7034	77.2186	88.7144	77.2439	81.7779	79.4463	MMDAE-Poisson-BBKNN-256x16
1065	84.7034	77.2186	88.7144	77.2439	81.7779	79.4463	MMDAE-Poisson-BBKNN-256x16
1066	84.6866	77.2244	88.7028	77.2497	81.7936	79.4567	MMDAE-Poisson-BBKNN-256x16
1067	84.7132	77.2703	88.7239	77.2956	81.858	79.5114	MMDAE-Poisson-BBKNN-256x16
1068	84.7345	77.1142	88.7671	77.1396	82.0655	79.5264	MMDAE-Poisson-BBKNN-256x16
1069	81.0188	76.3196	85.9456	76.3458	77.7987	77.0654	MMDAE-Poisson-BBKNN-256x16
1070	81.0127	76.2861	85.9408	76.3123	77.7541	77.0265	MMDAE-Poisson-BBKNN-256x16
1071	80.9425	76.2396	85.8909	76.2658	77.7429	76.9972	MMDAE-Poisson-BBKNN-256x16
1072	81.1257	76.4023	86.0209	76.4284	77.8304	77.123	MMDAE-Poisson-BBKNN-256x16
1073	84.4743	76.7297	88.5905	76.7557	82.0017	79.292	MMDAE-Poisson-BBKNN-256x16
1074	79.551	75.9274	84.7083	76.4324	75.9538	76.1923	MMDAE-Poisson-BBKNN-256x16
1075	84.4959	76.7218	88.6037	76.7478	81.9604	79.2685	MMDAE-Poisson-BBKNN-256x16
1076	85.6281	76.515	89.6531	76.5411	84.0834	80.1352	MMDAE-Poisson-BBKNN-256x16
1077	84.7994	77.2276	88.7978	77.2529	81.9415	79.5282	MMDAE-Poisson-BBKNN-256x16
1078	79.7707	76.0215	84.864	76.7961	76.0477	76.4201	MMDAE-Poisson-BBKNN-256x16
1079	84.7389	77.134	88.752	77.1595	81.8343	79.4281	MMDAE-Poisson-BBKNN-256x16
1080	80.1015	76.1531	85.1156	76.7351	76.1792	76.4561	MMDAE-Poisson-BBKNN-256x16
1081	79.8917	75.8749	84.9502	76.6787	75.9013	76.288	MMDAE-Poisson-BBKNN-256x16
1082	84.8239	77.0278	88.8233	77.0533	81.9679	79.4347	MMDAE-Poisson-BBKNN-256x16
1083	84.9903	77.1934	88.9238	77.2188	81.6802	79.3869	MMDAE-Poisson-BBKNN-256x16
1084	85.0342	77.3396	88.9499	77.3648	81.7331	79.489	MMDAE-Poisson-BBKNN-256x16
1085	84.9661	77.254	88.8907	77.2793	81.4939	79.3307	MMDAE-Poisson-BBKNN-256x16
1086	81.8493	77.4499	86.4853	77.4747	77.7128	77.5936	MMDAE-Poisson-BBKNN-256x16
1087	81.6299	77.2507	86.3321	77.2758	77.6949	77.4848	MMDAE-Poisson-BBKNN-256x16
1088	85.7685	76.8506	89.7422	76.8764	84.1708	80.3584	MMDAE-Poisson-BBKNN-256x16
1089	85.7685	76.8506	89.7422	76.8764	84.1708	80.3584	MMDAE-Poisson-BBKNN-256x16
1090	81.2646	76.8579	86.101	76.8834	77.888	77.3824	MMDAE-Poisson-BBKNN-256x16
1091	81.0268	76.5659	85.9429	76.5918	77.8273	77.2046	MMDAE-Poisson-BBKNN-256x16
1092	85.8902	76.9226	89.8178	76.9482	84.073	80.353	MMDAE-Poisson-BBKNN-256x16
1093	85.8902	76.9226	89.8178	76.9482	84.073	80.353	MMDAE-Poisson-BBKNN-256x16
1094	84.5005	76.8841	88.6031	76.9098	81.9584	79.3539	MMDAE-Poisson-BBKNN-256x16
1095	81.0445	76.5332	85.9593	76.5591	77.8491	77.1987	MMDAE-Poisson-BBKNN-256x16
1096	84.5574	76.9367	88.6449	76.9624	81.9851	79.3944	MMDAE-Poisson-BBKNN-256x16
1097	84.5599	76.9374	88.6489	76.9631	82.0288	79.4152	MMDAE-Poisson-BBKNN-256x16
1098	84.4442	76.8669	88.5571	76.8926	81.8755	79.3059	MMDAE-Poisson-BBKNN-256x16
1099	79.5305	75.8546	84.6879	76.551	75.881	76.2145	MMDAE-Poisson-BBKNN-256x16
1100	79.8607	75.8696	84.9103	77.1416	75.8957	76.5136	MMDAE-Poisson-BBKNN-256x16
1101	84.7202	77.289	88.7067	77.3143	81.5373	79.3697	MMDAE-Poisson-BBKNN-256x16
1102	86.2132	77.1561	90.0146	77.1815	83.8697	80.3867	MMDAE-Poisson-BBKNN-256x16
1103	80.3469	76.109	85.2924	76.9362	76.1351	76.5336	MMDAE-Poisson-BBKNN-256x16
1104	79.5248	75.4789	84.6516	76.9174	75.5054	76.2049	MMDAE-Poisson-BBKNN-256x16
1105	79.5295	75.5054	84.6568	76.8947	75.5319	76.2072	MMDAE-Poisson-BBKNN-256x16
1106	86.0421	77.0309	89.9048	77.0565	83.9106	80.3376	MMDAE-Poisson-BBKNN-256x16
1107	86.0195	77.0052	89.887	77.0308	83.8622	80.3015	MMDAE-Poisson-BBKNN-256x16
1108	84.5905	77.0913	88.6309	77.1168	81.6356	79.3119	MMDAE-Poisson-BBKNN-256x16
1109	82.3781	75.1448	86.9478	75.1722	78.9322	77.0063	MMDAE-ZIP-BBKNN-256x16
1110	84.9383	76.2774	88.9232	76.3036	81.0076	78.5852	MMDAE-ZIP-BBKNN-256x16
1111	84.9427	76.2744	88.9274	76.3006	81.0154	78.5874	MMDAE-ZIP-BBKNN-256x16
1112	84.9427	76.2744	88.9274	76.3006	81.0154	78.5874	MMDAE-ZIP-BBKNN-256x16
1113	84.9427	76.2744	88.9274	76.3006	81.0154	78.5874	MMDAE-ZIP-BBKNN-256x16
1114	84.9427	76.2744	88.9274	76.3006	81.0154	78.5874	MMDAE-ZIP-BBKNN-256x16
1115	82.3604	75.1603	86.9339	75.1877	78.942	77.0191	MMDAE-ZIP-BBKNN-256x16
1116	82.5115	75.477	87.0318	75.504	78.9757	77.2008	MMDAE-ZIP-BBKNN-256x16
1117	83.5116	75.9935	87.8026	76.02	79.8634	77.8943	MMDAE-ZIP-BBKNN-256x16
1118	83.3131	75.9587	87.6489	75.9852	79.7434	77.8189	MMDAE-ZIP-BBKNN-256x16
1119	82.9521	75.8396	87.3651	75.8662	79.3751	77.581	MMDAE-ZIP-BBKNN-256x16
1120	83.0943	75.8001	87.472	75.8268	79.3486	77.5477	MMDAE-ZIP-BBKNN-256x16
1121	82.9504	75.8456	87.3668	75.8722	79.4426	77.6164	MMDAE-ZIP-BBKNN-256x16
1122	83.2044	76.0237	87.5655	76.0501	79.7941	77.8771	MMDAE-ZIP-BBKNN-256x16
1123	83.2961	76.0444	87.623	76.0708	79.6364	77.8128	MMDAE-ZIP-BBKNN-256x16
1124	83.2499	76.03	87.5856	76.0564	79.5516	77.7648	MMDAE-ZIP-BBKNN-256x16
1125	83.2717	76.0471	87.6026	76.0735	79.5902	77.7921	MMDAE-ZIP-BBKNN-256x16
1126	82.7882	75.8549	87.2287	75.8815	79.144	77.4784	MMDAE-ZIP-BBKNN-256x16
1127	82.7336	75.8187	87.1915	75.8454	79.1621	77.4683	MMDAE-ZIP-BBKNN-256x16
1128	82.7698	75.8914	87.2283	75.918	79.4312	77.6349	MMDAE-ZIP-BBKNN-256x16
1129	82.8662	75.9323	87.2987	75.9589	79.4187	77.6503	MMDAE-ZIP-BBKNN-256x16
1130	82.6846	75.7911	87.1621	75.8177	79.2658	77.5035	MMDAE-ZIP-BBKNN-256x16
1131	85.305	76.6779	89.1902	76.7036	81.3141	78.9416	MMDAE-ZIP-BBKNN-256x16
1132	82.4785	75.6777	86.9914	75.7045	78.7397	77.1923	MMDAE-ZIP-BBKNN-256x16
1133	82.4529	75.6564	86.9717	75.6832	78.707	77.1655	MMDAE-ZIP-BBKNN-256x16
1134	82.4529	75.6564	86.9717	75.6832	78.707	77.1655	MMDAE-ZIP-BBKNN-256x16
1135	82.4529	75.6564	86.9717	75.6832	78.707	77.1655	MMDAE-ZIP-BBKNN-256x16
1136	82.1569	75.4814	86.7306	75.5084	78.1586	76.8106	MMDAE-ZIP-BBKNN-256x16
1137	82.6801	75.8173	87.1563	75.844	79.2673	77.5179	MMDAE-ZIP-BBKNN-256x16
1138	82.6801	75.8173	87.1563	75.844	79.2673	77.5179	MMDAE-ZIP-BBKNN-256x16
1139	82.9426	75.8834	87.3584	75.91	79.4144	77.6227	MMDAE-ZIP-BBKNN-256x16
1140	83.615	76.0334	87.8618	76.0598	79.4467	77.7163	MMDAE-ZIP-BBKNN-256x16
1141	83.6602	76.0599	87.8968	76.0862	79.5069	77.759	MMDAE-ZIP-BBKNN-256x16
1142	83.474	75.94	87.754	75.9665	79.2903	77.5929	MMDAE-ZIP-BBKNN-256x16
1143	83.8285	76.1802	88.0427	76.2064	80.1169	78.1128	MMDAE-ZIP-BBKNN-256x16
1144	82.507	75.8124	87.0091	75.8393	78.0859	76.9462	MMDAE-ZIP-BBKNN-256x16
1145	82.5178	75.6462	87.0206	75.673	78.7023	77.1579	MMDAE-ZIP-BBKNN-256x16
1146	82.5957	75.8519	87.0765	75.8787	78.1392	76.9924	MMDAE-ZIP-BBKNN-256x16
1147	82.6294	75.7028	87.106	75.7296	78.7891	77.229	MMDAE-ZIP-BBKNN-256x16
1148	83.1853	75.9929	87.5291	76.0194	79.3621	77.6548	MMDAE-ZIP-BBKNN-256x16
1149	83.8329	76.1238	88.0338	76.1501	79.8695	77.9655	MMDAE-ZIP-BBKNN-256x16
1150	83.2187	75.7333	87.5726	75.76	79.4535	77.5628	MMDAE-ZIP-BBKNN-256x16
1151	83.6813	76.0295	87.9161	76.0559	79.6837	77.8276	MMDAE-ZIP-BBKNN-256x16
1152	83.0756	75.894	87.4488	75.9205	79.2995	77.5732	MMDAE-ZIP-BBKNN-256x16
1153	83.3381	76.0075	87.647	76.034	79.4458	77.7024	MMDAE-ZIP-BBKNN-256x16
1154	82.6234	75.6853	87.0948	75.7121	78.7587	77.2053	MMDAE-ZIP-BBKNN-256x16
1155	82.3587	75.1292	86.9347	75.1566	78.9543	77.0086	MMDAE-ZIP-BBKNN-256x16
1156	82.0456	75.342	86.6492	75.3692	78.0174	76.6704	MMDAE-ZIP-BBKNN-256x16
1157	82.0463	75.5198	86.6435	75.547	77.3633	76.4443	MMDAE-ZIP-BBKNN-256x16
1158	82.9437	75.7499	87.3501	75.7766	79.1012	77.4032	MMDAE-ZIP-BBKNN-256x16
1159	82.2039	75.4455	86.7647	75.4725	78.0972	76.7624	MMDAE-ZIP-BBKNN-256x16
1160	81.976	75.389	86.5868	75.4162	77.912	76.6437	MMDAE-ZIP-BBKNN-256x16
1161	81.8174	75.2728	86.4639	75.3001	77.7125	76.4873	MMDAE-ZIP-BBKNN-256x16
1162	81.8628	75.3	86.4991	75.3273	77.7718	76.53	MMDAE-ZIP-BBKNN-256x16
1163	81.6167	75.2167	86.3097	75.244	77.5863	76.3972	MMDAE-ZIP-BBKNN-256x16
1164	81.7983	75.2737	86.4555	75.301	77.8168	76.5382	MMDAE-ZIP-BBKNN-256x16
1165	81.8112	75.3246	86.4674	75.3518	77.9466	76.6272	MMDAE-ZIP-BBKNN-256x16
1166	81.8728	75.3678	86.5046	75.3949	77.8396	76.5978	MMDAE-ZIP-BBKNN-256x16
1167	81.828	75.2864	86.4783	75.3137	77.8369	76.5545	MMDAE-ZIP-BBKNN-256x16
1168	81.6094	75.3729	86.3078	75.4003	77.0814	76.2316	MMDAE-ZIP-BBKNN-256x16
1169	81.3486	75.2793	86.107	75.3068	76.8924	76.0914	MMDAE-ZIP-BBKNN-256x16
1170	82.9146	75.7491	87.3324	75.7758	79.1648	77.4333	MMDAE-ZIP-BBKNN-256x16
1171	82.4716	75.5735	86.9861	75.6004	78.7267	77.1319	MMDAE-ZIP-BBKNN-256x16
1172	82.4487	75.5558	86.9683	75.5828	78.6914	77.1057	MMDAE-ZIP-BBKNN-256x16
1173	82.4487	75.5558	86.9683	75.5828	78.6914	77.1057	MMDAE-ZIP-BBKNN-256x16
1174	82.4716	75.5735	86.9861	75.6004	78.7267	77.1319	MMDAE-ZIP-BBKNN-256x16
1175	82.4716	75.5735	86.9861	75.6004	78.7267	77.1319	MMDAE-ZIP-BBKNN-256x16
1176	82.4785	75.6103	86.9868	75.6372	78.6786	77.1279	MMDAE-ZIP-BBKNN-256x16
1177	82.5745	75.6402	87.0635	75.6671	78.8045	77.2039	MMDAE-ZIP-BBKNN-256x16
1178	82.541	75.642	87.033	75.6689	78.6891	77.1494	MMDAE-ZIP-BBKNN-256x16
1179	82.4463	75.5742	86.9612	75.6011	78.6018	77.0722	MMDAE-ZIP-BBKNN-256x16
1180	82.4462	75.5865	86.9604	75.6134	78.5979	77.0768	MMDAE-ZIP-BBKNN-256x16
1181	82.4515	75.5124	86.967	75.5394	78.6049	77.0416	MMDAE-ZIP-BBKNN-256x16
1182	81.9411	75.8666	86.5384	75.8934	77.0785	76.4813	MMDAE-ZIP-BBKNN-256x16
1183	82.1774	75.4469	86.7492	75.4739	78.2573	76.8404	MMDAE-ZIP-BBKNN-256x16
1184	82.3269	75.7015	86.8626	75.7285	77.8136	76.7569	MMDAE-ZIP-BBKNN-256x16
1185	82.7412	75.7642	87.1801	75.7909	78.764	77.2489	MMDAE-ZIP-BBKNN-256x16
1186	83.0347	75.935	87.4243	75.9615	79.3848	77.6354	MMDAE-ZIP-BBKNN-256x16
1187	83.184	75.9407	87.5413	75.9672	79.4723	77.6803	MMDAE-ZIP-BBKNN-256x16
1188	82.0253	75.6941	86.6387	75.7211	77.7515	76.7229	MMDAE-ZIP-BBKNN-256x16
1189	82.2966	75.7955	86.847	75.8224	77.9462	76.8696	MMDAE-ZIP-BBKNN-256x16
1190	82.7514	75.7884	87.2014	75.8151	78.9775	77.364	MMDAE-ZIP-BBKNN-256x16
1191	82.7514	75.7884	87.2014	75.8151	78.9775	77.364	MMDAE-ZIP-BBKNN-256x16
1192	82.7656	75.857	87.2088	75.8836	78.9926	77.4069	MMDAE-ZIP-BBKNN-256x16
1193	82.6489	75.7513	87.1353	75.778	79.1776	77.4405	MMDAE-ZIP-BBKNN-256x16
1194	81.9882	75.6015	86.6125	75.6287	77.725	76.6625	MMDAE-ZIP-BBKNN-256x16
1195	82.5876	75.8574	87.0598	75.8843	77.9901	76.9228	MMDAE-ZIP-BBKNN-256x16
1196	82.5287	75.8298	87.0147	75.8567	77.94	76.8842	MMDAE-ZIP-BBKNN-256x16
1197	82.0894	75.6521	86.6824	75.6792	77.6997	76.6761	MMDAE-ZIP-BBKNN-256x16
1198	82.4954	75.7903	86.9957	75.8172	77.9705	76.8788	MMDAE-ZIP-BBKNN-256x16
1199	82.3732	75.8085	86.904	75.8354	78.0613	76.9322	MMDAE-ZIP-BBKNN-256x16
1200	77.766	73.6612	83.3117	74.7703	73.69	74.2263	MMDAE-ZIP-BBKNN-256x16
1201	77.4572	73.4399	83.0738	74.7356	73.4689	74.0968	MMDAE-ZIP-BBKNN-256x16
1202	79.5182	74.4835	84.6504	75.2528	74.5116	74.8804	MMDAE-ZIP-BBKNN-256x16
1203	72.5285	69.8663	79.2648	74.0532	69.8979	71.9156	MMDAE-ZIP-BBKNN-256x16
1204	71.6385	69.3183	78.579	73.7491	69.3503	71.4821	MMDAE-ZIP-BBKNN-256x16
1205	85.0952	77.5886	88.9985	77.6135	81.9994	79.7462	MMDAE-NB-BBKNN-256x16
1206	85.2065	77.731	89.0881	77.7559	82.3094	79.9679	MMDAE-NB-BBKNN-256x16
1207	86.191	77.1688	90.0145	77.1942	84.0466	80.4748	MMDAE-NB-BBKNN-256x16
1208	84.7743	77.5593	88.7544	77.5843	81.8937	79.6808	MMDAE-NB-BBKNN-256x16
1209	86.2528	77.2306	90.0434	77.2559	83.9444	80.4614	MMDAE-NB-BBKNN-256x16
1210	86.2149	77.3195	90.0181	77.3448	84.021	80.5448	MMDAE-NB-BBKNN-256x16
1211	86.1872	77.2902	90.0048	77.3155	84.0593	80.5465	MMDAE-NB-BBKNN-256x16
1212	86.1872	77.2902	90.0048	77.3155	84.0593	80.5465	MMDAE-NB-BBKNN-256x16
1213	86.1872	77.2902	90.0048	77.3155	84.0593	80.5465	MMDAE-NB-BBKNN-256x16
1214	86.1872	77.2902	90.0048	77.3155	84.0593	80.5465	MMDAE-NB-BBKNN-256x16
1215	86.1872	77.2902	90.0048	77.3155	84.0593	80.5465	MMDAE-NB-BBKNN-256x16
1216	85.1528	77.7355	89.0415	77.7603	82.1701	79.9044	MMDAE-NB-BBKNN-256x16
1217	85.1528	77.7355	89.0415	77.7603	82.1701	79.9044	MMDAE-NB-BBKNN-256x16
1218	85.0059	77.6757	88.9289	77.7006	82.0542	79.818	MMDAE-NB-BBKNN-256x16
1219	85.0015	77.6859	88.9249	77.7107	82.0554	79.824	MMDAE-NB-BBKNN-256x16
1220	85.3551	77.764	89.1936	77.7887	82.2115	79.939	MMDAE-NB-BBKNN-256x16
1221	85.3551	77.764	89.1936	77.7887	82.2115	79.939	MMDAE-NB-BBKNN-256x16
1222	85.3551	77.764	89.1936	77.7887	82.2115	79.939	MMDAE-NB-BBKNN-256x16
1223	73.9666	70.92	80.3721	76.9679	70.9496	73.8363	MMDAE-ZINB-BBKNN-256x16
1224	73.9666	70.92	80.3721	76.9679	70.9496	73.8363	MMDAE-ZINB-BBKNN-256x16
1225	73.9666	70.92	80.3721	76.9679	70.9496	73.8363	MMDAE-ZINB-BBKNN-256x16
1226	84.9273	77.0279	88.8921	77.0525	81.6083	79.265	MMDAE-ZINB-BBKNN-256x16
1227	84.8304	76.9809	88.8138	77.0056	81.4645	79.1723	MMDAE-ZINB-BBKNN-256x16
1228	84.956	77.0204	88.9118	77.045	81.5725	79.2441	MMDAE-ZINB-BBKNN-256x16
1229	83.6971	76.6097	87.9184	76.6348	80.0516	78.3059	MMDAE-ZINB-BBKNN-256x16
1230	84.7142	76.9013	88.7199	76.926	81.2306	79.0197	MMDAE-ZINB-BBKNN-256x16
1231	84.7142	76.9013	88.7199	76.926	81.2306	79.0197	MMDAE-ZINB-BBKNN-256x16
1232	83.8431	76.4543	88.037	76.4795	80.2219	78.306	MMDAE-ZINB-BBKNN-256x16
1233	83.9384	76.5621	88.1115	76.5872	80.4068	78.4505	MMDAE-ZINB-BBKNN-256x16
1234	84.0159	76.4699	88.1773	76.4951	80.4461	78.4209	MMDAE-ZINB-BBKNN-256x16
1235	84.0653	76.5108	88.2165	76.5359	80.5403	78.4871	MMDAE-ZINB-BBKNN-256x16
1236	84.4528	76.597	88.5127	76.622	80.6864	78.6017	MMDAE-ZINB-BBKNN-256x16
1237	83.9444	76.5278	88.1188	76.5529	80.4031	78.4307	MMDAE-ZINB-BBKNN-256x16
1238	83.8968	76.5253	88.0912	76.5504	80.5102	78.4804	MMDAE-ZINB-BBKNN-256x16
1239	83.9346	76.5558	88.1213	76.5809	80.5845	78.5317	MMDAE-ZINB-BBKNN-256x16
1240	83.972	76.424	88.1457	76.4492	80.3818	78.3662	MMDAE-ZINB-BBKNN-256x16
1241	83.9228	76.3859	88.1067	76.4112	80.2915	78.3033	MMDAE-ZINB-BBKNN-256x16
1242	83.9287	76.4004	88.1124	76.4256	80.339	78.3334	MMDAE-ZINB-BBKNN-256x16
1243	73.2071	70.4665	79.7901	76.6093	70.4965	73.4259	MMDAE-ZINB-BBKNN-256x16
1244	83.5008	76.4319	87.7583	76.4571	79.6368	78.0146	MMDAE-ZINB-BBKNN-256x16
1245	73.0792	70.3118	79.6929	76.6238	70.3419	73.3486	MMDAE-ZINB-BBKNN-256x16
1246	73.0998	70.3291	79.7091	76.6511	70.3591	73.3704	MMDAE-ZINB-BBKNN-256x16
1247	83.74	76.3602	87.9673	76.3855	80.2197	78.2557	MMDAE-ZINB-BBKNN-256x16
1248	83.475	76.3997	87.7419	76.4249	79.6775	78.0173	MMDAE-ZINB-BBKNN-256x16
1249	72.8676	70.0209	79.5329	76.637	70.0512	73.1962	MMDAE-ZINB-BBKNN-256x16
1250	72.9091	70.0448	79.5647	76.6525	70.075	73.2163	MMDAE-ZINB-BBKNN-256x16
1251	72.9091	70.0448	79.5647	76.6525	70.075	73.2163	MMDAE-ZINB-BBKNN-256x16
1252	72.8832	70.0239	79.5446	76.6284	70.0541	73.1939	MMDAE-ZINB-BBKNN-256x16
1253	72.8792	70.0099	79.5416	76.6222	70.0401	73.1835	MMDAE-ZINB-BBKNN-256x16
1254	83.4544	76.3552	87.7246	76.3805	79.5922	77.9533	MMDAE-ZINB-BBKNN-256x16
1255	83.4429	76.3491	87.7158	76.3744	79.5782	77.9434	MMDAE-ZINB-BBKNN-256x16
1256	83.4429	76.3491	87.7158	76.3744	79.5782	77.9434	MMDAE-ZINB-BBKNN-256x16
1257	72.8455	69.9294	79.5159	76.5606	69.9597	73.1115	MMDAE-ZINB-BBKNN-256x16
1258	83.5057	76.4814	87.7648	76.5065	79.7338	78.0868	MMDAE-ZINB-BBKNN-256x16
[truncated: 4,325 more rows]

## Sheet: AEs-128x64
	ARIS	AMIS	FMS	HS	CS	VM	Method
[truncated: 4,506 more rows]

[truncated: 4 more sheets: AEs-128x32, AEs-128x16, AEs-64x32, AEs-64x16]
