# Supplementary material for: Analysis of single-cell RNA sequencing data based on autoencoders
Source: BMC Bioinformatics. 2021 Jun 8;22:309. doi: 10.1186/s12859-021-04150-3 (PMC8186186; doi:10.1186/s12859-021-04150-3)
Supplement: Supplementary file 3 — Additional file 3. Excel file of the metrics calculated for the PIC datasets. Each tab is related to a tested approach and shows the calculated metrics and used method. [file 12859_2021_4150_MOESM3_ESM.xlsx]

## Sheet: PCA
	ARIS	AMIS	FMS	HS	CS	VM	Method
0	61.4717	71.8038	70.429	92.0243	71.9471	80.7565	PCA
1	61.4717	71.8038	70.429	92.0243	71.9471	80.7565	PCA
2	61.4717	71.8038	70.429	92.0243	71.9471	80.7565	PCA
3	61.4717	71.8038	70.429	92.0243	71.9471	80.7565	PCA
4	61.4717	71.8038	70.429	92.0243	71.9471	80.7565	PCA
5	61.4717	71.8038	70.429	92.0243	71.9471	80.7565	PCA
6	61.4717	71.8038	70.429	92.0243	71.9471	80.7565	PCA
7	61.4717	71.8038	70.429	92.0243	71.9471	80.7565	PCA
8	61.4717	71.8038	70.429	92.0243	71.9471	80.7565	PCA
9	61.4717	71.8038	70.429	92.0243	71.9471	80.7565	PCA
10	61.4717	71.8038	70.429	92.0243	71.9471	80.7565	PCA
11	61.4717	71.8038	70.429	92.0243	71.9471	80.7565	PCA
12	61.4717	71.8038	70.429	92.0243	71.9471	80.7565	PCA
13	61.4717	71.8038	70.429	92.0243	71.9471	80.7565	PCA
14	61.4717	71.8038	70.429	92.0243	71.9471	80.7565	PCA
15	61.4717	71.8038	70.429	92.0243	71.9471	80.7565	PCA
16	61.2877	71.5804	70.28	91.7971	71.7247	80.529	PCA
17	61.2877	71.5804	70.28	91.7971	71.7247	80.529	PCA
18	61.2877	71.5804	70.28	91.7971	71.7247	80.529	PCA
19	61.2877	71.5804	70.28	91.7971	71.7247	80.529	PCA
20	61.2877	71.5804	70.28	91.7971	71.7247	80.529	PCA
21	61.2877	71.5804	70.28	91.7971	71.7247	80.529	PCA
22	61.2877	71.5804	70.28	91.7971	71.7247	80.529	PCA
23	61.2877	71.5804	70.28	91.7971	71.7247	80.529	PCA
24	61.2877	71.5804	70.28	91.7971	71.7247	80.529	PCA
25	61.4717	71.8038	70.429	92.0243	71.9471	80.7565	PCA
26	61.4717	71.8038	70.429	92.0243	71.9471	80.7565	PCA
27	61.4717	71.8038	70.429	92.0243	71.9471	80.7565	PCA
28	61.4717	71.8038	70.429	92.0243	71.9471	80.7565	PCA
29	61.4717	71.8038	70.429	92.0243	71.9471	80.7565	PCA
30	61.4717	71.8038	70.429	92.0243	71.9471	80.7565	PCA
31	61.4717	71.8038	70.429	92.0243	71.9471	80.7565	PCA
32	61.4717	71.8038	70.429	92.0243	71.9471	80.7565	PCA
33	61.4717	71.8038	70.429	92.0243	71.9471	80.7565	PCA
34	61.4717	71.8038	70.429	92.0243	71.9471	80.7565	PCA
35	61.4717	71.8038	70.429	92.0243	71.9471	80.7565	PCA
36	61.4717	71.8038	70.429	92.0243	71.9471	80.7565	PCA
37	61.4717	71.8038	70.429	92.0243	71.9471	80.7565	PCA
38	61.4717	71.8038	70.429	92.0243	71.9471	80.7565	PCA
39	61.4717	71.8038	70.429	92.0243	71.9471	80.7565	PCA
40	61.4717	71.8038	70.429	92.0243	71.9471	80.7565	PCA
41	61.4717	71.8038	70.429	92.0243	71.9471	80.7565	PCA
42	61.4717	71.8038	70.429	92.0243	71.9471	80.7565	PCA
43	61.4717	71.8038	70.429	92.0243	71.9471	80.7565	PCA
44	61.4717	71.8038	70.429	92.0243	71.9471	80.7565	PCA
45	61.4717	71.8038	70.429	92.0243	71.9471	80.7565	PCA
46	61.4717	71.8038	70.429	92.0243	71.9471	80.7565	PCA
47	61.4717	71.8038	70.429	92.0243	71.9471	80.7565	PCA
48	61.4717	71.8038	70.429	92.0243	71.9471	80.7565	PCA
49	61.4717	71.8038	70.429	92.0243	71.9471	80.7565	PCA
50	61.4717	71.8038	70.429	92.0243	71.9471	80.7565	PCA
51	61.4717	71.8038	70.429	92.0243	71.9471	80.7565	PCA
52	61.2877	71.5804	70.28	91.7971	71.7247	80.529	PCA
53	61.2877	71.5804	70.28	91.7971	71.7247	80.529	PCA
54	61.2877	71.5804	70.28	91.7971	71.7247	80.529	PCA
55	61.2877	71.5804	70.28	91.7971	71.7247	80.529	PCA
56	61.2877	71.5804	70.28	91.7971	71.7247	80.529	PCA
57	61.2877	71.5804	70.28	91.7971	71.7247	80.529	PCA
58	61.2877	71.5804	70.28	91.7971	71.7247	80.529	PCA
59	61.2877	71.5804	70.28	91.7971	71.7247	80.529	PCA
60	61.2877	71.5804	70.28	91.7971	71.7247	80.529	PCA
61	61.2877	71.5804	70.28	91.7971	71.7247	80.529	PCA
62	61.2877	71.5804	70.28	91.7971	71.7247	80.529	PCA
63	61.2877	71.5804	70.28	91.7971	71.7247	80.529	PCA
64	61.2877	71.5804	70.28	91.7971	71.7247	80.529	PCA
65	61.2877	71.5804	70.28	91.7971	71.7247	80.529	PCA
66	61.2877	71.5804	70.28	91.7971	71.7247	80.529	PCA
67	61.2877	71.5804	70.28	91.7971	71.7247	80.529	PCA
68	61.2877	71.5804	70.28	91.7971	71.7247	80.529	PCA
69	61.2877	71.5804	70.28	91.7971	71.7247	80.529	PCA
70	61.2877	71.5804	70.28	91.7971	71.7247	80.529	PCA
71	61.2877	71.5804	70.28	91.7971	71.7247	80.529	PCA
72	61.2877	71.5804	70.28	91.7971	71.7247	80.529	PCA
73	61.2877	71.5804	70.28	91.7971	71.7247	80.529	PCA
74	61.2877	71.5804	70.28	91.7971	71.7247	80.529	PCA
75	61.2877	71.5804	70.28	91.7971	71.7247	80.529	PCA
76	61.2877	71.5804	70.28	91.7971	71.7247	80.529	PCA
77	61.2877	71.5804	70.28	91.7971	71.7247	80.529	PCA
78	61.2088	71.496	70.216	91.7134	71.6407	80.4438	PCA
79	61.2877	71.5804	70.28	91.7971	71.7247	80.529	PCA
80	61.2877	71.5804	70.28	91.7971	71.7247	80.529	PCA
81	61.2877	71.5804	70.28	91.7971	71.7247	80.529	PCA
82	71.4985	77.5465	78.0559	92.6439	77.6647	84.4956	PCA-BBKNN
83	71.4985	77.5465	78.0559	92.6439	77.6647	84.4956	PCA-BBKNN
84	71.4985	77.5465	78.0559	92.6439	77.6647	84.4956	PCA-BBKNN
85	71.4985	77.5465	78.0559	92.6439	77.6647	84.4956	PCA-BBKNN
86	71.4985	77.5465	78.0559	92.6439	77.6647	84.4956	PCA-BBKNN
87	71.4985	77.5465	78.0559	92.6439	77.6647	84.4956	PCA-BBKNN
88	71.4985	77.5465	78.0559	92.6439	77.6647	84.4956	PCA-BBKNN
89	71.4809	77.5094	78.0421	92.633	77.6278	84.4692	PCA-BBKNN
90	71.4809	77.5094	78.0421	92.633	77.6278	84.4692	PCA-BBKNN
91	71.4809	77.5094	78.0421	92.633	77.6278	84.4692	PCA-BBKNN
92	71.4809	77.5094	78.0421	92.633	77.6278	84.4692	PCA-BBKNN
93	71.4809	77.5094	78.0421	92.633	77.6278	84.4692	PCA-BBKNN
94	71.4809	77.5094	78.0421	92.633	77.6278	84.4692	PCA-BBKNN
95	71.6625	77.6104	78.1828	92.677	77.7283	84.547	PCA-BBKNN
96	71.6625	77.6104	78.1828	92.677	77.7283	84.547	PCA-BBKNN
97	72.6338	78.7627	78.895	92.5833	78.8747	85.181	PCA-BBKNN
98	72.6338	78.7627	78.895	92.5833	78.8747	85.181	PCA-BBKNN
99	72.6338	78.7627	78.895	92.5833	78.8747	85.181	PCA-BBKNN
100	71.5719	77.5196	78.1077	92.6347	77.638	84.4759	PCA-BBKNN
101	71.5719	77.5196	78.1077	92.6347	77.638	84.4759	PCA-BBKNN
102	72.6329	78.7908	78.9011	92.6211	78.9026	85.2133	PCA-BBKNN
103	71.5935	77.5696	78.1307	92.6704	77.6877	84.5202	PCA-BBKNN
104	72.7012	78.8328	78.9527	92.6278	78.9445	85.2405	PCA-BBKNN
105	71.5393	77.4937	78.0927	92.7018	77.6123	84.4886	PCA-BBKNN
106	72.6017	78.7342	78.88	92.6521	78.8464	85.1936	PCA-BBKNN
107	71.6013	77.5325	78.1396	92.7085	77.6509	84.5143	PCA-BBKNN
108	72.6683	78.8011	78.9276	92.6207	78.9129	85.2191	PCA-BBKNN
109	71.5682	77.5018	78.1144	92.7015	77.6203	84.4932	PCA-BBKNN
110	71.5682	77.5018	78.1144	92.7015	77.6203	84.4932	PCA-BBKNN
111	71.5682	77.5018	78.1144	92.7015	77.6203	84.4932	PCA-BBKNN
112	71.6525	77.6027	78.1833	92.7909	77.7207	84.5898	PCA-BBKNN
113	71.6525	77.6027	78.1833	92.7909	77.7207	84.5898	PCA-BBKNN
114	71.5465	77.4957	78.0981	92.7018	77.6143	84.4897	PCA-BBKNN
115	71.5465	77.4957	78.0981	92.7018	77.6143	84.4897	PCA-BBKNN
116	71.5322	77.4917	78.0873	92.7019	77.6103	84.4875	PCA-BBKNN
117	71.5322	77.4917	78.0873	92.7019	77.6103	84.4875	PCA-BBKNN
118	71.5322	77.4917	78.0873	92.7019	77.6103	84.4875	PCA-BBKNN
119	71.5322	77.4917	78.0873	92.7019	77.6103	84.4875	PCA-BBKNN
120	70.6344	76.6885	77.4035	92.3693	76.8109	83.8747	PCA-BBKNN
121	71.8234	78.0484	78.3061	92.9502	78.164	84.9183	PCA-BBKNN
122	71.8234	78.0484	78.3061	92.9502	78.164	84.9183	PCA-BBKNN
123	71.8234	78.0484	78.3061	92.9502	78.164	84.9183	PCA-BBKNN
124	70.7063	76.6543	77.4552	92.3102	76.7769	83.8301	PCA-BBKNN
125	70.7063	76.6543	77.4552	92.3102	76.7769	83.8301	PCA-BBKNN
126	70.7656	76.7033	77.5007	92.3296	76.8257	83.8672	PCA-BBKNN
127	71.8337	78.0512	78.3139	92.9501	78.1668	84.9199	PCA-BBKNN
128	70.7258	76.6879	77.4712	92.3502	76.8103	83.8665	PCA-BBKNN
129	70.7258	76.6879	77.4712	92.3502	76.8103	83.8665	PCA-BBKNN
130	70.7258	76.6879	77.4712	92.3502	76.8103	83.8665	PCA-BBKNN
131	70.7112	76.6839	77.4602	92.3504	76.8064	83.8642	PCA-BBKNN
132	70.7112	76.6839	77.4602	92.3504	76.8064	83.8642	PCA-BBKNN
133	70.7112	76.6839	77.4602	92.3504	76.8064	83.8642	PCA-BBKNN
134	70.8639	76.8117	77.5774	92.4066	76.9335	83.9632	PCA-BBKNN
135	71.891	78.0953	78.358	92.9895	78.2108	84.9623	PCA-BBKNN
136	71.8314	78.079	78.3134	92.9903	78.1945	84.953	PCA-BBKNN
137	71.8314	78.079	78.3134	92.9903	78.1945	84.953	PCA-BBKNN
138	71.8262	78.0776	78.3095	92.9904	78.1931	84.9522	PCA-BBKNN
139	70.7485	76.709	77.4881	92.3496	76.8314	83.8788	PCA-BBKNN
140	70.7485	76.709	77.4881	92.3496	76.8314	83.8788	PCA-BBKNN
141	70.7485	76.709	77.4881	92.3496	76.8314	83.8788	PCA-BBKNN
142	72.2726	78.5448	78.6421	93.0086	78.658	85.2335	PCA-BBKNN
143	72.2726	78.5448	78.6421	93.0086	78.658	85.2335	PCA-BBKNN
144	72.2726	78.5448	78.6421	93.0086	78.658	85.2335	PCA-BBKNN
145	71.8419	78.0819	78.3213	92.9902	78.1974	84.9546	PCA-BBKNN
146	70.7485	76.709	77.4881	92.3496	76.8314	83.8788	PCA-BBKNN
147	70.7256	76.7344	77.4755	92.3878	76.8566	83.9096	PCA-BBKNN
148	70.7256	76.7344	77.4755	92.3878	76.8566	83.9096	PCA-BBKNN
149	70.7256	76.7344	77.4755	92.3878	76.8566	83.9096	PCA-BBKNN
150	70.7256	76.7344	77.4755	92.3878	76.8566	83.9096	PCA-BBKNN
151	70.7256	76.7344	77.4755	92.3878	76.8566	83.9096	PCA-BBKNN
152	71.7859	78.0618	78.2741	92.9715	78.1774	84.935	PCA-BBKNN
153	71.8089	78.0572	78.2966	92.9906	78.1728	84.9403	PCA-BBKNN
154	71.8089	78.0572	78.2966	92.9906	78.1728	84.9403	PCA-BBKNN
155	71.8089	78.0572	78.2966	92.9906	78.1728	84.9403	PCA-BBKNN
156	71.7666	78.0257	78.263	92.9621	78.1414	84.9099	PCA-BBKNN
157	71.7666	78.0257	78.263	92.9621	78.1414	84.9099	PCA-BBKNN
158	70.6078	76.6581	77.3815	92.3361	76.7806	83.843	PCA-BBKNN
159	70.6078	76.6581	77.3815	92.3361	76.7806	83.843	PCA-BBKNN
160	70.6078	76.6581	77.3815	92.3361	76.7806	83.843	PCA-BBKNN
161	71.7993	78.0503	78.2874	92.9617	78.1659	84.9242	PCA-BBKNN
162	71.7372	77.9873	78.2397	92.925	78.1032	84.8719	PCA-BBKNN
163	94.3035	91.6377	95.5151	93.6812	91.6855	92.6726	PCA-Harmony
164	94.3035	91.6377	95.5151	93.6812	91.6855	92.6726	PCA-Harmony
165	94.3035	91.6377	95.5151	93.6812	91.6855	92.6726	PCA-Harmony
166	94.3035	91.6377	95.5151	93.6812	91.6855	92.6726	PCA-Harmony
167	94.3035	91.6377	95.5151	93.6812	91.6855	92.6726	PCA-Harmony
168	94.3035	91.6377	95.5151	93.6812	91.6855	92.6726	PCA-Harmony
169	94.3035	91.6377	95.5151	93.6812	91.6855	92.6726	PCA-Harmony
170	94.3035	91.6377	95.5151	93.6812	91.6855	92.6726	PCA-Harmony
171	94.3035	91.6377	95.5151	93.6812	91.6855	92.6726	PCA-Harmony
172	94.3035	91.6377	95.5151	93.6812	91.6855	92.6726	PCA-Harmony
173	94.3035	91.6377	95.5151	93.6812	91.6855	92.6726	PCA-Harmony
174	94.3035	91.6377	95.5151	93.6812	91.6855	92.6726	PCA-Harmony
175	94.3035	91.6377	95.5151	93.6812	91.6855	92.6726	PCA-Harmony
176	94.3035	91.6377	95.5151	93.6812	91.6855	92.6726	PCA-Harmony
177	94.3035	91.6377	95.5151	93.6812	91.6855	92.6726	PCA-Harmony
178	94.3035	91.6377	95.5151	93.6812	91.6855	92.6726	PCA-Harmony
179	94.3035	91.6377	95.5151	93.6812	91.6855	92.6726	PCA-Harmony
180	94.3035	91.6377	95.5151	93.6812	91.6855	92.6726	PCA-Harmony
181	94.3035	91.6377	95.5151	93.6812	91.6855	92.6726	PCA-Harmony
182	94.3035	91.6377	95.5151	93.6812	91.6855	92.6726	PCA-Harmony
183	93.6873	90.7182	95.0325	93.6248	90.7713	92.1759	PCA-Harmony
184	93.6873	90.7182	95.0325	93.6248	90.7713	92.1759	PCA-Harmony
185	93.6873	90.7182	95.0325	93.6248	90.7713	92.1759	PCA-Harmony
186	93.6873	90.7182	95.0325	93.6248	90.7713	92.1759	PCA-Harmony
187	94.332	91.5396	95.5384	93.785	91.588	92.6735	PCA-Harmony
188	94.332	91.5396	95.5384	93.785	91.588	92.6735	PCA-Harmony
189	94.332	91.5396	95.5384	93.785	91.588	92.6735	PCA-Harmony
190	94.332	91.5396	95.5384	93.785	91.588	92.6735	PCA-Harmony
191	94.332	91.5396	95.5384	93.785	91.588	92.6735	PCA-Harmony
192	94.332	91.5396	95.5384	93.785	91.588	92.6735	PCA-Harmony
193	94.332	91.5396	95.5384	93.785	91.588	92.6735	PCA-Harmony
194	94.332	91.5396	95.5384	93.785	91.588	92.6735	PCA-Harmony
195	94.332	91.5396	95.5384	93.785	91.588	92.6735	PCA-Harmony
196	94.332	91.5396	95.5384	93.785	91.588	92.6735	PCA-Harmony
197	94.332	91.5396	95.5384	93.785	91.588	92.6735	PCA-Harmony
198	94.332	91.5396	95.5384	93.785	91.588	92.6735	PCA-Harmony
199	94.332	91.5396	95.5384	93.785	91.588	92.6735	PCA-Harmony
200	94.332	91.5396	95.5384	93.785	91.588	92.6735	PCA-Harmony
201	94.332	91.5396	95.5384	93.785	91.588	92.6735	PCA-Harmony
202	94.332	91.5396	95.5384	93.785	91.588	92.6735	PCA-Harmony
203	93.6873	90.7182	95.0325	93.6248	90.7713	92.1759	PCA-Harmony
204	93.6873	90.7182	95.0325	93.6248	90.7713	92.1759	PCA-Harmony
205	93.49	90.5524	94.8758	93.4352	90.6064	91.9991	PCA-Harmony
206	93.49	90.5524	94.8758	93.4352	90.6064	91.9991	PCA-Harmony
207	93.49	90.5524	94.8758	93.4352	90.6064	91.9991	PCA-Harmony
208	93.49	90.5524	94.8758	93.4352	90.6064	91.9991	PCA-Harmony
209	93.6873	90.7182	95.0325	93.6248	90.7713	92.1759	PCA-Harmony
210	93.6873	90.7182	95.0325	93.6248	90.7713	92.1759	PCA-Harmony
211	93.6873	90.7182	95.0325	93.6248	90.7713	92.1759	PCA-Harmony
212	93.6873	90.7182	95.0325	93.6248	90.7713	92.1759	PCA-Harmony
213	93.6873	90.7182	95.0325	93.6248	90.7713	92.1759	PCA-Harmony
214	93.6873	90.7182	95.0325	93.6248	90.7713	92.1759	PCA-Harmony
215	93.6873	90.7182	95.0325	93.6248	90.7713	92.1759	PCA-Harmony
216	93.6873	90.7182	95.0325	93.6248	90.7713	92.1759	PCA-Harmony
217	93.6873	90.7182	95.0325	93.6248	90.7713	92.1759	PCA-Harmony
218	93.6873	90.7182	95.0325	93.6248	90.7713	92.1759	PCA-Harmony
219	93.49	90.5524	94.8758	93.4352	90.6064	91.9991	PCA-Harmony
220	93.49	90.5524	94.8758	93.4352	90.6064	91.9991	PCA-Harmony
221	93.49	90.5524	94.8758	93.4352	90.6064	91.9991	PCA-Harmony
222	93.49	90.5524	94.8758	93.4352	90.6064	91.9991	PCA-Harmony
223	93.49	90.5524	94.8758	93.4352	90.6064	91.9991	PCA-Harmony
224	93.49	90.5524	94.8758	93.4352	90.6064	91.9991	PCA-Harmony
225	93.49	90.5524	94.8758	93.4352	90.6064	91.9991	PCA-Harmony
226	93.49	90.5524	94.8758	93.4352	90.6064	91.9991	PCA-Harmony
227	93.9918	91.0682	95.2713	93.6763	91.1193	92.3801	PCA-Harmony
228	93.6536	90.6817	95.0061	93.6202	90.735	92.155	PCA-Harmony

## Sheet: CCA
	ARIS	AMIS	FMS	HS	CS	VM	Method
0	5.4026	16.5656	24.169	19.0156	17.0352	17.971	CCA
1	5.39955	16.9079	24.3864	19.2269	17.3787	18.2561	CCA
2	5.4381	17.0968	24.5192	19.3076	17.5681	18.3968	CCA
3	5.4381	17.0968	24.5192	19.3076	17.5681	18.3968	CCA
4	5.4381	17.0968	24.5192	19.3076	17.5681	18.3968	CCA
5	5.37125	16.9811	24.4257	19.2607	17.4524	18.312	CCA
6	5.68889	16.8088	24.2362	19.5365	17.2778	18.3379	CCA
7	5.35987	16.9608	24.42	19.2358	17.4323	18.2897	CCA
8	5.31233	16.3779	23.98	18.9606	16.8487	17.8424	CCA
9	5.31233	16.3779	23.98	18.9606	16.8487	17.8424	CCA
10	5.31721	16.3945	23.9862	18.9745	16.8651	17.8578	CCA
11	5.31721	16.3945	23.9862	18.9745	16.8651	17.8578	CCA
12	5.33118	16.4589	24.0032	19.0349	16.9292	17.9205	CCA
13	5.30437	16.4039	23.9831	18.9731	16.8746	17.8624	CCA
14	5.30437	16.4039	23.9831	18.9731	16.8746	17.8624	CCA
15	5.30437	16.4039	23.9831	18.9731	16.8746	17.8624	CCA
16	5.30437	16.4039	23.9831	18.9731	16.8746	17.8624	CCA
17	5.30437	16.4039	23.9831	18.9731	16.8746	17.8624	CCA
18	5.32842	16.4236	23.991	19.0064	16.894	17.8881	CCA
19	5.32842	16.4236	23.991	19.0064	16.894	17.8881	CCA
20	5.71784	16.8085	24.1663	19.6289	17.2763	18.3776	CCA
21	5.67523	16.7611	24.2113	19.4996	17.23	18.2947	CCA
22	5.67523	16.7611	24.2113	19.4996	17.23	18.2947	CCA
23	5.67346	16.7299	24.1995	19.4769	17.1988	18.2671	CCA
24	5.67346	16.7299	24.1995	19.4769	17.1988	18.2671	CCA
25	5.67346	16.7299	24.1995	19.4769	17.1988	18.2671	CCA
26	4.58027	15.5518	20.8631	19.5603	15.996	17.5995	CCA
27	5.4841	16.0102	22.675	19.6437	16.4648	17.9143	CCA
28	5.4841	16.0102	22.675	19.6437	16.4648	17.9143	CCA
29	5.71174	16.6015	24.085	19.4381	17.0692	18.1768	CCA
30	5.71174	16.6015	24.085	19.4381	17.0692	18.1768	CCA
31	5.71174	16.6015	24.085	19.4381	17.0692	18.1768	CCA
32	5.71174	16.6015	24.085	19.4381	17.0692	18.1768	CCA

## Sheet: Combat
	ARIS	AMIS	FMS	HS	CS	VM	Method
0	78.2168	76.8647	83.1358	91.7614	76.9903	83.7294	Combat
1	78.2168	76.8647	83.1358	91.7614	76.9903	83.7294	Combat
2	78.2168	76.8647	83.1358	91.7614	76.9903	83.7294	Combat
3	78.2168	76.8647	83.1358	91.7614	76.9903	83.7294	Combat
4	78.2168	76.8647	83.1358	91.7614	76.9903	83.7294	Combat
5	78.2168	76.8647	83.1358	91.7614	76.9903	83.7294	Combat
6	78.2168	76.8647	83.1358	91.7614	76.9903	83.7294	Combat
7	78.2168	76.8647	83.1358	91.7614	76.9903	83.7294	Combat
8	78.2168	76.8647	83.1358	91.7614	76.9903	83.7294	Combat
9	78.2168	76.8647	83.1358	91.7614	76.9903	83.7294	Combat
10	78.2168	76.8647	83.1358	91.7614	76.9903	83.7294	Combat
11	78.2168	76.8647	83.1358	91.7614	76.9903	83.7294	Combat
12	78.2168	76.8647	83.1358	91.7614	76.9903	83.7294	Combat
13	71.5247	74.3673	78.0807	91.8645	74.5026	82.2776	Combat
14	71.5247	74.3673	78.0807	91.8645	74.5026	82.2776	Combat
15	71.5247	74.3673	78.0807	91.8645	74.5026	82.2776	Combat
16	71.5247	74.3673	78.0807	91.8645	74.5026	82.2776	Combat
17	71.5247	74.3673	78.0807	91.8645	74.5026	82.2776	Combat
18	71.5247	74.3673	78.0807	91.8645	74.5026	82.2776	Combat
19	78.0578	76.7753	83.0145	91.7242	76.9013	83.6612	Combat

## Sheet: AEs-256x64
	ARIS	AMIS	FMS	HS	CS	VM	Method
0	68.4821	75.1007	75.6395	90.1991	75.2302	82.0374	VAE-Poisson-256x64
1	68.4821	75.1007	75.6395	90.1991	75.2302	82.0374	VAE-Poisson-256x64
2	68.4821	75.1007	75.6395	90.1991	75.2302	82.0374	VAE-Poisson-256x64
3	68.5247	75.1568	75.676	90.266	75.286	82.0983	VAE-Poisson-256x64
4	68.5995	75.3905	75.7494	90.5777	75.5185	82.3654	VAE-Poisson-256x64
5	68.5995	75.3905	75.7494	90.5777	75.5185	82.3654	VAE-Poisson-256x64
6	68.5274	75.1571	75.6763	90.2555	75.2863	82.0941	VAE-Poisson-256x64
7	68.7403	75.2662	75.8912	90.7154	75.3949	82.3486	VAE-Poisson-256x64
8	68.7403	75.2662	75.8912	90.7154	75.3949	82.3486	VAE-Poisson-256x64
9	68.7403	75.2662	75.8912	90.7154	75.3949	82.3486	VAE-Poisson-256x64
10	68.6993	75.2619	75.8578	90.7153	75.3905	82.346	VAE-Poisson-256x64
11	68.7403	75.2662	75.8912	90.7154	75.3949	82.3486	VAE-Poisson-256x64
12	68.7403	75.2662	75.8912	90.7154	75.3949	82.3486	VAE-Poisson-256x64
13	68.7403	75.2662	75.8912	90.7154	75.3949	82.3486	VAE-Poisson-256x64
14	68.7403	75.2662	75.8912	90.7154	75.3949	82.3486	VAE-Poisson-256x64
15	68.7403	75.2662	75.8912	90.7154	75.3949	82.3486	VAE-Poisson-256x64
16	68.7403	75.2662	75.8912	90.7154	75.3949	82.3486	VAE-Poisson-256x64
17	68.7403	75.2662	75.8912	90.7154	75.3949	82.3486	VAE-Poisson-256x64
18	68.7403	75.2662	75.8912	90.7154	75.3949	82.3486	VAE-Poisson-256x64
19	68.7403	75.2662	75.8912	90.7154	75.3949	82.3486	VAE-Poisson-256x64
20	68.7403	75.2662	75.8912	90.7154	75.3949	82.3486	VAE-Poisson-256x64
21	68.7403	75.2662	75.8912	90.7154	75.3949	82.3486	VAE-Poisson-256x64
22	68.7403	75.2662	75.8912	90.7154	75.3949	82.3486	VAE-Poisson-256x64
23	68.6993	75.2619	75.8578	90.7153	75.3905	82.346	VAE-Poisson-256x64
24	68.6993	75.2619	75.8578	90.7153	75.3905	82.346	VAE-Poisson-256x64
25	68.6993	75.2619	75.8578	90.7153	75.3905	82.346	VAE-Poisson-256x64
26	68.6993	75.2619	75.8578	90.7153	75.3905	82.346	VAE-Poisson-256x64
27	68.6993	75.2619	75.8578	90.7153	75.3905	82.346	VAE-Poisson-256x64
28	68.6993	75.2619	75.8578	90.7153	75.3905	82.346	VAE-Poisson-256x64
29	68.6993	75.2619	75.8578	90.7153	75.3905	82.346	VAE-Poisson-256x64
30	68.6993	75.2619	75.8578	90.7153	75.3905	82.346	VAE-Poisson-256x64
31	68.6993	75.2619	75.8578	90.7153	75.3905	82.346	VAE-Poisson-256x64
32	68.6993	75.2619	75.8578	90.7153	75.3905	82.346	VAE-Poisson-256x64
33	68.6993	75.2619	75.8578	90.7153	75.3905	82.346	VAE-Poisson-256x64
34	68.6993	75.2619	75.8578	90.7153	75.3905	82.346	VAE-Poisson-256x64
35	57.4656	66.7387	66.6059	83.8362	66.9093	74.4224	VAE-NB-256x64
36	57.4656	66.7387	66.6059	83.8362	66.9093	74.4224	VAE-NB-256x64
37	57.4656	66.7387	66.6059	83.8362	66.9093	74.4224	VAE-NB-256x64
38	57.4656	66.7387	66.6059	83.8362	66.9093	74.4224	VAE-NB-256x64
39	57.4656	66.7387	66.6059	83.8362	66.9093	74.4224	VAE-NB-256x64
40	57.4656	66.7387	66.6059	83.8362	66.9093	74.4224	VAE-NB-256x64
41	57.4656	66.7387	66.6059	83.8362	66.9093	74.4224	VAE-NB-256x64
42	57.4656	66.7387	66.6059	83.8362	66.9093	74.4224	VAE-NB-256x64
43	57.4656	66.7387	66.6059	83.8362	66.9093	74.4224	VAE-NB-256x64
44	57.4656	66.7387	66.6059	83.8362	66.9093	74.4224	VAE-NB-256x64
45	57.4656	66.7387	66.6059	83.8362	66.9093	74.4224	VAE-NB-256x64
46	57.4656	66.7387	66.6059	83.8362	66.9093	74.4224	VAE-NB-256x64
47	57.4656	66.7387	66.6059	83.8362	66.9093	74.4224	VAE-NB-256x64
48	57.4656	66.7387	66.6059	83.8362	66.9093	74.4224	VAE-NB-256x64
49	57.4656	66.7387	66.6059	83.8362	66.9093	74.4224	VAE-NB-256x64
50	48.7656	60.8631	59.5761	81.5239	61.0601	69.8235	VAE-ZINB-256x64
51	48.7656	60.8631	59.5761	81.5239	61.0601	69.8235	VAE-ZINB-256x64
52	48.7656	60.8631	59.5761	81.5239	61.0601	69.8235	VAE-ZINB-256x64
53	48.7656	60.8631	59.5761	81.5239	61.0601	69.8235	VAE-ZINB-256x64
54	48.7656	60.8631	59.5761	81.5239	61.0601	69.8235	VAE-ZINB-256x64
55	48.7656	60.8631	59.5761	81.5239	61.0601	69.8235	VAE-ZINB-256x64
56	48.7656	60.8631	59.5761	81.5239	61.0601	69.8235	VAE-ZINB-256x64
57	48.7656	60.8631	59.5761	81.5239	61.0601	69.8235	VAE-ZINB-256x64
58	48.7656	60.8631	59.5761	81.5239	61.0601	69.8235	VAE-ZINB-256x64
59	48.7656	60.8631	59.5761	81.5239	61.0601	69.8235	VAE-ZINB-256x64
60	48.7656	60.8631	59.5761	81.5239	61.0601	69.8235	VAE-ZINB-256x64
61	48.7251	60.7502	59.5369	81.3583	60.9478	69.6894	VAE-ZINB-256x64
62	48.7251	60.7502	59.5369	81.3583	60.9478	69.6894	VAE-ZINB-256x64
63	48.7251	60.7502	59.5369	81.3583	60.9478	69.6894	VAE-ZINB-256x64
64	48.7251	60.7502	59.5369	81.3583	60.9478	69.6894	VAE-ZINB-256x64
65	48.7251	60.7502	59.5369	81.3583	60.9478	69.6894	VAE-ZINB-256x64
66	48.7251	60.7502	59.5369	81.3583	60.9478	69.6894	VAE-ZINB-256x64
67	48.7251	60.7502	59.5369	81.3583	60.9478	69.6894	VAE-ZINB-256x64
68	48.7251	60.7502	59.5369	81.3583	60.9478	69.6894	VAE-ZINB-256x64
69	48.7251	60.7502	59.5369	81.3583	60.9478	69.6894	VAE-ZINB-256x64
70	48.7251	60.7502	59.5369	81.3583	60.9478	69.6894	VAE-ZINB-256x64
71	48.7251	60.7502	59.5369	81.3583	60.9478	69.6894	VAE-ZINB-256x64
72	48.7251	60.7502	59.5369	81.3583	60.9478	69.6894	VAE-ZINB-256x64
73	48.766	60.7786	59.581	81.4482	60.976	69.7408	VAE-ZINB-256x64
74	48.766	60.7786	59.581	81.4482	60.976	69.7408	VAE-ZINB-256x64
75	48.766	60.7786	59.581	81.4482	60.976	69.7408	VAE-ZINB-256x64
76	48.766	60.7786	59.581	81.4482	60.976	69.7408	VAE-ZINB-256x64
77	48.766	60.7786	59.581	81.4482	60.976	69.7408	VAE-ZINB-256x64
78	48.766	60.7786	59.581	81.4482	60.976	69.7408	VAE-ZINB-256x64
79	48.766	60.7786	59.581	81.4482	60.976	69.7408	VAE-ZINB-256x64
80	48.766	60.7786	59.581	81.4482	60.976	69.7408	VAE-ZINB-256x64
81	48.766	60.7786	59.581	81.4482	60.976	69.7408	VAE-ZINB-256x64
82	48.766	60.7786	59.581	81.4482	60.976	69.7408	VAE-ZINB-256x64
83	48.766	60.7786	59.581	81.4482	60.976	69.7408	VAE-ZINB-256x64
84	48.766	60.7786	59.581	81.4482	60.976	69.7408	VAE-ZINB-256x64
85	48.7251	60.7502	59.5369	81.3583	60.9478	69.6894	VAE-ZINB-256x64
86	48.7251	60.7502	59.5369	81.3583	60.9478	69.6894	VAE-ZINB-256x64
87	48.7453	60.8031	59.5564	81.4365	61.0005	69.7525	VAE-ZINB-256x64
88	48.7453	60.8031	59.5564	81.4365	61.0005	69.7525	VAE-ZINB-256x64
89	48.7453	60.8031	59.5564	81.4365	61.0005	69.7525	VAE-ZINB-256x64
90	48.7453	60.8031	59.5564	81.4365	61.0005	69.7525	VAE-ZINB-256x64
91	48.7453	60.8031	59.5564	81.4365	61.0005	69.7525	VAE-ZINB-256x64
92	48.762	60.8354	59.5738	81.4895	61.0326	69.7929	VAE-ZINB-256x64
93	48.762	60.8354	59.5738	81.4895	61.0326	69.7929	VAE-ZINB-256x64
94	48.762	60.8354	59.5738	81.4895	61.0326	69.7929	VAE-ZINB-256x64
95	48.762	60.8354	59.5738	81.4895	61.0326	69.7929	VAE-ZINB-256x64
96	48.7828	60.8109	59.5984	81.5012	61.0081	69.7812	VAE-ZINB-256x64
97	48.7828	60.8109	59.5984	81.5012	61.0081	69.7812	VAE-ZINB-256x64
98	48.7828	60.8109	59.5984	81.5012	61.0081	69.7812	VAE-ZINB-256x64
99	48.7828	60.8109	59.5984	81.5012	61.0081	69.7812	VAE-ZINB-256x64
100	48.7828	60.8109	59.5984	81.5012	61.0081	69.7812	VAE-ZINB-256x64
101	48.7828	60.8109	59.5984	81.5012	61.0081	69.7812	VAE-ZINB-256x64
102	48.7828	60.8109	59.5984	81.5012	61.0081	69.7812	VAE-ZINB-256x64
103	48.7828	60.8109	59.5984	81.5012	61.0081	69.7812	VAE-ZINB-256x64
104	48.7828	60.8109	59.5984	81.5012	61.0081	69.7812	VAE-ZINB-256x64
105	48.7828	60.8109	59.5984	81.5012	61.0081	69.7812	VAE-ZINB-256x64
106	48.7828	60.8109	59.5984	81.5012	61.0081	69.7812	VAE-ZINB-256x64
107	70.9263	75.2523	77.4617	88.9668	75.3824	81.6132	VAE-Poisson-BBKNN-256x64
108	70.8116	75.1487	77.3797	89.0089	75.2792	81.5704	VAE-Poisson-BBKNN-256x64
109	70.776	75.1229	77.3527	89.0081	75.2536	81.555	VAE-Poisson-BBKNN-256x64
110	70.776	75.1229	77.3527	89.0081	75.2536	81.555	VAE-Poisson-BBKNN-256x64
111	70.0224	74.9048	76.7684	88.9348	75.0363	81.3965	VAE-Poisson-BBKNN-256x64
112	70.9825	75.2938	77.5103	89.0331	75.4237	81.6653	VAE-Poisson-BBKNN-256x64
113	70.9825	75.2938	77.5103	89.0331	75.4237	81.6653	VAE-Poisson-BBKNN-256x64
114	70.5218	74.9861	77.1565	88.9494	75.1174	81.4503	VAE-Poisson-BBKNN-256x64
115	70.4128	75.0066	77.0723	88.9484	75.1377	81.4619	VAE-Poisson-BBKNN-256x64
116	70.5763	75.1265	77.1965	88.9524	75.257	81.5336	VAE-Poisson-BBKNN-256x64
117	70.5763	75.1265	77.1965	88.9524	75.257	81.5336	VAE-Poisson-BBKNN-256x64
118	69.9658	74.8392	76.7316	88.9411	74.971	81.3607	VAE-Poisson-BBKNN-256x64
119	69.9658	74.8392	76.7316	88.9411	74.971	81.3607	VAE-Poisson-BBKNN-256x64
120	70.3125	74.9393	76.9973	88.9546	75.0707	81.4251	VAE-Poisson-BBKNN-256x64
121	70.3125	74.9393	76.9973	88.9546	75.0707	81.4251	VAE-Poisson-BBKNN-256x64
122	70.3125	74.9393	76.9973	88.9546	75.0707	81.4251	VAE-Poisson-BBKNN-256x64
123	70.0721	74.9008	76.8094	88.9114	75.0324	81.3844	VAE-Poisson-BBKNN-256x64
124	70.0721	74.9008	76.8094	88.9114	75.0324	81.3844	VAE-Poisson-BBKNN-256x64
125	70.0721	74.9008	76.8094	88.9114	75.0324	81.3844	VAE-Poisson-BBKNN-256x64
126	70.0721	74.9008	76.8094	88.9114	75.0324	81.3844	VAE-Poisson-BBKNN-256x64
127	70.5882	75.0524	77.2067	88.9512	75.1834	81.4899	VAE-Poisson-BBKNN-256x64
128	70.7921	75.1832	77.3617	88.9558	75.3136	81.5682	VAE-Poisson-BBKNN-256x64
129	70.8437	75.1969	77.4012	88.9566	75.3272	81.5765	VAE-Poisson-BBKNN-256x64
130	70.8437	75.1969	77.4012	88.9566	75.3272	81.5765	VAE-Poisson-BBKNN-256x64
131	70.8437	75.1969	77.4012	88.9566	75.3272	81.5765	VAE-Poisson-BBKNN-256x64
132	70.734	75.1135	77.3161	88.8982	75.2442	81.5033	VAE-Poisson-BBKNN-256x64
133	70.734	75.1135	77.3161	88.8982	75.2442	81.5033	VAE-Poisson-BBKNN-256x64
134	70.734	75.1135	77.3161	88.8982	75.2442	81.5033	VAE-Poisson-BBKNN-256x64
135	70.734	75.1135	77.3161	88.8982	75.2442	81.5033	VAE-Poisson-BBKNN-256x64
136	70.734	75.1135	77.3161	88.8982	75.2442	81.5033	VAE-Poisson-BBKNN-256x64
137	70.734	75.1135	77.3161	88.8982	75.2442	81.5033	VAE-Poisson-BBKNN-256x64
138	66.203	72.8432	73.832	88.5339	72.9834	80.0101	VAE-Poisson-BBKNN-256x64
139	66.203	72.8432	73.832	88.5339	72.9834	80.0101	VAE-Poisson-BBKNN-256x64
140	66.1687	72.8249	73.806	88.5345	72.9652	79.9994	VAE-Poisson-BBKNN-256x64
141	69.6129	74.8372	76.5044	89.33	74.9686	81.5217	VAE-Poisson-BBKNN-256x64
142	69.6129	74.8372	76.5044	89.33	74.9686	81.5217	VAE-Poisson-BBKNN-256x64
143	69.6129	74.8372	76.5044	89.33	74.9686	81.5217	VAE-Poisson-BBKNN-256x64
144	69.6129	74.8372	76.5044	89.33	74.9686	81.5217	VAE-Poisson-BBKNN-256x64
145	69.6129	74.8372	76.5044	89.33	74.9686	81.5217	VAE-Poisson-BBKNN-256x64
146	69.6129	74.8372	76.5044	89.33	74.9686	81.5217	VAE-Poisson-BBKNN-256x64
147	69.6129	74.8372	76.5044	89.33	74.9686	81.5217	VAE-Poisson-BBKNN-256x64
148	69.6129	74.8372	76.5044	89.33	74.9686	81.5217	VAE-Poisson-BBKNN-256x64
149	69.6129	74.8372	76.5044	89.33	74.9686	81.5217	VAE-Poisson-BBKNN-256x64
150	69.6129	74.8372	76.5044	89.33	74.9686	81.5217	VAE-Poisson-BBKNN-256x64
151	69.7933	75.0092	76.6466	89.4394	75.1399	81.6684	VAE-Poisson-BBKNN-256x64
152	69.7933	75.0092	76.6466	89.4394	75.1399	81.6684	VAE-Poisson-BBKNN-256x64
153	69.7933	75.0092	76.6466	89.4394	75.1399	81.6684	VAE-Poisson-BBKNN-256x64
154	69.7933	75.0092	76.6466	89.4394	75.1399	81.6684	VAE-Poisson-BBKNN-256x64
155	69.7933	75.0092	76.6466	89.4394	75.1399	81.6684	VAE-Poisson-BBKNN-256x64
156	69.3588	74.6657	76.3121	89.3253	74.798	81.4187	VAE-Poisson-BBKNN-256x64
157	69.3588	74.6657	76.3121	89.3253	74.798	81.4187	VAE-Poisson-BBKNN-256x64
158	69.3588	74.6657	76.3121	89.3253	74.798	81.4187	VAE-Poisson-BBKNN-256x64
159	70.8074	75.1855	77.3673	88.8304	75.3159	81.5168	VAE-Poisson-BBKNN-256x64
160	67.9403	73.6021	75.1583	88.5212	73.7394	80.457	VAE-Poisson-BBKNN-256x64
161	65.9655	72.6769	73.6587	88.5833	72.8177	79.9305	VAE-Poisson-BBKNN-256x64
162	61.4403	69.9912	70.3559	89.8014	70.1443	78.7649	VAE-NB-BBKNN-256x64
163	61.4403	69.9912	70.3559	89.8014	70.1443	78.7649	VAE-NB-BBKNN-256x64
164	61.4403	69.9912	70.3559	89.8014	70.1443	78.7649	VAE-NB-BBKNN-256x64
165	61.3529	69.9506	70.2802	89.7489	70.104	78.7194	VAE-NB-BBKNN-256x64
166	58.0049	68.8152	67.7375	89.7534	68.9721	78.0024	VAE-NB-BBKNN-256x64
167	58.3097	68.8821	67.9698	89.7188	69.0389	78.032	VAE-NB-BBKNN-256x64
168	58.6699	69.1154	68.2367	89.7563	69.2714	78.1945	VAE-NB-BBKNN-256x64
169	58.6699	69.1154	68.2367	89.7563	69.2714	78.1945	VAE-NB-BBKNN-256x64
170	58.6699	69.1154	68.2367	89.7563	69.2714	78.1945	VAE-NB-BBKNN-256x64
171	58.5262	69.0763	68.1266	89.7561	69.2323	78.1695	VAE-NB-BBKNN-256x64
172	58.5262	69.0763	68.1266	89.7561	69.2323	78.1695	VAE-NB-BBKNN-256x64
173	58.7033	69.1237	68.2621	89.7558	69.2796	78.1995	VAE-NB-BBKNN-256x64
174	58.7033	69.1237	68.2621	89.7558	69.2796	78.1995	VAE-NB-BBKNN-256x64
175	58.7033	69.1237	68.2621	89.7558	69.2796	78.1995	VAE-NB-BBKNN-256x64
176	58.6407	69.1069	68.2142	89.7559	69.2629	78.1889	VAE-NB-BBKNN-256x64
177	58.6407	69.1069	68.2142	89.7559	69.2629	78.1889	VAE-NB-BBKNN-256x64
178	58.6407	69.1069	68.2142	89.7559	69.2629	78.1889	VAE-NB-BBKNN-256x64
179	58.7757	69.1522	68.3186	89.7681	69.308	78.2223	VAE-NB-BBKNN-256x64
180	58.7757	69.1522	68.3186	89.7681	69.308	78.2223	VAE-NB-BBKNN-256x64
181	58.9941	69.2478	68.4858	89.803	69.4033	78.2962	VAE-NB-BBKNN-256x64
182	58.9941	69.2478	68.4858	89.803	69.4033	78.2962	VAE-NB-BBKNN-256x64
183	58.1192	68.8118	67.8263	89.7125	68.9688	77.9848	VAE-NB-BBKNN-256x64
184	58.16	68.8408	67.8549	89.7274	68.9977	78.0089	VAE-NB-BBKNN-256x64
185	58.16	68.8408	67.8549	89.7274	68.9977	78.0089	VAE-NB-BBKNN-256x64
186	57.7892	68.734	67.5682	89.6984	68.8912	77.9299	VAE-NB-BBKNN-256x64
187	57.7474	68.723	67.536	89.698	68.8803	77.9227	VAE-NB-BBKNN-256x64
188	57.7474	68.723	67.536	89.698	68.8803	77.9227	VAE-NB-BBKNN-256x64
189	57.6406	68.6761	67.4516	89.6722	68.8336	77.8831	VAE-NB-BBKNN-256x64
190	57.6406	68.6761	67.4516	89.6722	68.8336	77.8831	VAE-NB-BBKNN-256x64
191	57.6406	68.6761	67.4516	89.6722	68.8336	77.8831	VAE-NB-BBKNN-256x64
192	57.6299	68.6735	67.4434	89.6721	68.8309	77.8813	VAE-NB-BBKNN-256x64
193	57.7224	68.6978	67.5147	89.6731	68.8552	77.8972	VAE-NB-BBKNN-256x64
194	57.622	68.6708	67.4373	89.6722	68.8282	77.8796	VAE-NB-BBKNN-256x64
195	57.622	68.6708	67.4373	89.6722	68.8282	77.8796	VAE-NB-BBKNN-256x64
196	53.8442	66.0502	64.5116	88.8952	66.2195	75.8999	VAE-NB-BBKNN-256x64
197	53.8442	66.0502	64.5116	88.8952	66.2195	75.8999	VAE-NB-BBKNN-256x64
198	53.8442	66.0502	64.5116	88.8952	66.2195	75.8999	VAE-NB-BBKNN-256x64
199	57.4556	68.6164	67.3037	89.6418	68.7741	77.8335	VAE-NB-BBKNN-256x64
200	57.4556	68.6164	67.3037	89.6418	68.7741	77.8335	VAE-NB-BBKNN-256x64
201	57.418	68.571	67.2759	89.6003	68.7288	77.7889	VAE-NB-BBKNN-256x64
202	57.418	68.571	67.2759	89.6003	68.7288	77.7889	VAE-NB-BBKNN-256x64
203	57.4505	68.6645	67.3177	89.7657	68.8219	77.9108	VAE-NB-BBKNN-256x64
204	57.4451	68.6628	67.3135	89.7655	68.8201	77.9096	VAE-NB-BBKNN-256x64
205	57.4505	68.6645	67.3177	89.7657	68.8219	77.9108	VAE-NB-BBKNN-256x64
206	57.4505	68.6645	67.3177	89.7657	68.8219	77.9108	VAE-NB-BBKNN-256x64
207	57.4505	68.6645	67.3177	89.7657	68.8219	77.9108	VAE-NB-BBKNN-256x64
208	57.6751	68.6115	67.4866	89.625	68.7692	77.8241	VAE-NB-BBKNN-256x64
209	57.6751	68.6115	67.4866	89.625	68.7692	77.8241	VAE-NB-BBKNN-256x64
210	57.6751	68.6115	67.4866	89.625	68.7692	77.8241	VAE-NB-BBKNN-256x64
211	57.6751	68.6115	67.4866	89.625	68.7692	77.8241	VAE-NB-BBKNN-256x64
212	53.897	65.9728	64.5517	88.7579	66.1426	75.7993	VAE-NB-BBKNN-256x64
213	53.897	65.9728	64.5517	88.7579	66.1426	75.7993	VAE-NB-BBKNN-256x64
214	58.4219	68.8619	68.0377	89.5241	69.019	77.9456	VAE-NB-BBKNN-256x64
215	58.5483	68.8752	68.1307	89.4852	69.0324	77.9393	VAE-NB-BBKNN-256x64
216	58.6072	68.9637	68.1832	89.5986	69.1204	78.0384	VAE-NB-BBKNN-256x64
217	54.2822	66.1585	64.8592	88.9005	66.3276	75.9728	VAE-NB-BBKNN-256x64
218	54.2652	66.1268	64.8455	88.8646	66.296	75.9389	VAE-NB-BBKNN-256x64
219	54.2967	66.1655	64.8712	88.9023	66.3345	75.9779	VAE-NB-BBKNN-256x64
220	54.2967	66.1655	64.8712	88.9023	66.3345	75.9779	VAE-NB-BBKNN-256x64
221	57.5268	68.5689	67.3759	89.6516	68.7268	77.8069	VAE-NB-BBKNN-256x64
222	57.5075	68.567	67.3606	89.6508	68.7249	77.8054	VAE-NB-BBKNN-256x64
223	57.5075	68.567	67.3606	89.6508	68.7249	77.8054	VAE-NB-BBKNN-256x64
224	57.5075	68.567	67.3606	89.6508	68.7249	77.8054	VAE-NB-BBKNN-256x64
225	57.3115	68.4649	67.2045	89.5871	68.6232	77.7162	VAE-NB-BBKNN-256x64
226	56.8084	68.2099	66.8156	89.4813	68.3692	77.5134	VAE-NB-BBKNN-256x64
227	55.869	66.9527	66.1067	88.8442	67.1183	76.468	VAE-NB-BBKNN-256x64
228	56.2248	67.4636	66.359	88.9427	67.6265	76.8336	VAE-NB-BBKNN-256x64
229	56.2248	67.4636	66.359	88.9427	67.6265	76.8336	VAE-NB-BBKNN-256x64
230	54.0932	65.2202	64.3805	85.8466	65.3941	74.2374	VAE-ZINB-BBKNN-256x64
231	53.6116	64.5449	64.0961	86.3444	64.7227	73.9862	VAE-ZINB-BBKNN-256x64
232	53.6116	64.5449	64.0961	86.3444	64.7227	73.9862	VAE-ZINB-BBKNN-256x64
233	51.6728	63.5988	62.5053	85.7217	63.7803	73.1409	VAE-ZINB-BBKNN-256x64
234	51.6728	63.5988	62.5053	85.7217	63.7803	73.1409	VAE-ZINB-BBKNN-256x64
235	51.6728	63.5988	62.5053	85.7217	63.7803	73.1409	VAE-ZINB-BBKNN-256x64
236	51.6728	63.5988	62.5053	85.7217	63.7803	73.1409	VAE-ZINB-BBKNN-256x64
237	51.6728	63.5988	62.5053	85.7217	63.7803	73.1409	VAE-ZINB-BBKNN-256x64
238	51.6728	63.5988	62.5053	85.7217	63.7803	73.1409	VAE-ZINB-BBKNN-256x64
239	51.6728	63.5988	62.5053	85.7217	63.7803	73.1409	VAE-ZINB-BBKNN-256x64
240	53.776	64.2654	64.1358	85.6233	64.4451	73.5398	VAE-ZINB-BBKNN-256x64
241	55.2651	65.5019	65.2629	85.6147	65.6754	74.3311	VAE-ZINB-BBKNN-256x64
242	55.2651	65.5019	65.2629	85.6147	65.6754	74.3311	VAE-ZINB-BBKNN-256x64
243	55.2651	65.5019	65.2629	85.6147	65.6754	74.3311	VAE-ZINB-BBKNN-256x64
244	53.361	64.9175	63.7866	85.6725	65.0924	73.9778	VAE-ZINB-BBKNN-256x64
245	53.361	64.9175	63.7866	85.6725	65.0924	73.9778	VAE-ZINB-BBKNN-256x64
246	53.4276	64.9302	63.8269	85.6247	65.1051	73.9682	VAE-ZINB-BBKNN-256x64
247	53.4067	64.9534	63.8285	85.7182	65.1281	74.0179	VAE-ZINB-BBKNN-256x64
248	53.4067	64.9534	63.8285	85.7182	65.1281	74.0179	VAE-ZINB-BBKNN-256x64
249	53.4067	64.9534	63.8285	85.7182	65.1281	74.0179	VAE-ZINB-BBKNN-256x64
250	53.4408	64.9347	63.8371	85.6245	65.1097	73.971	VAE-ZINB-BBKNN-256x64
251	51.5721	63.4631	62.3963	85.4983	63.6453	72.9708	VAE-ZINB-BBKNN-256x64
252	51.7088	63.6002	62.5206	85.6731	63.7818	73.1242	VAE-ZINB-BBKNN-256x64
253	51.7088	63.6002	62.5206	85.6731	63.7818	73.1242	VAE-ZINB-BBKNN-256x64
254	51.9033	63.7132	62.6712	85.6712	63.8943	73.1974	VAE-ZINB-BBKNN-256x64
255	51.9033	63.7132	62.6712	85.6712	63.8943	73.1974	VAE-ZINB-BBKNN-256x64
256	51.9166	63.7176	62.6816	85.671	63.8987	73.2002	VAE-ZINB-BBKNN-256x64
257	51.9166	63.7176	62.6816	85.671	63.8987	73.2002	VAE-ZINB-BBKNN-256x64
258	53.9855	64.2572	64.2869	85.4638	64.4372	73.4758	VAE-ZINB-BBKNN-256x64
259	53.9855	64.2572	64.2869	85.4638	64.4372	73.4758	VAE-ZINB-BBKNN-256x64
260	51.7161	63.6386	62.5366	85.7478	63.82	73.1765	VAE-ZINB-BBKNN-256x64
261	52.1726	63.8189	62.8866	85.711	63.9997	73.281	VAE-ZINB-BBKNN-256x64
262	52.1726	63.8189	62.8866	85.711	63.9997	73.281	VAE-ZINB-BBKNN-256x64
263	52.0609	63.77	62.7918	85.6713	63.951	73.2346	VAE-ZINB-BBKNN-256x64
264	52.0914	63.7996	62.8209	85.7125	63.9804	73.2689	VAE-ZINB-BBKNN-256x64
265	53.4354	64.969	63.8425	85.6994	65.1437	74.021	VAE-ZINB-BBKNN-256x64
266	53.6142	64.9772	63.9723	85.599	65.1521	73.9889	VAE-ZINB-BBKNN-256x64
267	53.6142	64.9772	63.9723	85.599	65.1521	73.9889	VAE-ZINB-BBKNN-256x64
268	53.5551	64.916	63.926	85.5524	65.0911	73.9322	VAE-ZINB-BBKNN-256x64
269	53.5692	64.9403	63.9409	85.5897	65.1153	73.9617	VAE-ZINB-BBKNN-256x64
270	53.5742	64.9419	63.9461	85.5933	65.1169	73.9641	VAE-ZINB-BBKNN-256x64
271	53.5742	64.9419	63.9461	85.5933	65.1169	73.9641	VAE-ZINB-BBKNN-256x64
272	53.5742	64.9419	63.9461	85.5933	65.1169	73.9641	VAE-ZINB-BBKNN-256x64
273	53.5742	64.9419	63.9461	85.5933	65.1169	73.9641	VAE-ZINB-BBKNN-256x64
274	53.5004	64.9454	63.8822	85.6142	65.1203	73.9741	VAE-ZINB-BBKNN-256x64
275	53.5004	64.9454	63.8822	85.6142	65.1203	73.9741	VAE-ZINB-BBKNN-256x64
276	53.5004	64.9454	63.8822	85.6142	65.1203	73.9741	VAE-ZINB-BBKNN-256x64
277	53.5004	64.9454	63.8822	85.6142	65.1203	73.9741	VAE-ZINB-BBKNN-256x64
278	53.5004	64.9454	63.8822	85.6142	65.1203	73.9741	VAE-ZINB-BBKNN-256x64
279	51.9142	63.7323	62.6956	85.7419	63.9133	73.2356	VAE-ZINB-BBKNN-256x64
280	51.9142	63.7323	62.6956	85.7419	63.9133	73.2356	VAE-ZINB-BBKNN-256x64
281	51.9142	63.7323	62.6956	85.7419	63.9133	73.2356	VAE-ZINB-BBKNN-256x64
282	51.9187	63.7327	62.698	85.7381	63.9136	73.2345	VAE-ZINB-BBKNN-256x64
283	52.7017	64.0313	63.3439	85.9635	64.2112	73.512	VAE-ZINB-BBKNN-256x64
284	52.7017	64.0313	63.3439	85.9635	64.2112	73.512	VAE-ZINB-BBKNN-256x64
285	52.7017	64.0313	63.3439	85.9635	64.2112	73.512	VAE-ZINB-BBKNN-256x64
286	52.7017	64.0313	63.3439	85.9635	64.2112	73.512	VAE-ZINB-BBKNN-256x64
287	52.7176	64.0372	63.3577	85.968	64.2171	73.5175	VAE-ZINB-BBKNN-256x64
288	54.3207	64.4752	64.5868	85.7435	64.6541	73.7202	VAE-ZINB-BBKNN-256x64
289	54.8944	64.8055	65.0579	85.9904	64.983	74.0252	VAE-ZINB-BBKNN-256x64
290	54.8944	64.8055	65.0579	85.9904	64.983	74.0252	VAE-ZINB-BBKNN-256x64
291	54.4667	64.6134	64.705	85.8601	64.7917	73.8527	VAE-ZINB-BBKNN-256x64
292	54.4667	64.6134	64.705	85.8601	64.7917	73.8527	VAE-ZINB-BBKNN-256x64
293	54.4667	64.6134	64.705	85.8601	64.7917	73.8527	VAE-ZINB-BBKNN-256x64
294	54.4667	64.6134	64.705	85.8601	64.7917	73.8527	VAE-ZINB-BBKNN-256x64
295	54.6644	64.6417	64.876	85.8838	64.8199	73.8798	VAE-ZINB-BBKNN-256x64
296	55.5821	65.5072	65.6947	86.9417	65.6811	74.8306	VAE-ZINB-BBKNN-256x64
297	52.0059	63.7202	62.7526	85.6472	63.9013	73.1932	VAE-ZINB-BBKNN-256x64
298	53.1591	64.0555	63.6685	85.6544	64.2358	73.4148	VAE-ZINB-BBKNN-256x64
299	53.1591	64.0555	63.6685	85.6544	64.2358	73.4148	VAE-ZINB-BBKNN-256x64
300	53.1591	64.0555	63.6685	85.6544	64.2358	73.4148	VAE-ZINB-BBKNN-256x64
301	53.1591	64.0555	63.6685	85.6544	64.2358	73.4148	VAE-ZINB-BBKNN-256x64
302	53.1591	64.0555	63.6685	85.6544	64.2358	73.4148	VAE-ZINB-BBKNN-256x64
303	53.1591	64.0555	63.6685	85.6544	64.2358	73.4148	VAE-ZINB-BBKNN-256x64
304	53.1591	64.0555	63.6685	85.6544	64.2358	73.4148	VAE-ZINB-BBKNN-256x64
305	53.1591	64.0555	63.6685	85.6544	64.2358	73.4148	VAE-ZINB-BBKNN-256x64
306	53.1591	64.0555	63.6685	85.6544	64.2358	73.4148	VAE-ZINB-BBKNN-256x64
307	53.1591	64.0555	63.6685	85.6544	64.2358	73.4148	VAE-ZINB-BBKNN-256x64
308	53.1591	64.0555	63.6685	85.6544	64.2358	73.4148	VAE-ZINB-BBKNN-256x64
309	53.2242	64.0751	63.7235	85.6654	64.2554	73.4316	VAE-ZINB-BBKNN-256x64
310	53.946	65.0021	64.4232	86.906	65.1774	74.4895	VAE-ZINB-BBKNN-256x64
311	53.946	65.0021	64.4232	86.906	65.1774	74.4895	VAE-ZINB-BBKNN-256x64
312	53.946	65.0021	64.4232	86.906	65.1774	74.4895	VAE-ZINB-BBKNN-256x64
313	54.7178	64.7458	64.9346	86.0611	64.9235	74.0127	VAE-ZINB-BBKNN-256x64
314	54.7178	64.7458	64.9346	86.0611	64.9235	74.0127	VAE-ZINB-BBKNN-256x64
315	53.9028	64.3465	64.2547	85.7518	64.5258	73.6397	VAE-ZINB-BBKNN-256x64
316	53.9028	64.3465	64.2547	85.7518	64.5258	73.6397	VAE-ZINB-BBKNN-256x64
317	53.7522	64.2798	64.1315	85.7157	64.4594	73.5832	VAE-ZINB-BBKNN-256x64
318	53.7522	64.2798	64.1315	85.7157	64.4594	73.5832	VAE-ZINB-BBKNN-256x64
319	53.7522	64.2798	64.1315	85.7157	64.4594	73.5832	VAE-ZINB-BBKNN-256x64
320	53.7522	64.2798	64.1315	85.7157	64.4594	73.5832	VAE-ZINB-BBKNN-256x64
321	53.7522	64.2798	64.1315	85.7157	64.4594	73.5832	VAE-ZINB-BBKNN-256x64
322	53.7522	64.2798	64.1315	85.7157	64.4594	73.5832	VAE-ZINB-BBKNN-256x64
323	54.4725	64.5533	64.7032	85.7595	64.732	73.7767	VAE-ZINB-BBKNN-256x64
324	54.4725	64.5533	64.7032	85.7595	64.732	73.7767	VAE-ZINB-BBKNN-256x64
325	54.7029	64.7227	64.9015	85.9428	64.9006	73.954	VAE-ZINB-BBKNN-256x64
326	51.4855	63.457	62.337	85.4657	63.6391	72.9549	VAE-ZINB-BBKNN-256x64
327	51.9481	63.9069	62.7558	86.0364	64.0868	73.457	VAE-ZINB-BBKNN-256x64
328	51.9481	63.9069	62.7558	86.0364	64.0868	73.457	VAE-ZINB-BBKNN-256x64
329	51.9481	63.9069	62.7558	86.0364	64.0868	73.457	VAE-ZINB-BBKNN-256x64
330	51.9481	63.9069	62.7558	86.0364	64.0868	73.457	VAE-ZINB-BBKNN-256x64
331	51.9481	63.9069	62.7558	86.0364	64.0868	73.457	VAE-ZINB-BBKNN-256x64
332	55.2475	65.0201	65.3799	86.2979	65.1966	74.2777	VAE-ZINB-BBKNN-256x64
333	55.2475	65.0201	65.3799	86.2979	65.1966	74.2777	VAE-ZINB-BBKNN-256x64
334	55.2475	65.0201	65.3799	86.2979	65.1966	74.2777	VAE-ZINB-BBKNN-256x64
335	54.5654	64.7931	64.8487	86.2848	64.9703	74.1258	VAE-ZINB-BBKNN-256x64
336	54.5654	64.7931	64.8487	86.2848	64.9703	74.1258	VAE-ZINB-BBKNN-256x64
337	55.2475	65.0201	65.3799	86.2979	65.1966	74.2777	VAE-ZINB-BBKNN-256x64
338	55.2475	65.0201	65.3799	86.2979	65.1966	74.2777	VAE-ZINB-BBKNN-256x64
339	53.5366	64.493	64.0629	86.3534	64.6709	73.9556	VAE-ZINB-BBKNN-256x64
340	53.4665	64.4717	64.0074	86.3508	64.6496	73.9408	VAE-ZINB-BBKNN-256x64
341	53.4665	64.4717	64.0074	86.3508	64.6496	73.9408	VAE-ZINB-BBKNN-256x64
342	53.4665	64.4717	64.0074	86.3508	64.6496	73.9408	VAE-ZINB-BBKNN-256x64
343	53.3735	64.4128	63.9281	86.2949	64.5909	73.8819	VAE-ZINB-BBKNN-256x64
344	52.4703	63.9661	63.1605	85.9012	64.1461	73.4466	VAE-ZINB-BBKNN-256x64
345	52.4703	63.9661	63.1605	85.9012	64.1461	73.4466	VAE-ZINB-BBKNN-256x64
346	52.6056	64.0757	63.2824	86.0347	64.2552	73.5668	VAE-ZINB-BBKNN-256x64
347	52.6056	64.0757	63.2824	86.0347	64.2552	73.5668	VAE-ZINB-BBKNN-256x64
348	52.6056	64.0757	63.2824	86.0347	64.2552	73.5668	VAE-ZINB-BBKNN-256x64
349	52.6056	64.0757	63.2824	86.0347	64.2552	73.5668	VAE-ZINB-BBKNN-256x64
350	52.6056	64.0757	63.2824	86.0347	64.2552	73.5668	VAE-ZINB-BBKNN-256x64
351	93.2771	87.9592	94.7035	89.7056	88.0278	88.8588	VAE-Poisson-Harmony-256x64
352	93.2771	87.9592	94.7035	89.7056	88.0278	88.8588	VAE-Poisson-Harmony-256x64
353	93.2771	87.9592	94.7035	89.7056	88.0278	88.8588	VAE-Poisson-Harmony-256x64
354	93.2771	87.9592	94.7035	89.7056	88.0278	88.8588	VAE-Poisson-Harmony-256x64
355	93.2771	87.9592	94.7035	89.7056	88.0278	88.8588	VAE-Poisson-Harmony-256x64
356	93.2771	87.9592	94.7035	89.7056	88.0278	88.8588	VAE-Poisson-Harmony-256x64
357	93.2771	87.9592	94.7035	89.7056	88.0278	88.8588	VAE-Poisson-Harmony-256x64
358	93.2771	87.9592	94.7035	89.7056	88.0278	88.8588	VAE-Poisson-Harmony-256x64
359	93.2771	87.9592	94.7035	89.7056	88.0278	88.8588	VAE-Poisson-Harmony-256x64
360	93.2771	87.9592	94.7035	89.7056	88.0278	88.8588	VAE-Poisson-Harmony-256x64
361	93.2771	87.9592	94.7035	89.7056	88.0278	88.8588	VAE-Poisson-Harmony-256x64
362	93.2771	87.9592	94.7035	89.7056	88.0278	88.8588	VAE-Poisson-Harmony-256x64
363	93.2771	87.9592	94.7035	89.7056	88.0278	88.8588	VAE-Poisson-Harmony-256x64
364	93.2771	87.9592	94.7035	89.7056	88.0278	88.8588	VAE-Poisson-Harmony-256x64
365	93.2771	87.9592	94.7035	89.7056	88.0278	88.8588	VAE-Poisson-Harmony-256x64
366	93.2771	87.9592	94.7035	89.7056	88.0278	88.8588	VAE-Poisson-Harmony-256x64
367	93.2771	87.9592	94.7035	89.7056	88.0278	88.8588	VAE-Poisson-Harmony-256x64
368	93.2771	87.9592	94.7035	89.7056	88.0278	88.8588	VAE-Poisson-Harmony-256x64
369	93.2771	87.9592	94.7035	89.7056	88.0278	88.8588	VAE-Poisson-Harmony-256x64
370	93.2771	87.9592	94.7035	89.7056	88.0278	88.8588	VAE-Poisson-Harmony-256x64
371	93.2771	87.9592	94.7035	89.7056	88.0278	88.8588	VAE-Poisson-Harmony-256x64
372	93.2771	87.9592	94.7035	89.7056	88.0278	88.8588	VAE-Poisson-Harmony-256x64
373	93.2771	87.9592	94.7035	89.7056	88.0278	88.8588	VAE-Poisson-Harmony-256x64
374	93.2771	87.9592	94.7035	89.7056	88.0278	88.8588	VAE-Poisson-Harmony-256x64
375	93.2771	87.9592	94.7035	89.7056	88.0278	88.8588	VAE-Poisson-Harmony-256x64
376	93.2771	87.9592	94.7035	89.7056	88.0278	88.8588	VAE-Poisson-Harmony-256x64
377	93.2771	87.9592	94.7035	89.7056	88.0278	88.8588	VAE-Poisson-Harmony-256x64
378	93.2771	87.9592	94.7035	89.7056	88.0278	88.8588	VAE-Poisson-Harmony-256x64
379	93.2771	87.9592	94.7035	89.7056	88.0278	88.8588	VAE-Poisson-Harmony-256x64
380	93.2771	87.9592	94.7035	89.7056	88.0278	88.8588	VAE-Poisson-Harmony-256x64
381	93.2771	87.9592	94.7035	89.7056	88.0278	88.8588	VAE-Poisson-Harmony-256x64
382	93.2771	87.9592	94.7035	89.7056	88.0278	88.8588	VAE-Poisson-Harmony-256x64
383	93.2771	87.9592	94.7035	89.7056	88.0278	88.8588	VAE-Poisson-Harmony-256x64
384	93.2771	87.9592	94.7035	89.7056	88.0278	88.8588	VAE-Poisson-Harmony-256x64
385	93.2771	87.9592	94.7035	89.7056	88.0278	88.8588	VAE-Poisson-Harmony-256x64
386	93.2771	87.9592	94.7035	89.7056	88.0278	88.8588	VAE-Poisson-Harmony-256x64
387	93.2771	87.9592	94.7035	89.7056	88.0278	88.8588	VAE-Poisson-Harmony-256x64
388	93.2771	87.9592	94.7035	89.7056	88.0278	88.8588	VAE-Poisson-Harmony-256x64
389	93.2771	87.9592	94.7035	89.7056	88.0278	88.8588	VAE-Poisson-Harmony-256x64
390	93.2771	87.9592	94.7035	89.7056	88.0278	88.8588	VAE-Poisson-Harmony-256x64
391	93.2771	87.9592	94.7035	89.7056	88.0278	88.8588	VAE-Poisson-Harmony-256x64
392	93.2771	87.9592	94.7035	89.7056	88.0278	88.8588	VAE-Poisson-Harmony-256x64
393	93.2771	87.9592	94.7035	89.7056	88.0278	88.8588	VAE-Poisson-Harmony-256x64
394	93.2771	87.9592	94.7035	89.7056	88.0278	88.8588	VAE-Poisson-Harmony-256x64
395	93.2771	87.9592	94.7035	89.7056	88.0278	88.8588	VAE-Poisson-Harmony-256x64
396	93.2771	87.9592	94.7035	89.7056	88.0278	88.8588	VAE-Poisson-Harmony-256x64
397	93.2771	87.9592	94.7035	89.7056	88.0278	88.8588	VAE-Poisson-Harmony-256x64
398	93.2771	87.9592	94.7035	89.7056	88.0278	88.8588	VAE-Poisson-Harmony-256x64
399	93.2783	87.9321	94.7045	89.6649	88.0009	88.8251	VAE-Poisson-Harmony-256x64
400	93.2783	87.9321	94.7045	89.6649	88.0009	88.8251	VAE-Poisson-Harmony-256x64
401	93.2771	87.9592	94.7035	89.7056	88.0278	88.8588	VAE-Poisson-Harmony-256x64
402	93.2771	87.9592	94.7035	89.7056	88.0278	88.8588	VAE-Poisson-Harmony-256x64
403	93.2771	87.9592	94.7035	89.7056	88.0278	88.8588	VAE-Poisson-Harmony-256x64
404	69.2672	75.3367	76.3096	91.1607	75.4663	82.5744	VAE-NB-Harmony-256x64
405	69.2672	75.3367	76.3096	91.1607	75.4663	82.5744	VAE-NB-Harmony-256x64
406	69.2672	75.3367	76.3096	91.1607	75.4663	82.5744	VAE-NB-Harmony-256x64
407	69.2672	75.3367	76.3096	91.1607	75.4663	82.5744	VAE-NB-Harmony-256x64
408	69.2672	75.3367	76.3096	91.1607	75.4663	82.5744	VAE-NB-Harmony-256x64
409	69.2173	75.3112	76.2719	91.1608	75.4409	82.5592	VAE-NB-Harmony-256x64
410	69.3657	75.3032	76.3837	91.0836	75.433	82.5228	VAE-NB-Harmony-256x64
411	69.3657	75.3032	76.3837	91.0836	75.433	82.5228	VAE-NB-Harmony-256x64
412	69.3657	75.3032	76.3837	91.0836	75.433	82.5228	VAE-NB-Harmony-256x64
413	69.2148	75.2013	76.2698	91.0696	75.3316	82.4564	VAE-NB-Harmony-256x64
414	69.3594	75.256	76.3784	91.0557	75.3861	82.4833	VAE-NB-Harmony-256x64
415	69.3594	75.256	76.3784	91.0557	75.3861	82.4833	VAE-NB-Harmony-256x64
416	69.3594	75.256	76.3784	91.0557	75.3861	82.4833	VAE-NB-Harmony-256x64
417	69.3594	75.256	76.3784	91.0557	75.3861	82.4833	VAE-NB-Harmony-256x64
418	69.3594	75.256	76.3784	91.0557	75.3861	82.4833	VAE-NB-Harmony-256x64
419	69.3594	75.256	76.3784	91.0557	75.3861	82.4833	VAE-NB-Harmony-256x64
420	69.3594	75.256	76.3784	91.0557	75.3861	82.4833	VAE-NB-Harmony-256x64
421	69.3594	75.256	76.3784	91.0557	75.3861	82.4833	VAE-NB-Harmony-256x64
422	69.3594	75.256	76.3784	91.0557	75.3861	82.4833	VAE-NB-Harmony-256x64
423	69.3312	75.2483	76.357	91.0554	75.3783	82.4785	VAE-NB-Harmony-256x64
424	69.435	75.3108	76.4376	91.0992	75.4406	82.5337	VAE-NB-Harmony-256x64
425	69.435	75.3108	76.4376	91.0992	75.4406	82.5337	VAE-NB-Harmony-256x64
426	69.435	75.3108	76.4376	91.0992	75.4406	82.5337	VAE-NB-Harmony-256x64
427	69.435	75.3108	76.4376	91.0992	75.4406	82.5337	VAE-NB-Harmony-256x64
428	69.3502	75.2668	76.3723	91.0849	75.3968	82.5017	VAE-NB-Harmony-256x64
429	69.3502	75.2668	76.3723	91.0849	75.3968	82.5017	VAE-NB-Harmony-256x64
430	69.3771	75.2829	76.3938	91.0992	75.4128	82.5172	VAE-NB-Harmony-256x64
431	69.3771	75.2829	76.3938	91.0992	75.4128	82.5172	VAE-NB-Harmony-256x64
432	69.3771	75.2829	76.3938	91.0992	75.4128	82.5172	VAE-NB-Harmony-256x64
433	69.321	75.2423	76.3504	91.07	75.3724	82.481	VAE-NB-Harmony-256x64
434	69.321	75.2423	76.3504	91.07	75.3724	82.481	VAE-NB-Harmony-256x64
435	69.321	75.2423	76.3504	91.07	75.3724	82.481	VAE-NB-Harmony-256x64
436	69.257	75.2929	76.3014	91.1181	75.4226	82.5308	VAE-NB-Harmony-256x64
437	69.257	75.2929	76.3014	91.1181	75.4226	82.5308	VAE-NB-Harmony-256x64
438	69.257	75.2929	76.3014	91.1181	75.4226	82.5308	VAE-NB-Harmony-256x64
439	69.257	75.2929	76.3014	91.1181	75.4226	82.5308	VAE-NB-Harmony-256x64
440	69.257	75.2929	76.3014	91.1181	75.4226	82.5308	VAE-NB-Harmony-256x64
441	69.1955	75.2926	76.2511	91.1499	75.4223	82.5436	VAE-NB-Harmony-256x64
442	69.1759	75.2871	76.2363	91.1499	75.4169	82.5404	VAE-NB-Harmony-256x64
443	69.1759	75.2871	76.2363	91.1499	75.4169	82.5404	VAE-NB-Harmony-256x64
444	69.1759	75.2871	76.2363	91.1499	75.4169	82.5404	VAE-NB-Harmony-256x64
445	69.1759	75.2871	76.2363	91.1499	75.4169	82.5404	VAE-NB-Harmony-256x64
446	69.1759	75.2871	76.2363	91.1499	75.4169	82.5404	VAE-NB-Harmony-256x64
447	69.1759	75.2871	76.2363	91.1499	75.4169	82.5404	VAE-NB-Harmony-256x64
448	69.1759	75.2871	76.2363	91.1499	75.4169	82.5404	VAE-NB-Harmony-256x64
449	69.1759	75.2871	76.2363	91.1499	75.4169	82.5404	VAE-NB-Harmony-256x64
450	69.1759	75.2871	76.2363	91.1499	75.4169	82.5404	VAE-NB-Harmony-256x64
451	69.1759	75.2871	76.2363	91.1499	75.4169	82.5404	VAE-NB-Harmony-256x64
452	69.1759	75.2871	76.2363	91.1499	75.4169	82.5404	VAE-NB-Harmony-256x64
453	69.1759	75.2871	76.2363	91.1499	75.4169	82.5404	VAE-NB-Harmony-256x64
454	69.1759	75.2871	76.2363	91.1499	75.4169	82.5404	VAE-NB-Harmony-256x64
455	69.2772	75.3154	76.3129	91.1497	75.4451	82.5572	VAE-NB-Harmony-256x64
456	69.2772	75.3154	76.3129	91.1497	75.4451	82.5572	VAE-NB-Harmony-256x64
457	69.232	75.3141	76.2788	91.1498	75.4438	82.5564	VAE-NB-Harmony-256x64
458	69.306	75.3347	76.3348	91.1496	75.4643	82.5687	VAE-NB-Harmony-256x64
459	69.306	75.3347	76.3348	91.1496	75.4643	82.5687	VAE-NB-Harmony-256x64
460	69.4115	75.1745	76.406	90.9178	75.305	82.3781	VAE-NB-Harmony-256x64
461	69.4115	75.1745	76.406	90.9178	75.305	82.3781	VAE-NB-Harmony-256x64
462	69.4115	75.1745	76.406	90.9178	75.305	82.3781	VAE-NB-Harmony-256x64
463	69.4115	75.1745	76.406	90.9178	75.305	82.3781	VAE-NB-Harmony-256x64
464	69.7665	75.4643	76.6833	91.149	75.5935	82.6456	VAE-NB-Harmony-256x64
465	69.7665	75.4643	76.6833	91.149	75.5935	82.6456	VAE-NB-Harmony-256x64
466	69.7665	75.4643	76.6833	91.149	75.5935	82.6456	VAE-NB-Harmony-256x64
467	69.7665	75.4643	76.6833	91.149	75.5935	82.6456	VAE-NB-Harmony-256x64
468	69.7665	75.4643	76.6833	91.149	75.5935	82.6456	VAE-NB-Harmony-256x64
469	69.7665	75.4643	76.6833	91.149	75.5935	82.6456	VAE-NB-Harmony-256x64
470	69.7665	75.4643	76.6833	91.149	75.5935	82.6456	VAE-NB-Harmony-256x64
471	69.7665	75.4643	76.6833	91.149	75.5935	82.6456	VAE-NB-Harmony-256x64
472	69.7665	75.4643	76.6833	91.149	75.5935	82.6456	VAE-NB-Harmony-256x64
473	69.7665	75.4643	76.6833	91.149	75.5935	82.6456	VAE-NB-Harmony-256x64
474	69.712	75.4489	76.642	91.1491	75.5781	82.6365	VAE-NB-Harmony-256x64
475	69.712	75.4489	76.642	91.1491	75.5781	82.6365	VAE-NB-Harmony-256x64
476	69.712	75.4489	76.642	91.1491	75.5781	82.6365	VAE-NB-Harmony-256x64
477	69.712	75.4489	76.642	91.1491	75.5781	82.6365	VAE-NB-Harmony-256x64
478	69.712	75.4489	76.642	91.1491	75.5781	82.6365	VAE-NB-Harmony-256x64
479	69.712	75.4489	76.642	91.1491	75.5781	82.6365	VAE-NB-Harmony-256x64
480	69.5567	75.3939	76.5245	91.1493	75.5233	82.6038	VAE-NB-Harmony-256x64
481	69.6258	75.4134	76.5768	91.1492	75.5428	82.6154	VAE-NB-Harmony-256x64
482	69.6258	75.4134	76.5768	91.1492	75.5428	82.6154	VAE-NB-Harmony-256x64
483	69.6258	75.4134	76.5768	91.1492	75.5428	82.6154	VAE-NB-Harmony-256x64
484	69.6258	75.4134	76.5768	91.1492	75.5428	82.6154	VAE-NB-Harmony-256x64
485	69.6149	75.419	76.5695	91.1633	75.5483	82.6245	VAE-NB-Harmony-256x64
486	69.5888	75.4116	76.5497	91.1634	75.5409	82.6201	VAE-NB-Harmony-256x64
487	69.5888	75.4116	76.5497	91.1634	75.5409	82.6201	VAE-NB-Harmony-256x64
488	69.5888	75.4116	76.5497	91.1634	75.5409	82.6201	VAE-NB-Harmony-256x64
489	69.5888	75.4116	76.5497	91.1634	75.5409	82.6201	VAE-NB-Harmony-256x64
490	69.5819	75.4121	76.5435	91.1492	75.5415	82.6146	VAE-NB-Harmony-256x64
491	69.6591	75.4315	76.603	91.1633	75.5608	82.632	VAE-NB-Harmony-256x64
492	69.6501	75.4314	76.5952	91.1491	75.5607	82.6261	VAE-NB-Harmony-256x64
493	69.648	75.4394	76.5945	91.1632	75.5686	82.6366	VAE-NB-Harmony-256x64
494	69.648	75.4394	76.5945	91.1632	75.5686	82.6366	VAE-NB-Harmony-256x64
495	69.2691	75.3255	76.3113	91.1613	75.4551	82.5679	VAE-NB-Harmony-256x64
496	69.6258	75.4134	76.5768	91.1492	75.5428	82.6154	VAE-NB-Harmony-256x64
497	69.6764	75.4388	76.6151	91.1491	75.568	82.6305	VAE-NB-Harmony-256x64
498	69.6764	75.4388	76.6151	91.1491	75.568	82.6305	VAE-NB-Harmony-256x64
499	69.5819	75.4121	76.5435	91.1492	75.5415	82.6146	VAE-NB-Harmony-256x64
500	69.5819	75.4121	76.5435	91.1492	75.5415	82.6146	VAE-NB-Harmony-256x64
501	69.5819	75.4121	76.5435	91.1492	75.5415	82.6146	VAE-NB-Harmony-256x64
502	69.5819	75.4121	76.5435	91.1492	75.5415	82.6146	VAE-NB-Harmony-256x64
503	69.5819	75.4121	76.5435	91.1492	75.5415	82.6146	VAE-NB-Harmony-256x64
504	69.3189	75.3197	76.3445	91.1497	75.4494	82.5597	VAE-NB-Harmony-256x64
505	69.3189	75.3197	76.3445	91.1497	75.4494	82.5597	VAE-NB-Harmony-256x64
506	69.3189	75.3197	76.3445	91.1497	75.4494	82.5597	VAE-NB-Harmony-256x64
507	69.0626	75.246	76.1546	91.17	75.3759	82.524	VAE-NB-Harmony-256x64
508	69.0626	75.246	76.1546	91.17	75.3759	82.524	VAE-NB-Harmony-256x64
509	69.0626	75.246	76.1546	91.17	75.3759	82.524	VAE-NB-Harmony-256x64
510	69.0626	75.246	76.1546	91.17	75.3759	82.524	VAE-NB-Harmony-256x64
511	69.2403	75.301	76.2896	91.1464	75.4307	82.5472	VAE-NB-Harmony-256x64
512	69.2403	75.301	76.2896	91.1464	75.4307	82.5472	VAE-NB-Harmony-256x64
513	69.2403	75.301	76.2896	91.1464	75.4307	82.5472	VAE-NB-Harmony-256x64
514	69.1783	75.2753	76.2414	91.1317	75.4051	82.5259	VAE-NB-Harmony-256x64
515	69.1783	75.2753	76.2414	91.1317	75.4051	82.5259	VAE-NB-Harmony-256x64
516	69.1783	75.2753	76.2414	91.1317	75.4051	82.5259	VAE-NB-Harmony-256x64
517	69.1783	75.2753	76.2414	91.1317	75.4051	82.5259	VAE-NB-Harmony-256x64
518	69.1783	75.2753	76.2414	91.1317	75.4051	82.5259	VAE-NB-Harmony-256x64
519	68.9584	75.0492	76.0673	90.93	75.1801	82.3084	VAE-NB-Harmony-256x64
520	68.9584	75.0492	76.0673	90.93	75.1801	82.3084	VAE-NB-Harmony-256x64
521	68.9584	75.0492	76.0673	90.93	75.1801	82.3084	VAE-NB-Harmony-256x64
522	68.9584	75.0492	76.0673	90.93	75.1801	82.3084	VAE-NB-Harmony-256x64
523	68.9584	75.0492	76.0673	90.93	75.1801	82.3084	VAE-NB-Harmony-256x64
524	69.3375	75.3444	76.3633	91.1618	75.474	82.5794	VAE-NB-Harmony-256x64
525	69.3375	75.3444	76.3633	91.1618	75.474	82.5794	VAE-NB-Harmony-256x64
526	69.3375	75.3444	76.3633	91.1618	75.474	82.5794	VAE-NB-Harmony-256x64
527	69.3375	75.3444	76.3633	91.1618	75.474	82.5794	VAE-NB-Harmony-256x64
528	69.3375	75.3444	76.3633	91.1618	75.474	82.5794	VAE-NB-Harmony-256x64
529	69.3375	75.3444	76.3633	91.1618	75.474	82.5794	VAE-NB-Harmony-256x64
530	69.3375	75.3444	76.3633	91.1618	75.474	82.5794	VAE-NB-Harmony-256x64
531	91.0403	84.8784	92.9367	87.3438	84.9647	86.1378	VAE-ZINB-Harmony-256x64
532	91.0403	84.8784	92.9367	87.3438	84.9647	86.1378	VAE-ZINB-Harmony-256x64
533	91.0403	84.8784	92.9367	87.3438	84.9647	86.1378	VAE-ZINB-Harmony-256x64
534	91.0403	84.8784	92.9367	87.3438	84.9647	86.1378	VAE-ZINB-Harmony-256x64
535	91.0403	84.8784	92.9367	87.3438	84.9647	86.1378	VAE-ZINB-Harmony-256x64
536	91.0403	84.8784	92.9367	87.3438	84.9647	86.1378	VAE-ZINB-Harmony-256x64
537	91.0403	84.8784	92.9367	87.3438	84.9647	86.1378	VAE-ZINB-Harmony-256x64
538	91.0403	84.8784	92.9367	87.3438	84.9647	86.1378	VAE-ZINB-Harmony-256x64
539	91.0403	84.8784	92.9367	87.3438	84.9647	86.1378	VAE-ZINB-Harmony-256x64
540	91.0403	84.8784	92.9367	87.3438	84.9647	86.1378	VAE-ZINB-Harmony-256x64
541	91.0403	84.8784	92.9367	87.3438	84.9647	86.1378	VAE-ZINB-Harmony-256x64
542	91.0403	84.8784	92.9367	87.3438	84.9647	86.1378	VAE-ZINB-Harmony-256x64
543	91.0403	84.8784	92.9367	87.3438	84.9647	86.1378	VAE-ZINB-Harmony-256x64
544	91.0403	84.8784	92.9367	87.3438	84.9647	86.1378	VAE-ZINB-Harmony-256x64
545	91.1247	84.9904	93.0034	87.4582	85.0761	86.2507	VAE-ZINB-Harmony-256x64
546	91.1247	84.9904	93.0034	87.4582	85.0761	86.2507	VAE-ZINB-Harmony-256x64
547	91.1247	84.9904	93.0034	87.4582	85.0761	86.2507	VAE-ZINB-Harmony-256x64
548	91.1247	84.9904	93.0034	87.4582	85.0761	86.2507	VAE-ZINB-Harmony-256x64
549	91.1247	84.9904	93.0034	87.4582	85.0761	86.2507	VAE-ZINB-Harmony-256x64
550	91.1247	84.9904	93.0034	87.4582	85.0761	86.2507	VAE-ZINB-Harmony-256x64
551	91.1247	84.9904	93.0034	87.4582	85.0761	86.2507	VAE-ZINB-Harmony-256x64
552	91.1247	84.9904	93.0034	87.4582	85.0761	86.2507	VAE-ZINB-Harmony-256x64
553	91.1247	84.9904	93.0034	87.4582	85.0761	86.2507	VAE-ZINB-Harmony-256x64
554	91.1247	84.9904	93.0034	87.4582	85.0761	86.2507	VAE-ZINB-Harmony-256x64
555	91.1247	84.9904	93.0034	87.4582	85.0761	86.2507	VAE-ZINB-Harmony-256x64
556	91.1247	84.9904	93.0034	87.4582	85.0761	86.2507	VAE-ZINB-Harmony-256x64
557	91.0932	84.9445	92.9784	87.4588	85.0305	86.2275	VAE-ZINB-Harmony-256x64
558	91.0932	84.9445	92.9784	87.4588	85.0305	86.2275	VAE-ZINB-Harmony-256x64
559	91.0932	84.9445	92.9784	87.4588	85.0305	86.2275	VAE-ZINB-Harmony-256x64
560	91.0932	84.9445	92.9784	87.4588	85.0305	86.2275	VAE-ZINB-Harmony-256x64
561	91.0932	84.9445	92.9784	87.4588	85.0305	86.2275	VAE-ZINB-Harmony-256x64
562	91.0501	84.8859	92.9443	87.4133	84.9721	86.1755	VAE-ZINB-Harmony-256x64
563	91.0501	84.8859	92.9443	87.4133	84.9721	86.1755	VAE-ZINB-Harmony-256x64
564	91.0501	84.8859	92.9443	87.4133	84.9721	86.1755	VAE-ZINB-Harmony-256x64
565	91.0501	84.8859	92.9443	87.4133	84.9721	86.1755	VAE-ZINB-Harmony-256x64
566	91.0501	84.8859	92.9443	87.4133	84.9721	86.1755	VAE-ZINB-Harmony-256x64
567	91.0501	84.8859	92.9443	87.4133	84.9721	86.1755	VAE-ZINB-Harmony-256x64
568	91.0501	84.8859	92.9443	87.4133	84.9721	86.1755	VAE-ZINB-Harmony-256x64
569	91.0501	84.8859	92.9443	87.4133	84.9721	86.1755	VAE-ZINB-Harmony-256x64
570	91.0501	84.8859	92.9443	87.4133	84.9721	86.1755	VAE-ZINB-Harmony-256x64
571	91.0501	84.8859	92.9443	87.4133	84.9721	86.1755	VAE-ZINB-Harmony-256x64
572	91.0501	84.8859	92.9443	87.4133	84.9721	86.1755	VAE-ZINB-Harmony-256x64
573	91.0501	84.8859	92.9443	87.4133	84.9721	86.1755	VAE-ZINB-Harmony-256x64
574	91.0501	84.8859	92.9443	87.4133	84.9721	86.1755	VAE-ZINB-Harmony-256x64
575	91.0089	84.8326	92.9118	87.3444	84.9192	86.1147	VAE-ZINB-Harmony-256x64
576	91.2019	84.9916	93.0641	87.5281	85.0773	86.2853	VAE-ZINB-Harmony-256x64
577	91.2019	84.9916	93.0641	87.5281	85.0773	86.2853	VAE-ZINB-Harmony-256x64
578	91.2019	84.9916	93.0641	87.5281	85.0773	86.2853	VAE-ZINB-Harmony-256x64
579	91.2019	84.9916	93.0641	87.5281	85.0773	86.2853	VAE-ZINB-Harmony-256x64
580	91.2019	84.9916	93.0641	87.5281	85.0773	86.2853	VAE-ZINB-Harmony-256x64
581	91.2019	84.9916	93.0641	87.5281	85.0773	86.2853	VAE-ZINB-Harmony-256x64
582	91.2019	84.9916	93.0641	87.5281	85.0773	86.2853	VAE-ZINB-Harmony-256x64
583	91.2019	84.9916	93.0641	87.5281	85.0773	86.2853	VAE-ZINB-Harmony-256x64
584	91.2019	84.9916	93.0641	87.5281	85.0773	86.2853	VAE-ZINB-Harmony-256x64
585	91.2019	84.9916	93.0641	87.5281	85.0773	86.2853	VAE-ZINB-Harmony-256x64
586	91.1932	85.0023	93.0572	87.5589	85.0879	86.3057	VAE-ZINB-Harmony-256x64
587	91.1518	84.9491	93.0245	87.4899	85.035	86.245	VAE-ZINB-Harmony-256x64
588	91.1518	84.9491	93.0245	87.4899	85.035	86.245	VAE-ZINB-Harmony-256x64
589	91.1518	84.9491	93.0245	87.4899	85.035	86.245	VAE-ZINB-Harmony-256x64
590	91.1518	84.9491	93.0245	87.4899	85.035	86.245	VAE-ZINB-Harmony-256x64
591	91.1518	84.9491	93.0245	87.4899	85.035	86.245	VAE-ZINB-Harmony-256x64
592	91.1518	84.9491	93.0245	87.4899	85.035	86.245	VAE-ZINB-Harmony-256x64
593	91.1518	84.9491	93.0245	87.4899	85.035	86.245	VAE-ZINB-Harmony-256x64
594	91.1518	84.9491	93.0245	87.4899	85.035	86.245	VAE-ZINB-Harmony-256x64
595	91.1518	84.9491	93.0245	87.4899	85.035	86.245	VAE-ZINB-Harmony-256x64
596	91.2165	85.0376	93.0757	87.5583	85.123	86.3235	VAE-ZINB-Harmony-256x64
597	67.8817	74.564	75.1415	89.8827	74.6967	81.5891	MMDAE-Poisson-256x64
598	67.8817	74.564	75.1415	89.8827	74.6967	81.5891	MMDAE-Poisson-256x64
599	67.8817	74.564	75.1415	89.8827	74.6967	81.5891	MMDAE-Poisson-256x64
600	67.8817	74.564	75.1415	89.8827	74.6967	81.5891	MMDAE-Poisson-256x64
601	67.8817	74.564	75.1415	89.8827	74.6967	81.5891	MMDAE-Poisson-256x64
602	67.8817	74.564	75.1415	89.8827	74.6967	81.5891	MMDAE-Poisson-256x64
603	67.8817	74.564	75.1415	89.8827	74.6967	81.5891	MMDAE-Poisson-256x64
604	67.8817	74.564	75.1415	89.8827	74.6967	81.5891	MMDAE-Poisson-256x64
605	67.9809	74.696	75.2194	90.0065	74.828	81.7184	MMDAE-Poisson-256x64
606	67.9809	74.696	75.2194	90.0065	74.828	81.7184	MMDAE-Poisson-256x64
607	67.8817	74.564	75.1415	89.8827	74.6967	81.5891	MMDAE-Poisson-256x64
608	67.8658	74.5556	75.1294	89.8823	74.6882	81.5839	MMDAE-Poisson-256x64
609	67.8658	74.5556	75.1294	89.8823	74.6882	81.5839	MMDAE-Poisson-256x64
610	67.8658	74.5556	75.1294	89.8823	74.6882	81.5839	MMDAE-Poisson-256x64
611	67.8658	74.5556	75.1294	89.8823	74.6882	81.5839	MMDAE-Poisson-256x64
612	67.8658	74.5556	75.1294	89.8823	74.6882	81.5839	MMDAE-Poisson-256x64
613	67.8658	74.5556	75.1294	89.8823	74.6882	81.5839	MMDAE-Poisson-256x64
614	67.8658	74.5556	75.1294	89.8823	74.6882	81.5839	MMDAE-Poisson-256x64
615	67.812	74.543	75.0772	89.8416	74.6758	81.5597	MMDAE-Poisson-256x64
616	67.812	74.543	75.0772	89.8416	74.6758	81.5597	MMDAE-Poisson-256x64
617	67.812	74.543	75.0772	89.8416	74.6758	81.5597	MMDAE-Poisson-256x64
618	67.812	74.543	75.0772	89.8416	74.6758	81.5597	MMDAE-Poisson-256x64
619	67.7126	74.4112	74.9992	89.7177	74.5446	81.4304	MMDAE-Poisson-256x64
620	67.7126	74.4112	74.9992	89.7177	74.5446	81.4304	MMDAE-Poisson-256x64
621	62.6479	70.7603	71.1346	88.5817	70.9098	78.7667	MMDAE-Poisson-256x64
622	62.6479	70.7603	71.1346	88.5817	70.9098	78.7667	MMDAE-Poisson-256x64
623	61.1705	69.6989	70.107	89.2728	69.8538	78.3784	MMDAE-NB-256x64
624	61.1705	69.6989	70.107	89.2728	69.8538	78.3784	MMDAE-NB-256x64
625	61.1705	69.6989	70.107	89.2728	69.8538	78.3784	MMDAE-NB-256x64
626	61.1705	69.6989	70.107	89.2728	69.8538	78.3784	MMDAE-NB-256x64
627	61.1705	69.6989	70.107	89.2728	69.8538	78.3784	MMDAE-NB-256x64
628	61.1705	69.6989	70.107	89.2728	69.8538	78.3784	MMDAE-NB-256x64
629	61.1705	69.6989	70.107	89.2728	69.8538	78.3784	MMDAE-NB-256x64
630	50.262	62.209	60.5692	79.5549	62.398	69.9396	MMDAE-ZINB-256x64
631	50.262	62.209	60.5692	79.5549	62.398	69.9396	MMDAE-ZINB-256x64
632	50.262	62.209	60.5692	79.5549	62.398	69.9396	MMDAE-ZINB-256x64
633	50.262	62.209	60.5692	79.5549	62.398	69.9396	MMDAE-ZINB-256x64
634	50.262	62.209	60.5692	79.5549	62.398	69.9396	MMDAE-ZINB-256x64
635	50.262	62.209	60.5692	79.5549	62.398	69.9396	MMDAE-ZINB-256x64
636	50.262	62.209	60.5692	79.5549	62.398	69.9396	MMDAE-ZINB-256x64
637	50.262	62.209	60.5692	79.5549	62.398	69.9396	MMDAE-ZINB-256x64
638	50.262	62.209	60.5692	79.5549	62.398	69.9396	MMDAE-ZINB-256x64
639	50.262	62.209	60.5692	79.5549	62.398	69.9396	MMDAE-ZINB-256x64
640	50.262	62.209	60.5692	79.5549	62.398	69.9396	MMDAE-ZINB-256x64
641	50.4054	62.3944	60.7194	80.2554	62.5832	70.3261	MMDAE-ZINB-256x64
642	50.4054	62.3944	60.7194	80.2554	62.5832	70.3261	MMDAE-ZINB-256x64
643	50.4054	62.3944	60.7194	80.2554	62.5832	70.3261	MMDAE-ZINB-256x64
644	50.4054	62.3944	60.7194	80.2554	62.5832	70.3261	MMDAE-ZINB-256x64
645	50.4054	62.3944	60.7194	80.2554	62.5832	70.3261	MMDAE-ZINB-256x64
646	50.4054	62.3944	60.7194	80.2554	62.5832	70.3261	MMDAE-ZINB-256x64
647	50.4054	62.3944	60.7194	80.2554	62.5832	70.3261	MMDAE-ZINB-256x64
648	50.4054	62.3944	60.7194	80.2554	62.5832	70.3261	MMDAE-ZINB-256x64
649	50.4054	62.3944	60.7194	80.2554	62.5832	70.3261	MMDAE-ZINB-256x64
650	50.4054	62.3944	60.7194	80.2554	62.5832	70.3261	MMDAE-ZINB-256x64
651	50.4054	62.3944	60.7194	80.2554	62.5832	70.3261	MMDAE-ZINB-256x64
652	71.5827	77.3198	77.9353	89.7987	77.4392	83.1622	MMDAE-Poisson-BBKNN-256x64
653	71.2893	77.0329	77.6911	89.4833	77.1538	82.8624	MMDAE-Poisson-BBKNN-256x64
654	71.2758	77.0184	77.6763	89.4444	77.1393	82.8374	MMDAE-Poisson-BBKNN-256x64
655	71.1667	76.9313	77.5846	89.3447	77.0527	82.7447	MMDAE-Poisson-BBKNN-256x64
656	71.1767	76.9839	77.5768	89.1247	77.1049	82.6802	MMDAE-Poisson-BBKNN-256x64
657	71.2936	77.0948	77.6742	89.2466	77.2152	82.7961	MMDAE-Poisson-BBKNN-256x64
658	71.2936	77.0948	77.6742	89.2466	77.2152	82.7961	MMDAE-Poisson-BBKNN-256x64
659	71.2122	76.9939	77.6039	89.1246	77.1148	82.6859	MMDAE-Poisson-BBKNN-256x64
660	71.3126	77.0122	77.6986	89.4019	77.1332	82.8157	MMDAE-Poisson-BBKNN-256x64
661	71.2838	77.0345	77.6617	89.1605	77.1553	82.7246	MMDAE-Poisson-BBKNN-256x64
662	71.2838	77.0345	77.6617	89.1605	77.1553	82.7246	MMDAE-Poisson-BBKNN-256x64
663	71.3921	76.9542	77.7825	89.5579	77.0756	82.8492	MMDAE-Poisson-BBKNN-256x64
664	71.3921	76.9542	77.7825	89.5579	77.0756	82.8492	MMDAE-Poisson-BBKNN-256x64
665	71.3047	77.0264	77.6984	89.4443	77.1473	82.842	MMDAE-Poisson-BBKNN-256x64
666	85.8292	82.5437	88.86	89.4348	82.6418	85.9042	MMDAE-Poisson-BBKNN-256x64
667	71.1967	76.9895	77.5921	89.1246	77.1105	82.6834	MMDAE-Poisson-BBKNN-256x64
668	71.5458	77.2315	77.9025	89.6861	77.3513	83.0633	MMDAE-Poisson-BBKNN-256x64
669	71.5458	77.2315	77.9025	89.6861	77.3513	83.0633	MMDAE-Poisson-BBKNN-256x64
670	71.5458	77.2315	77.9025	89.6861	77.3513	83.0633	MMDAE-Poisson-BBKNN-256x64
671	71.5458	77.2315	77.9025	89.6861	77.3513	83.0633	MMDAE-Poisson-BBKNN-256x64
672	71.4183	77.1567	77.7962	89.6019	77.2769	82.9842	MMDAE-Poisson-BBKNN-256x64
673	71.7434	77.1072	78.0736	89.7635	77.2277	83.0251	MMDAE-Poisson-BBKNN-256x64
674	71.3097	77.0278	77.7021	89.4443	77.1487	82.8428	MMDAE-Poisson-BBKNN-256x64
675	71.3097	77.0278	77.7021	89.4443	77.1487	82.8428	MMDAE-Poisson-BBKNN-256x64
676	71.3097	77.0278	77.7021	89.4443	77.1487	82.8428	MMDAE-Poisson-BBKNN-256x64
677	71.2998	77.0251	77.6946	89.4443	77.146	82.8412	MMDAE-Poisson-BBKNN-256x64
678	71.4067	77.1329	77.7842	89.5657	77.2532	82.9551	MMDAE-Poisson-BBKNN-256x64
679	71.5125	77.1528	77.8673	89.556	77.273	82.9624	MMDAE-Poisson-BBKNN-256x64
680	71.3973	77.1303	77.7771	89.5658	77.2506	82.9536	MMDAE-Poisson-BBKNN-256x64
681	71.2758	77.0184	77.6763	89.4444	77.1393	82.8374	MMDAE-Poisson-BBKNN-256x64
682	71.557	77.0972	77.9229	89.7293	77.2178	83.0047	MMDAE-Poisson-BBKNN-256x64
683	71.6032	77.2607	77.9448	89.6868	77.3804	83.0803	MMDAE-Poisson-BBKNN-256x64
684	71.6032	77.2607	77.9448	89.6868	77.3804	83.0803	MMDAE-Poisson-BBKNN-256x64
685	71.6254	77.1162	77.975	89.7291	77.2367	83.0155	MMDAE-Poisson-BBKNN-256x64
686	71.6254	77.1162	77.975	89.7291	77.2367	83.0155	MMDAE-Poisson-BBKNN-256x64
687	71.6254	77.1162	77.975	89.7291	77.2367	83.0155	MMDAE-Poisson-BBKNN-256x64
688	71.6254	77.1162	77.975	89.7291	77.2367	83.0155	MMDAE-Poisson-BBKNN-256x64
689	71.6254	77.1162	77.975	89.7291	77.2367	83.0155	MMDAE-Poisson-BBKNN-256x64
690	71.6254	77.1162	77.975	89.7291	77.2367	83.0155	MMDAE-Poisson-BBKNN-256x64
691	71.6254	77.1162	77.975	89.7291	77.2367	83.0155	MMDAE-Poisson-BBKNN-256x64
692	71.6254	77.1162	77.975	89.7291	77.2367	83.0155	MMDAE-Poisson-BBKNN-256x64
693	71.6254	77.1162	77.975	89.7291	77.2367	83.0155	MMDAE-Poisson-BBKNN-256x64
694	71.6254	77.1162	77.975	89.7291	77.2367	83.0155	MMDAE-Poisson-BBKNN-256x64
695	69.5391	74.7565	76.4328	89.1136	74.8884	81.3841	MMDAE-Poisson-BBKNN-256x64
696	69.3553	74.5403	76.291	88.9679	74.6732	81.1962	MMDAE-Poisson-BBKNN-256x64
697	69.3553	74.5403	76.291	88.9679	74.6732	81.1962	MMDAE-Poisson-BBKNN-256x64
698	71.641	77.1205	77.987	89.729	77.241	83.018	MMDAE-Poisson-BBKNN-256x64
699	71.641	77.1205	77.987	89.729	77.241	83.018	MMDAE-Poisson-BBKNN-256x64
700	71.641	77.1205	77.987	89.729	77.241	83.018	MMDAE-Poisson-BBKNN-256x64
701	71.641	77.1205	77.987	89.729	77.241	83.018	MMDAE-Poisson-BBKNN-256x64
702	71.641	77.1205	77.987	89.729	77.241	83.018	MMDAE-Poisson-BBKNN-256x64
703	71.4662	77.1495	77.8297	89.5655	77.2698	82.9645	MMDAE-Poisson-BBKNN-256x64
704	71.4662	77.1495	77.8297	89.5655	77.2698	82.9645	MMDAE-Poisson-BBKNN-256x64
705	71.4662	77.1495	77.8297	89.5655	77.2698	82.9645	MMDAE-Poisson-BBKNN-256x64
706	71.4662	77.1495	77.8297	89.5655	77.2698	82.9645	MMDAE-Poisson-BBKNN-256x64
707	71.4662	77.1495	77.8297	89.5655	77.2698	82.9645	MMDAE-Poisson-BBKNN-256x64
708	71.4893	75.9129	77.8895	89.7329	76.0404	82.3212	MMDAE-Poisson-BBKNN-256x64
709	71.4407	77.1424	77.8102	89.5656	77.2627	82.9605	MMDAE-Poisson-BBKNN-256x64
710	71.4407	77.1424	77.8102	89.5656	77.2627	82.9605	MMDAE-Poisson-BBKNN-256x64
711	71.4407	77.1424	77.8102	89.5656	77.2627	82.9605	MMDAE-Poisson-BBKNN-256x64
712	71.4407	77.1424	77.8102	89.5656	77.2627	82.9605	MMDAE-Poisson-BBKNN-256x64
713	71.4407	77.1424	77.8102	89.5656	77.2627	82.9605	MMDAE-Poisson-BBKNN-256x64
714	69.5282	74.9092	76.414	89.1863	75.0403	81.5041	MMDAE-Poisson-BBKNN-256x64
715	69.5482	74.9507	76.4331	89.2549	75.0817	81.5571	MMDAE-Poisson-BBKNN-256x64
716	69.5292	74.8455	76.421	89.1687	74.9769	81.4593	MMDAE-Poisson-BBKNN-256x64
717	69.5292	74.8455	76.421	89.1687	74.9769	81.4593	MMDAE-Poisson-BBKNN-256x64
718	69.5282	74.9092	76.414	89.1863	75.0403	81.5041	MMDAE-Poisson-BBKNN-256x64
719	69.5282	74.9092	76.414	89.1863	75.0403	81.5041	MMDAE-Poisson-BBKNN-256x64
720	69.536	74.9111	76.4199	89.1863	75.0423	81.5052	MMDAE-Poisson-BBKNN-256x64
721	69.536	74.9111	76.4199	89.1863	75.0423	81.5052	MMDAE-Poisson-BBKNN-256x64
722	69.536	74.9111	76.4199	89.1863	75.0423	81.5052	MMDAE-Poisson-BBKNN-256x64
723	69.621	74.9592	76.487	89.2255	75.0901	81.5498	MMDAE-Poisson-BBKNN-256x64
724	69.6004	74.9315	76.4681	89.1882	75.0626	81.518	MMDAE-Poisson-BBKNN-256x64
725	69.6004	74.9315	76.4681	89.1882	75.0626	81.518	MMDAE-Poisson-BBKNN-256x64
726	69.6004	74.9315	76.4681	89.1882	75.0626	81.518	MMDAE-Poisson-BBKNN-256x64
727	69.6004	74.9315	76.4681	89.1882	75.0626	81.518	MMDAE-Poisson-BBKNN-256x64
728	69.6004	74.9315	76.4681	89.1882	75.0626	81.518	MMDAE-Poisson-BBKNN-256x64
729	69.6004	74.9315	76.4681	89.1882	75.0626	81.518	MMDAE-Poisson-BBKNN-256x64
730	69.6389	74.9638	76.5005	89.2254	75.0947	81.5525	MMDAE-Poisson-BBKNN-256x64
731	69.6389	74.9638	76.5005	89.2254	75.0947	81.5525	MMDAE-Poisson-BBKNN-256x64
732	69.6389	74.9638	76.5005	89.2254	75.0947	81.5525	MMDAE-Poisson-BBKNN-256x64
733	69.6588	74.7317	76.5233	89.0465	74.8638	81.3416	MMDAE-Poisson-BBKNN-256x64
734	69.6588	74.7317	76.5233	89.0465	74.8638	81.3416	MMDAE-Poisson-BBKNN-256x64
735	69.6588	74.7317	76.5233	89.0465	74.8638	81.3416	MMDAE-Poisson-BBKNN-256x64
736	69.6588	74.7317	76.5233	89.0465	74.8638	81.3416	MMDAE-Poisson-BBKNN-256x64
737	69.6588	74.7317	76.5233	89.0465	74.8638	81.3416	MMDAE-Poisson-BBKNN-256x64
738	58.1965	69.0211	67.8289	89.3478	69.1763	77.9787	MMDAE-NB-BBKNN-256x64
739	58.1965	69.0211	67.8289	89.3478	69.1763	77.9787	MMDAE-NB-BBKNN-256x64
740	58.3634	69.1165	67.9551	89.355	69.2712	78.0417	MMDAE-NB-BBKNN-256x64
741	58.3634	69.1165	67.9551	89.355	69.2712	78.0417	MMDAE-NB-BBKNN-256x64
742	58.2059	69.1243	67.8383	89.4381	69.2789	78.0782	MMDAE-NB-BBKNN-256x64
743	58.2784	69.0752	67.889	89.3202	69.2301	78.0023	MMDAE-NB-BBKNN-256x64
744	58.3035	69.0414	67.8922	89.2462	69.1966	77.9529	MMDAE-NB-BBKNN-256x64
745	58.4028	69.1167	67.9846	89.3441	69.2715	78.0377	MMDAE-NB-BBKNN-256x64
746	58.4028	69.1167	67.9846	89.3441	69.2715	78.0377	MMDAE-NB-BBKNN-256x64
747	58.4028	69.1167	67.9846	89.3441	69.2715	78.0377	MMDAE-NB-BBKNN-256x64
748	58.4028	69.1167	67.9846	89.3441	69.2715	78.0377	MMDAE-NB-BBKNN-256x64
749	58.4028	69.1167	67.9846	89.3441	69.2715	78.0377	MMDAE-NB-BBKNN-256x64
750	58.2086	69.0738	67.8386	89.3859	69.2286	78.0264	MMDAE-NB-BBKNN-256x64
751	58.3061	69.0495	67.9074	89.2938	69.2046	77.976	MMDAE-NB-BBKNN-256x64
752	58.3112	69.0651	67.9113	89.3099	69.2201	77.9921	MMDAE-NB-BBKNN-256x64
753	58.3176	69.1103	67.9223	89.3866	69.2651	78.0499	MMDAE-NB-BBKNN-256x64
754	58.3176	69.1103	67.9223	89.3866	69.2651	78.0499	MMDAE-NB-BBKNN-256x64
755	58.3176	69.1103	67.9223	89.3866	69.2651	78.0499	MMDAE-NB-BBKNN-256x64
756	58.3176	69.1103	67.9223	89.3866	69.2651	78.0499	MMDAE-NB-BBKNN-256x64
757	58.3176	69.1103	67.9223	89.3866	69.2651	78.0499	MMDAE-NB-BBKNN-256x64
758	58.4326	69.1427	68.0072	89.3603	69.2974	78.0603	MMDAE-NB-BBKNN-256x64
759	58.3176	69.1103	67.9223	89.3866	69.2651	78.0499	MMDAE-NB-BBKNN-256x64
760	58.3176	69.1103	67.9223	89.3866	69.2651	78.0499	MMDAE-NB-BBKNN-256x64
761	58.3176	69.1103	67.9223	89.3866	69.2651	78.0499	MMDAE-NB-BBKNN-256x64
762	58.3176	69.1103	67.9223	89.3866	69.2651	78.0499	MMDAE-NB-BBKNN-256x64
763	58.3176	69.1103	67.9223	89.3866	69.2651	78.0499	MMDAE-NB-BBKNN-256x64
764	58.3032	69.1067	67.9113	89.3868	69.2614	78.0476	MMDAE-NB-BBKNN-256x64
765	58.3176	69.1103	67.9223	89.3866	69.2651	78.0499	MMDAE-NB-BBKNN-256x64
766	58.4527	69.1498	68.0227	89.3605	69.3044	78.0649	MMDAE-NB-BBKNN-256x64
767	58.3032	69.1067	67.9113	89.3868	69.2614	78.0476	MMDAE-NB-BBKNN-256x64
768	59.5474	69.6386	68.8478	89.3407	69.7916	78.3654	MMDAE-NB-BBKNN-256x64
769	59.5474	69.6386	68.8478	89.3407	69.7916	78.3654	MMDAE-NB-BBKNN-256x64
770	59.5474	69.6386	68.8478	89.3407	69.7916	78.3654	MMDAE-NB-BBKNN-256x64
771	59.8469	69.825	69.0839	89.4643	69.9773	78.5299	MMDAE-NB-BBKNN-256x64
772	58.0495	69.0966	67.7298	89.519	69.2512	78.0914	MMDAE-NB-BBKNN-256x64
773	58.0559	69.0991	67.7346	89.5189	69.2536	78.093	MMDAE-NB-BBKNN-256x64
774	58.0559	69.0991	67.7346	89.5189	69.2536	78.093	MMDAE-NB-BBKNN-256x64
775	58.0559	69.0991	67.7346	89.5189	69.2536	78.093	MMDAE-NB-BBKNN-256x64
776	58.0559	69.0991	67.7346	89.5189	69.2536	78.093	MMDAE-NB-BBKNN-256x64
777	58.0559	69.0991	67.7346	89.5189	69.2536	78.093	MMDAE-NB-BBKNN-256x64
778	58.0559	69.0991	67.7346	89.5189	69.2536	78.093	MMDAE-NB-BBKNN-256x64
779	57.9534	69.0639	67.6543	89.5059	69.2186	78.0658	MMDAE-NB-BBKNN-256x64
780	57.9534	69.0639	67.6543	89.5059	69.2186	78.0658	MMDAE-NB-BBKNN-256x64
781	57.9534	69.0639	67.6543	89.5059	69.2186	78.0658	MMDAE-NB-BBKNN-256x64
782	57.9534	69.0639	67.6543	89.5059	69.2186	78.0658	MMDAE-NB-BBKNN-256x64
783	57.9534	69.0639	67.6543	89.5059	69.2186	78.0658	MMDAE-NB-BBKNN-256x64
784	57.9534	69.0639	67.6543	89.5059	69.2186	78.0658	MMDAE-NB-BBKNN-256x64
785	58.1805	69.135	67.8266	89.4918	69.2895	78.1054	MMDAE-NB-BBKNN-256x64
786	58.1833	68.9676	67.8151	89.2539	69.1229	77.909	MMDAE-NB-BBKNN-256x64
787	59.1525	69.5558	68.5596	89.3533	69.7087	78.3179	MMDAE-NB-BBKNN-256x64
788	58.7957	69.3239	68.2959	89.4525	69.4778	78.2099	MMDAE-NB-BBKNN-256x64
789	59.0726	69.3723	68.5066	89.3932	69.5263	78.2179	MMDAE-NB-BBKNN-256x64
790	59.7352	69.6602	68.9985	89.322	69.8132	78.3718	MMDAE-NB-BBKNN-256x64
791	59.0294	69.4183	68.4754	89.4694	69.572	78.276	MMDAE-NB-BBKNN-256x64
792	59.0893	69.4424	68.5214	89.4714	69.5959	78.2919	MMDAE-NB-BBKNN-256x64
793	59.0893	69.4424	68.5214	89.4714	69.5959	78.2919	MMDAE-NB-BBKNN-256x64
794	58.1042	69.0556	67.7451	89.1746	69.2102	77.9342	MMDAE-NB-BBKNN-256x64
795	58.3346	69.0289	67.9317	89.2644	69.1841	77.9518	MMDAE-NB-BBKNN-256x64
796	58.3346	69.0289	67.9317	89.2644	69.1841	77.9518	MMDAE-NB-BBKNN-256x64
797	58.1549	69.0034	67.7763	89.2583	69.1587	77.9334	MMDAE-NB-BBKNN-256x64
798	58.446	69.1084	68.0069	89.2838	69.2633	78.0095	MMDAE-NB-BBKNN-256x64
799	58.4973	69.137	68.0463	89.2984	69.2918	78.0332	MMDAE-NB-BBKNN-256x64
800	58.4125	69.1747	68.0045	89.4357	69.3292	78.1093	MMDAE-NB-BBKNN-256x64
801	58.4125	69.1747	68.0045	89.4357	69.3292	78.1093	MMDAE-NB-BBKNN-256x64
802	58.3595	69.1538	67.964	89.4352	69.3084	78.0958	MMDAE-NB-BBKNN-256x64
803	58.3595	69.1538	67.964	89.4352	69.3084	78.0958	MMDAE-NB-BBKNN-256x64
804	58.3595	69.1538	67.964	89.4352	69.3084	78.0958	MMDAE-NB-BBKNN-256x64
805	58.3595	69.1538	67.964	89.4352	69.3084	78.0958	MMDAE-NB-BBKNN-256x64
806	58.0952	68.9781	67.7508	89.3409	69.1334	77.9488	MMDAE-NB-BBKNN-256x64
807	58.1957	69.0119	67.8363	89.3883	69.1671	77.9882	MMDAE-NB-BBKNN-256x64
808	58.1957	69.0119	67.8363	89.3883	69.1671	77.9882	MMDAE-NB-BBKNN-256x64
809	58.3283	69.0322	67.9561	89.4269	69.1872	78.0157	MMDAE-NB-BBKNN-256x64
810	58.2618	69.1025	67.8838	89.4181	69.2572	78.0568	MMDAE-NB-BBKNN-256x64
811	58.0324	69.0215	67.7063	89.4131	69.1765	78.0037	MMDAE-NB-BBKNN-256x64
812	58.0324	69.0215	67.7063	89.4131	69.1765	78.0037	MMDAE-NB-BBKNN-256x64
813	58.0324	69.0215	67.7063	89.4131	69.1765	78.0037	MMDAE-NB-BBKNN-256x64
814	58.0324	69.0215	67.7063	89.4131	69.1765	78.0037	MMDAE-NB-BBKNN-256x64
815	58.0214	68.9475	67.7229	89.4563	69.1028	77.9732	MMDAE-NB-BBKNN-256x64
816	58.2876	69.1115	67.9037	89.4185	69.2662	78.0627	MMDAE-NB-BBKNN-256x64
817	58.0504	69.0272	67.7202	89.4134	69.1821	78.0073	MMDAE-NB-BBKNN-256x64
818	58.0504	69.0272	67.7202	89.4134	69.1821	78.0073	MMDAE-NB-BBKNN-256x64
819	58.0504	69.0272	67.7202	89.4134	69.1821	78.0073	MMDAE-NB-BBKNN-256x64
820	58.0504	69.0272	67.7202	89.4134	69.1821	78.0073	MMDAE-NB-BBKNN-256x64
821	58.1895	69.0354	67.8295	89.3736	69.1904	77.9975	MMDAE-NB-BBKNN-256x64
822	58.597	69.0158	68.1455	89.2681	69.1712	77.9451	MMDAE-NB-BBKNN-256x64
823	58.597	69.0158	68.1455	89.2681	69.1712	77.9451	MMDAE-NB-BBKNN-256x64
824	58.2364	69.1159	67.8676	89.4526	69.2705	78.0785	MMDAE-NB-BBKNN-256x64
825	58.0488	68.8431	67.6817	88.7085	68.9985	77.6218	MMDAE-NB-BBKNN-256x64
826	58.0488	68.8431	67.6817	88.7085	68.9985	77.6218	MMDAE-NB-BBKNN-256x64
827	58.0488	68.8431	67.6817	88.7085	68.9985	77.6218	MMDAE-NB-BBKNN-256x64
828	58.3611	69.0823	67.9787	89.4261	69.2371	78.0471	MMDAE-NB-BBKNN-256x64
829	58.2553	69.0302	67.9032	89.4604	69.1852	78.0272	MMDAE-NB-BBKNN-256x64
830	58.2553	69.0302	67.9032	89.4604	69.1852	78.0272	MMDAE-NB-BBKNN-256x64
831	58.0684	68.9416	67.7559	89.4229	69.097	77.9568	MMDAE-NB-BBKNN-256x64
832	58.0684	68.9416	67.7559	89.4229	69.097	77.9568	MMDAE-NB-BBKNN-256x64
833	58.3834	69.0911	67.9958	89.4263	69.2459	78.0528	MMDAE-NB-BBKNN-256x64
834	58.3834	69.0911	67.9958	89.4263	69.2459	78.0528	MMDAE-NB-BBKNN-256x64
835	58.0417	68.9539	67.7385	89.4567	69.1091	77.9774	MMDAE-NB-BBKNN-256x64
836	58.0417	68.9539	67.7385	89.4567	69.1091	77.9774	MMDAE-NB-BBKNN-256x64
837	58.0521	69.0472	67.7454	89.5152	69.2019	78.0587	MMDAE-NB-BBKNN-256x64
838	58.0521	69.0472	67.7454	89.5152	69.2019	78.0587	MMDAE-NB-BBKNN-256x64
839	58.0521	69.0472	67.7454	89.5152	69.2019	78.0587	MMDAE-NB-BBKNN-256x64
840	58.3407	69.126	67.9649	89.4866	69.2806	78.0978	MMDAE-NB-BBKNN-256x64
841	58.2896	69.1593	67.9417	89.6457	69.3136	78.1793	MMDAE-NB-BBKNN-256x64
842	58.3245	69.169	67.9685	89.6459	69.3234	78.1856	MMDAE-NB-BBKNN-256x64
843	58.3245	69.169	67.9685	89.6459	69.3234	78.1856	MMDAE-NB-BBKNN-256x64
844	58.3142	69.1489	67.9425	89.5538	69.3034	78.1379	MMDAE-NB-BBKNN-256x64
845	58.0957	69.0454	67.7861	89.5651	69.2002	78.0765	MMDAE-NB-BBKNN-256x64
846	58.0957	69.0454	67.7861	89.5651	69.2002	78.0765	MMDAE-NB-BBKNN-256x64
847	58.0957	69.0454	67.7861	89.5651	69.2002	78.0765	MMDAE-NB-BBKNN-256x64
848	58.0957	69.0454	67.7861	89.5651	69.2002	78.0765	MMDAE-NB-BBKNN-256x64
849	58.1386	69.0619	67.8188	89.5653	69.2166	78.0871	MMDAE-NB-BBKNN-256x64
850	58.1386	69.0619	67.8188	89.5653	69.2166	78.0871	MMDAE-NB-BBKNN-256x64
851	58.4173	69.1808	68.0364	89.6124	69.3352	78.1804	MMDAE-NB-BBKNN-256x64
852	58.4173	69.1808	68.0364	89.6124	69.3352	78.1804	MMDAE-NB-BBKNN-256x64
853	58.4173	69.1808	68.0364	89.6124	69.3352	78.1804	MMDAE-NB-BBKNN-256x64
854	58.4173	69.1808	68.0364	89.6124	69.3352	78.1804	MMDAE-NB-BBKNN-256x64
855	58.1507	69.0864	67.8307	89.6068	69.241	78.1184	MMDAE-NB-BBKNN-256x64
856	57.9352	68.8534	67.6539	89.4025	69.0091	77.8931	MMDAE-NB-BBKNN-256x64
857	58.0217	68.9768	67.7267	89.53	69.1319	78.0197	MMDAE-NB-BBKNN-256x64
858	58.0409	68.9818	67.7413	89.5298	69.1369	78.0229	MMDAE-NB-BBKNN-256x64
859	58.0529	69.1239	67.7581	89.6922	69.2783	78.1746	MMDAE-NB-BBKNN-256x64
860	58.0529	69.1239	67.7581	89.6922	69.2783	78.1746	MMDAE-NB-BBKNN-256x64
861	59.3541	69.522	68.7488	89.6048	69.6752	78.3932	MMDAE-NB-BBKNN-256x64
862	58.0529	69.1239	67.7581	89.6922	69.2783	78.1746	MMDAE-NB-BBKNN-256x64
863	58.0529	69.1239	67.7581	89.6922	69.2783	78.1746	MMDAE-NB-BBKNN-256x64
864	58.0409	68.9818	67.7413	89.5298	69.1369	78.0229	MMDAE-NB-BBKNN-256x64
865	58.0409	68.9818	67.7413	89.5298	69.1369	78.0229	MMDAE-NB-BBKNN-256x64
866	57.9272	68.9685	67.6557	89.5468	69.1236	78.0208	MMDAE-NB-BBKNN-256x64
867	57.8903	68.9446	67.6269	89.5321	69.0998	78.0001	MMDAE-NB-BBKNN-256x64
868	58.0217	68.9768	67.7267	89.53	69.1319	78.0197	MMDAE-NB-BBKNN-256x64
869	58.0737	69.1059	67.7749	89.6608	69.2604	78.1512	MMDAE-NB-BBKNN-256x64
870	58.0217	68.9768	67.7267	89.53	69.1319	78.0197	MMDAE-NB-BBKNN-256x64
871	57.8903	68.9446	67.6269	89.5321	69.0998	78.0001	MMDAE-NB-BBKNN-256x64
872	57.8903	68.9446	67.6269	89.5321	69.0998	78.0001	MMDAE-NB-BBKNN-256x64
873	57.8903	68.9446	67.6269	89.5321	69.0998	78.0001	MMDAE-NB-BBKNN-256x64
874	58.1315	69.0814	67.8163	89.6075	69.2361	78.1155	MMDAE-NB-BBKNN-256x64
875	58.031	68.9985	67.7364	89.5544	69.1535	78.0427	MMDAE-NB-BBKNN-256x64
876	58.031	68.9985	67.7364	89.5544	69.1535	78.0427	MMDAE-NB-BBKNN-256x64
877	57.8954	68.9517	67.6189	89.4814	69.1069	77.9853	MMDAE-NB-BBKNN-256x64
878	58.1977	69.1803	67.8689	89.6995	69.3345	78.2131	MMDAE-NB-BBKNN-256x64
879	58.1977	69.1803	67.8689	89.6995	69.3345	78.2131	MMDAE-NB-BBKNN-256x64
880	57.9777	68.9842	67.6941	89.5378	69.1392	78.0273	MMDAE-NB-BBKNN-256x64
881	57.9777	68.9842	67.6941	89.5378	69.1392	78.0273	MMDAE-NB-BBKNN-256x64
882	58.3097	69.2038	67.9584	89.6925	69.358	78.2254	MMDAE-NB-BBKNN-256x64
883	58.2865	69.1477	67.9368	89.6134	69.3022	78.1598	MMDAE-NB-BBKNN-256x64
884	58.2865	69.1477	67.9368	89.6134	69.3022	78.1598	MMDAE-NB-BBKNN-256x64
885	58.2865	69.1477	67.9368	89.6134	69.3022	78.1598	MMDAE-NB-BBKNN-256x64
886	58.2865	69.1477	67.9368	89.6134	69.3022	78.1598	MMDAE-NB-BBKNN-256x64
887	58.2865	69.1477	67.9368	89.6134	69.3022	78.1598	MMDAE-NB-BBKNN-256x64
888	58.2865	69.1477	67.9368	89.6134	69.3022	78.1598	MMDAE-NB-BBKNN-256x64
889	58.2865	69.1477	67.9368	89.6134	69.3022	78.1598	MMDAE-NB-BBKNN-256x64
890	58.2865	69.1477	67.9368	89.6134	69.3022	78.1598	MMDAE-NB-BBKNN-256x64
891	58.3866	69.169	68.0132	89.6126	69.3233	78.1729	MMDAE-NB-BBKNN-256x64
892	58.3866	69.169	68.0132	89.6126	69.3233	78.1729	MMDAE-NB-BBKNN-256x64
893	58.3866	69.169	68.0132	89.6126	69.3233	78.1729	MMDAE-NB-BBKNN-256x64
894	58.3097	69.2038	67.9584	89.6925	69.358	78.2254	MMDAE-NB-BBKNN-256x64
895	58.3097	69.2038	67.9584	89.6925	69.358	78.2254	MMDAE-NB-BBKNN-256x64
896	58.2612	69.1739	67.9213	89.6771	69.3282	78.2006	MMDAE-NB-BBKNN-256x64
897	58.2612	69.1739	67.9213	89.6771	69.3282	78.2006	MMDAE-NB-BBKNN-256x64
898	58.1046	69.0913	67.7935	89.629	69.2458	78.1299	MMDAE-NB-BBKNN-256x64
899	58.1046	69.0913	67.7935	89.629	69.2458	78.1299	MMDAE-NB-BBKNN-256x64
900	57.7976	68.9918	67.5647	89.6329	69.1467	78.0682	MMDAE-NB-BBKNN-256x64
901	57.9055	69.0288	67.6441	89.6241	69.1835	78.0883	MMDAE-NB-BBKNN-256x64
902	57.9055	69.0288	67.6441	89.6241	69.1835	78.0883	MMDAE-NB-BBKNN-256x64
903	57.9055	69.0288	67.6441	89.6241	69.1835	78.0883	MMDAE-NB-BBKNN-256x64
904	57.9055	69.0288	67.6441	89.6241	69.1835	78.0883	MMDAE-NB-BBKNN-256x64
905	57.9942	68.9627	67.7078	89.5345	69.1178	78.0125	MMDAE-NB-BBKNN-256x64
906	57.9942	68.9627	67.7078	89.5345	69.1178	78.0125	MMDAE-NB-BBKNN-256x64
907	57.9942	68.9627	67.7078	89.5345	69.1178	78.0125	MMDAE-NB-BBKNN-256x64
908	57.9942	68.9627	67.7078	89.5345	69.1178	78.0125	MMDAE-NB-BBKNN-256x64
909	57.8287	68.9235	67.582	89.5371	69.0788	77.9885	MMDAE-NB-BBKNN-256x64
910	57.8287	68.9235	67.582	89.5371	69.0788	77.9885	MMDAE-NB-BBKNN-256x64
911	57.8287	68.9235	67.582	89.5371	69.0788	77.9885	MMDAE-NB-BBKNN-256x64
912	57.8287	68.9235	67.582	89.5371	69.0788	77.9885	MMDAE-NB-BBKNN-256x64
913	57.8287	68.9235	67.582	89.5371	69.0788	77.9885	MMDAE-NB-BBKNN-256x64
914	57.8287	68.9235	67.582	89.5371	69.0788	77.9885	MMDAE-NB-BBKNN-256x64
915	58.0916	69.0966	67.7908	89.6687	69.2512	78.1483	MMDAE-NB-BBKNN-256x64
916	58.0513	69.1017	67.7576	89.6725	69.2562	78.153	MMDAE-NB-BBKNN-256x64
917	58.0513	69.1017	67.7576	89.6725	69.2562	78.153	MMDAE-NB-BBKNN-256x64
918	58.0513	69.1017	67.7576	89.6725	69.2562	78.153	MMDAE-NB-BBKNN-256x64
919	57.8287	68.9235	67.582	89.5371	69.0788	77.9885	MMDAE-NB-BBKNN-256x64
920	57.8287	68.9235	67.582	89.5371	69.0788	77.9885	MMDAE-NB-BBKNN-256x64
921	57.9317	69.0262	67.6637	89.6081	69.181	78.0806	MMDAE-NB-BBKNN-256x64
922	57.9317	69.0262	67.6637	89.6081	69.181	78.0806	MMDAE-NB-BBKNN-256x64
923	57.9317	69.0262	67.6637	89.6081	69.181	78.0806	MMDAE-NB-BBKNN-256x64
924	57.9755	69.0395	67.6971	89.608	69.1943	78.089	MMDAE-NB-BBKNN-256x64
925	57.9755	69.0395	67.6971	89.608	69.1943	78.089	MMDAE-NB-BBKNN-256x64
926	58.206	69.0308	67.8648	89.5041	69.1858	78.0442	MMDAE-NB-BBKNN-256x64
927	58.206	69.0308	67.8648	89.5041	69.1858	78.0442	MMDAE-NB-BBKNN-256x64
928	58.206	69.0308	67.8648	89.5041	69.1858	78.0442	MMDAE-NB-BBKNN-256x64
929	58.206	69.0308	67.8648	89.5041	69.1858	78.0442	MMDAE-NB-BBKNN-256x64
930	58.206	69.0308	67.8648	89.5041	69.1858	78.0442	MMDAE-NB-BBKNN-256x64
931	57.8408	68.8582	67.5867	89.4438	69.0138	77.9118	MMDAE-NB-BBKNN-256x64
932	58.587	69.2466	68.1635	89.6033	69.4007	78.2186	MMDAE-NB-BBKNN-256x64
933	57.9407	68.9102	67.659	89.4675	69.0656	77.9538	MMDAE-NB-BBKNN-256x64
934	61.0507	69.5436	69.9415	88.4667	69.6986	77.9691	MMDAE-ZINB-BBKNN-256x64
935	61.0248	69.5145	69.9187	88.4153	69.6696	77.931	MMDAE-ZINB-BBKNN-256x64
936	61.0248	69.5145	69.9187	88.4153	69.6696	77.931	MMDAE-ZINB-BBKNN-256x64
937	61.0877	69.6164	69.9808	88.566	69.771	78.053	MMDAE-ZINB-BBKNN-256x64
938	61.0877	69.6164	69.9808	88.566	69.771	78.053	MMDAE-ZINB-BBKNN-256x64
939	61.0877	69.6164	69.9808	88.566	69.771	78.053	MMDAE-ZINB-BBKNN-256x64
940	61.0248	69.5145	69.9187	88.4153	69.6696	77.931	MMDAE-ZINB-BBKNN-256x64
941	61.0261	69.534	69.9185	88.4364	69.689	77.9514	MMDAE-ZINB-BBKNN-256x64
942	61.0248	69.5145	69.9187	88.4153	69.6696	77.931	MMDAE-ZINB-BBKNN-256x64
943	60.9666	69.5074	69.8727	88.4348	69.6625	77.9342	MMDAE-ZINB-BBKNN-256x64
944	60.7741	69.3927	69.7334	88.3575	69.5483	77.8326	MMDAE-ZINB-BBKNN-256x64
945	60.7867	69.4114	69.7424	88.3739	69.5669	77.8507	MMDAE-ZINB-BBKNN-256x64
946	60.6669	69.368	69.6519	88.3504	69.5236	77.8145	MMDAE-ZINB-BBKNN-256x64
947	60.6903	69.408	69.6624	88.3449	69.5635	77.8373	MMDAE-ZINB-BBKNN-256x64
948	60.6903	69.408	69.6624	88.3449	69.5635	77.8373	MMDAE-ZINB-BBKNN-256x64
949	61.0417	69.5377	69.93	88.4357	69.6927	77.9534	MMDAE-ZINB-BBKNN-256x64
950	60.7109	69.2574	69.6451	88.1006	69.4138	77.6488	MMDAE-ZINB-BBKNN-256x64
951	60.9652	69.4879	69.873	88.4137	69.6431	77.9138	MMDAE-ZINB-BBKNN-256x64
952	60.9837	69.527	69.8794	88.4074	69.6821	77.9358	MMDAE-ZINB-BBKNN-256x64
953	60.9837	69.527	69.8794	88.4074	69.6821	77.9358	MMDAE-ZINB-BBKNN-256x64
954	60.8265	69.3547	69.7809	88.3196	69.5105	77.7943	MMDAE-ZINB-BBKNN-256x64
955	60.8748	69.3867	69.8221	88.346	69.5423	77.8244	MMDAE-ZINB-BBKNN-256x64
956	60.8748	69.3867	69.8221	88.346	69.5423	77.8244	MMDAE-ZINB-BBKNN-256x64
957	60.9759	69.4056	69.9023	88.3323	69.5611	77.8309	MMDAE-ZINB-BBKNN-256x64
958	60.7953	69.4468	69.7666	88.4487	69.602	77.9017	MMDAE-ZINB-BBKNN-256x64
959	60.7953	69.4468	69.7666	88.4487	69.602	77.9017	MMDAE-ZINB-BBKNN-256x64
960	60.7953	69.4468	69.7666	88.4487	69.602	77.9017	MMDAE-ZINB-BBKNN-256x64
961	60.7953	69.4468	69.7666	88.4487	69.602	77.9017	MMDAE-ZINB-BBKNN-256x64
962	60.7953	69.4468	69.7666	88.4487	69.602	77.9017	MMDAE-ZINB-BBKNN-256x64
963	60.7953	69.4468	69.7666	88.4487	69.602	77.9017	MMDAE-ZINB-BBKNN-256x64
964	60.7953	69.4468	69.7666	88.4487	69.602	77.9017	MMDAE-ZINB-BBKNN-256x64
965	60.8529	69.3397	69.8081	88.3093	69.4955	77.7809	MMDAE-ZINB-BBKNN-256x64
966	60.6173	69.3376	69.6271	88.389	69.4933	77.8104	MMDAE-ZINB-BBKNN-256x64
967	65.1742	72.5033	73.087	89.0507	72.6448	80.0154	MMDAE-ZINB-BBKNN-256x64
968	65.1918	72.5287	73.0958	89.032	72.6701	80.0233	MMDAE-ZINB-BBKNN-256x64
969	93.6745	90.4743	95.0198	90.6642	90.5279	90.596	MMDAE-NB-Harmony-256x64
970	93.6745	90.4743	95.0198	90.6642	90.5279	90.596	MMDAE-NB-Harmony-256x64
971	93.6745	90.4743	95.0198	90.6642	90.5279	90.596	MMDAE-NB-Harmony-256x64
972	93.6745	90.4743	95.0198	90.6642	90.5279	90.596	MMDAE-NB-Harmony-256x64
973	93.6745	90.4743	95.0198	90.6642	90.5279	90.596	MMDAE-NB-Harmony-256x64
974	93.6745	90.4743	95.0198	90.6642	90.5279	90.596	MMDAE-NB-Harmony-256x64
975	93.6745	90.4743	95.0198	90.6642	90.5279	90.596	MMDAE-NB-Harmony-256x64
976	93.6745	90.4743	95.0198	90.6642	90.5279	90.596	MMDAE-NB-Harmony-256x64
977	93.6745	90.4743	95.0198	90.6642	90.5279	90.596	MMDAE-NB-Harmony-256x64
978	93.6745	90.4743	95.0198	90.6642	90.5279	90.596	MMDAE-NB-Harmony-256x64
979	93.6745	90.4743	95.0198	90.6642	90.5279	90.596	MMDAE-NB-Harmony-256x64
980	93.6745	90.4743	95.0198	90.6642	90.5279	90.596	MMDAE-NB-Harmony-256x64
981	93.6745	90.4743	95.0198	90.6642	90.5279	90.596	MMDAE-NB-Harmony-256x64
982	93.6745	90.4743	95.0198	90.6642	90.5279	90.596	MMDAE-NB-Harmony-256x64
983	93.6745	90.4743	95.0198	90.6642	90.5279	90.596	MMDAE-NB-Harmony-256x64
984	93.6745	90.4743	95.0198	90.6642	90.5279	90.596	MMDAE-NB-Harmony-256x64
985	92.2656	87.6614	93.9047	89.2257	87.7313	88.4722	MMDAE-ZINB-Harmony-256x64
986	92.2656	87.6614	93.9047	89.2257	87.7313	88.4722	MMDAE-ZINB-Harmony-256x64
987	92.2656	87.6614	93.9047	89.2257	87.7313	88.4722	MMDAE-ZINB-Harmony-256x64
988	92.2656	87.6614	93.9047	89.2257	87.7313	88.4722	MMDAE-ZINB-Harmony-256x64
989	92.2656	87.6614	93.9047	89.2257	87.7313	88.4722	MMDAE-ZINB-Harmony-256x64
990	92.2656	87.6614	93.9047	89.2257	87.7313	88.4722	MMDAE-ZINB-Harmony-256x64
991	68.4629	75.3358	75.6348	90.7811	75.4644	82.4172	MMDVAE-Poisson-256x64
992	68.4629	75.3358	75.6348	90.7811	75.4644	82.4172	MMDVAE-Poisson-256x64
993	68.4394	75.3301	75.6157	90.7834	75.4586	82.4147	MMDVAE-Poisson-256x64
994	63.4128	71.4928	71.807	89.4986	71.6385	79.5788	MMDVAE-Poisson-256x64
995	63.4128	71.4928	71.807	89.4986	71.6385	79.5788	MMDVAE-Poisson-256x64
996	63.4128	71.4928	71.807	89.4986	71.6385	79.5788	MMDVAE-Poisson-256x64
997	63.7483	71.6265	72.0616	89.4731	71.7717	79.6508	MMDVAE-Poisson-256x64
998	63.4095	71.4648	71.804	89.4636	71.6106	79.5477	MMDVAE-Poisson-256x64
999	63.4095	71.4648	71.804	89.4636	71.6106	79.5477	MMDVAE-Poisson-256x64
1000	63.4095	71.4648	71.804	89.4636	71.6106	79.5477	MMDVAE-Poisson-256x64
1001	63.4095	71.4648	71.804	89.4636	71.6106	79.5477	MMDVAE-Poisson-256x64
1002	62.7281	70.659	71.2533	88.645	70.8086	78.7292	MMDVAE-Poisson-256x64
1003	62.7281	70.659	71.2533	88.645	70.8086	78.7292	MMDVAE-Poisson-256x64
1004	62.7281	70.659	71.2533	88.645	70.8086	78.7292	MMDVAE-Poisson-256x64
1005	62.7281	70.659	71.2533	88.645	70.8086	78.7292	MMDVAE-Poisson-256x64
1006	62.7281	70.659	71.2533	88.645	70.8086	78.7292	MMDVAE-Poisson-256x64
1007	67.9752	74.7401	75.3002	90.6415	74.8711	82.005	MMDVAE-Poisson-256x64
1008	67.9752	74.7401	75.3002	90.6415	74.8711	82.005	MMDVAE-Poisson-256x64
1009	52.5201	64.6863	62.5214	82.6091	64.865	72.6695	MMDVAE-NB-256x64
1010	52.5201	64.6863	62.5214	82.6091	64.865	72.6695	MMDVAE-NB-256x64
1011	52.5201	64.6863	62.5214	82.6091	64.865	72.6695	MMDVAE-NB-256x64
1012	52.5201	64.6863	62.5214	82.6091	64.865	72.6695	MMDVAE-NB-256x64
1013	52.5201	64.6863	62.5214	82.6091	64.865	72.6695	MMDVAE-NB-256x64
1014	52.5201	64.6863	62.5214	82.6091	64.865	72.6695	MMDVAE-NB-256x64
1015	52.5201	64.6863	62.5214	82.6091	64.865	72.6695	MMDVAE-NB-256x64
1016	52.5201	64.6863	62.5214	82.6091	64.865	72.6695	MMDVAE-NB-256x64
1017	52.5201	64.6863	62.5214	82.6091	64.865	72.6695	MMDVAE-NB-256x64
1018	52.5201	64.6863	62.5214	82.6091	64.865	72.6695	MMDVAE-NB-256x64
1019	52.5201	64.6863	62.5214	82.6091	64.865	72.6695	MMDVAE-NB-256x64
1020	52.5201	64.6863	62.5214	82.6091	64.865	72.6695	MMDVAE-NB-256x64
1021	52.5201	64.6863	62.5214	82.6091	64.865	72.6695	MMDVAE-NB-256x64
1022	52.5201	64.6863	62.5214	82.6091	64.865	72.6695	MMDVAE-NB-256x64
1023	52.5201	64.6863	62.5214	82.6091	64.865	72.6695	MMDVAE-NB-256x64
1024	52.5201	64.6863	62.5214	82.6091	64.865	72.6695	MMDVAE-NB-256x64
1025	52.5201	64.6863	62.5214	82.6091	64.865	72.6695	MMDVAE-NB-256x64
1026	52.5201	64.6863	62.5214	82.6091	64.865	72.6695	MMDVAE-NB-256x64
1027	53.7082	63.4754	63.3781	80.3521	63.6617	71.0397	MMDVAE-ZINB-256x64
1028	53.7082	63.4754	63.3781	80.3521	63.6617	71.0397	MMDVAE-ZINB-256x64
1029	53.7082	63.4754	63.3781	80.3521	63.6617	71.0397	MMDVAE-ZINB-256x64
1030	53.7082	63.4754	63.3781	80.3521	63.6617	71.0397	MMDVAE-ZINB-256x64
1031	53.7082	63.4754	63.3781	80.3521	63.6617	71.0397	MMDVAE-ZINB-256x64
1032	54.2827	63.9992	63.8842	81.0084	64.1827	71.6207	MMDVAE-ZINB-256x64
1033	54.2827	63.9992	63.8842	81.0084	64.1827	71.6207	MMDVAE-ZINB-256x64
1034	54.2827	63.9992	63.8842	81.0084	64.1827	71.6207	MMDVAE-ZINB-256x64
1035	54.3553	64.101	63.9481	81.1359	64.284	71.7335	MMDVAE-ZINB-256x64
1036	54.3553	64.101	63.9481	81.1359	64.284	71.7335	MMDVAE-ZINB-256x64
1037	54.3553	64.101	63.9481	81.1359	64.284	71.7335	MMDVAE-ZINB-256x64
1038	54.3553	64.101	63.9481	81.1359	64.284	71.7335	MMDVAE-ZINB-256x64
1039	90.9117	84.6581	92.847	90.0929	84.7458	87.3376	MMDVAE-Poisson-BBKNN-256x64
1040	90.9117	84.6581	92.847	90.0929	84.7458	87.3376	MMDVAE-Poisson-BBKNN-256x64
1041	90.9117	84.6581	92.847	90.0929	84.7458	87.3376	MMDVAE-Poisson-BBKNN-256x64
1042	90.9117	84.6581	92.847	90.0929	84.7458	87.3376	MMDVAE-Poisson-BBKNN-256x64
1043	90.9117	84.6581	92.847	90.0929	84.7458	87.3376	MMDVAE-Poisson-BBKNN-256x64
1044	90.9117	84.6581	92.847	90.0929	84.7458	87.3376	MMDVAE-Poisson-BBKNN-256x64
1045	71.8413	77.1376	78.1661	89.976	77.2579	83.1334	MMDVAE-Poisson-BBKNN-256x64
1046	71.5064	77.0745	77.8655	89.5187	77.1951	82.9014	MMDVAE-Poisson-BBKNN-256x64
1047	71.5064	77.0745	77.8655	89.5187	77.1951	82.9014	MMDVAE-Poisson-BBKNN-256x64
1048	71.5064	77.0745	77.8655	89.5187	77.1951	82.9014	MMDVAE-Poisson-BBKNN-256x64
1049	71.5064	77.0745	77.8655	89.5187	77.1951	82.9014	MMDVAE-Poisson-BBKNN-256x64
1050	71.5064	77.0745	77.8655	89.5187	77.1951	82.9014	MMDVAE-Poisson-BBKNN-256x64
1051	71.5064	77.0745	77.8655	89.5187	77.1951	82.9014	MMDVAE-Poisson-BBKNN-256x64
1052	71.5064	77.0745	77.8655	89.5187	77.1951	82.9014	MMDVAE-Poisson-BBKNN-256x64
1053	71.5064	77.0745	77.8655	89.5187	77.1951	82.9014	MMDVAE-Poisson-BBKNN-256x64
1054	71.7264	77.1284	78.0812	90.0084	77.2487	83.1419	MMDVAE-Poisson-BBKNN-256x64
1055	71.5758	77.0288	77.9666	89.9764	77.1497	83.0708	MMDVAE-Poisson-BBKNN-256x64
1056	71.5758	77.0288	77.9666	89.9764	77.1497	83.0708	MMDVAE-Poisson-BBKNN-256x64
1057	71.5758	77.0288	77.9666	89.9764	77.1497	83.0708	MMDVAE-Poisson-BBKNN-256x64
1058	71.7026	77.1218	78.0632	90.0085	77.2421	83.1381	MMDVAE-Poisson-BBKNN-256x64
1059	71.7026	77.1218	78.0632	90.0085	77.2421	83.1381	MMDVAE-Poisson-BBKNN-256x64
1060	71.7387	77.1471	78.0895	90.0171	77.2674	83.1564	MMDVAE-Poisson-BBKNN-256x64
1061	71.7387	77.1471	78.0895	90.0171	77.2674	83.1564	MMDVAE-Poisson-BBKNN-256x64
1062	71.781	77.2107	78.1203	90.0639	77.3306	83.213	MMDVAE-Poisson-BBKNN-256x64
1063	71.781	77.2107	78.1203	90.0639	77.3306	83.213	MMDVAE-Poisson-BBKNN-256x64
1064	71.781	77.2107	78.1203	90.0639	77.3306	83.213	MMDVAE-Poisson-BBKNN-256x64
1065	71.9649	77.3875	78.2671	90.2202	77.5066	83.3815	MMDVAE-Poisson-BBKNN-256x64
1066	71.9649	77.3875	78.2671	90.2202	77.5066	83.3815	MMDVAE-Poisson-BBKNN-256x64
1067	71.877	77.2891	78.194	90.1175	77.4087	83.281	MMDVAE-Poisson-BBKNN-256x64
1068	71.877	77.2891	78.194	90.1175	77.4087	83.281	MMDVAE-Poisson-BBKNN-256x64
1069	71.8507	77.2638	78.1731	90.0952	77.3836	83.257	MMDVAE-Poisson-BBKNN-256x64
1070	71.713	77.1159	78.0587	89.9281	77.2364	83.1004	MMDVAE-Poisson-BBKNN-256x64
1071	71.713	77.1159	78.0587	89.9281	77.2364	83.1004	MMDVAE-Poisson-BBKNN-256x64
1072	71.713	77.1159	78.0587	89.9281	77.2364	83.1004	MMDVAE-Poisson-BBKNN-256x64
1073	71.9687	77.3699	78.2668	90.186	77.4891	83.3568	MMDVAE-Poisson-BBKNN-256x64
1074	71.9687	77.3699	78.2668	90.186	77.4891	83.3568	MMDVAE-Poisson-BBKNN-256x64
1075	71.9687	77.3699	78.2668	90.186	77.4891	83.3568	MMDVAE-Poisson-BBKNN-256x64
1076	71.9687	77.3699	78.2668	90.186	77.4891	83.3568	MMDVAE-Poisson-BBKNN-256x64
1077	71.8634	77.2674	78.1828	90.0952	77.3871	83.259	MMDVAE-Poisson-BBKNN-256x64
1078	72.0763	77.3991	78.3509	90.1852	77.5182	83.3733	MMDVAE-Poisson-BBKNN-256x64
1079	72.0763	77.3991	78.3509	90.1852	77.5182	83.3733	MMDVAE-Poisson-BBKNN-256x64
1080	72.0763	77.3991	78.3509	90.1852	77.5182	83.3733	MMDVAE-Poisson-BBKNN-256x64
1081	71.9254	77.2729	78.2334	90.0904	77.3925	83.2601	MMDVAE-Poisson-BBKNN-256x64
1082	71.9254	77.2729	78.2334	90.0904	77.3925	83.2601	MMDVAE-Poisson-BBKNN-256x64
1083	71.9254	77.2729	78.2334	90.0904	77.3925	83.2601	MMDVAE-Poisson-BBKNN-256x64
1084	71.9507	77.3135	78.2546	90.1327	77.4329	83.3016	MMDVAE-Poisson-BBKNN-256x64
1085	72.1349	77.4706	78.4007	90.2647	77.5893	83.4484	MMDVAE-Poisson-BBKNN-256x64
1086	72.1349	77.4706	78.4007	90.2647	77.5893	83.4484	MMDVAE-Poisson-BBKNN-256x64
1087	72.1349	77.4706	78.4007	90.2647	77.5893	83.4484	MMDVAE-Poisson-BBKNN-256x64
1088	71.9599	77.2825	78.2596	90.0903	77.4021	83.2656	MMDVAE-Poisson-BBKNN-256x64
1089	71.9599	77.2825	78.2596	90.0903	77.4021	83.2656	MMDVAE-Poisson-BBKNN-256x64
1090	71.8634	77.2674	78.1828	90.0952	77.3871	83.259	MMDVAE-Poisson-BBKNN-256x64
1091	72.0499	77.4468	78.3361	90.265	77.5656	83.4348	MMDVAE-Poisson-BBKNN-256x64
1092	72.0499	77.4468	78.3361	90.265	77.5656	83.4348	MMDVAE-Poisson-BBKNN-256x64
1093	72.0499	77.4468	78.3361	90.265	77.5656	83.4348	MMDVAE-Poisson-BBKNN-256x64
1094	71.5098	76.9158	77.8629	89.3439	77.0372	82.7354	MMDVAE-Poisson-BBKNN-256x64
1095	71.5098	76.9158	77.8629	89.3439	77.0372	82.7354	MMDVAE-Poisson-BBKNN-256x64
1096	71.9658	77.2058	78.2628	90.0181	77.3259	83.1907	MMDVAE-Poisson-BBKNN-256x64
1097	71.968	77.1956	78.2649	90.0076	77.3157	83.1803	MMDVAE-Poisson-BBKNN-256x64
1098	71.8681	77.1677	78.1889	90.0079	77.2879	83.1643	MMDVAE-Poisson-BBKNN-256x64
1099	71.7837	77.2047	78.125	90.0509	77.3246	83.2039	MMDVAE-Poisson-BBKNN-256x64
1100	71.8076	77.2113	78.1432	90.0508	77.3313	83.2077	MMDVAE-Poisson-BBKNN-256x64
1101	71.8076	77.2113	78.1432	90.0508	77.3313	83.2077	MMDVAE-Poisson-BBKNN-256x64
1102	71.8076	77.2113	78.1432	90.0508	77.3313	83.2077	MMDVAE-Poisson-BBKNN-256x64
1103	71.5725	76.994	77.9553	89.8598	77.115	83.001	MMDVAE-Poisson-BBKNN-256x64
1104	71.9262	77.3188	78.2403	90.188	77.4383	83.3283	MMDVAE-Poisson-BBKNN-256x64
1105	71.9262	77.3188	78.2403	90.188	77.4383	83.3283	MMDVAE-Poisson-BBKNN-256x64
1106	71.9262	77.3188	78.2403	90.188	77.4383	83.3283	MMDVAE-Poisson-BBKNN-256x64
1107	52.8891	65.8883	63.7612	88.9133	66.0575	75.8	MMDVAE-NB-BBKNN-256x64
1108	52.8914	65.8889	63.763	88.9134	66.0581	75.8004	MMDVAE-NB-BBKNN-256x64
1109	52.8914	65.8889	63.763	88.9134	66.0581	75.8004	MMDVAE-NB-BBKNN-256x64
1110	52.8914	65.8889	63.763	88.9134	66.0581	75.8004	MMDVAE-NB-BBKNN-256x64
1111	53.3982	66.1728	64.1754	89.1124	66.3408	76.0587	MMDVAE-NB-BBKNN-256x64
1112	53.3982	66.1728	64.1754	89.1124	66.3408	76.0587	MMDVAE-NB-BBKNN-256x64
1113	53.3982	66.1728	64.1754	89.1124	66.3408	76.0587	MMDVAE-NB-BBKNN-256x64
1114	53.3982	66.1728	64.1754	89.1124	66.3408	76.0587	MMDVAE-NB-BBKNN-256x64
1115	53.4442	66.1752	64.2093	89.0889	66.3432	76.0518	MMDVAE-NB-BBKNN-256x64
1116	53.2102	66.091	64.0285	89.0908	66.2593	75.9973	MMDVAE-NB-BBKNN-256x64
1117	53.1203	66.0613	63.959	89.091	66.2297	75.9779	MMDVAE-NB-BBKNN-256x64
1118	53.4442	66.1752	64.2093	89.0889	66.3432	76.0518	MMDVAE-NB-BBKNN-256x64
1119	53.4442	66.1752	64.2093	89.0889	66.3432	76.0518	MMDVAE-NB-BBKNN-256x64
1120	53.4442	66.1752	64.2093	89.0889	66.3432	76.0518	MMDVAE-NB-BBKNN-256x64
1121	53.4442	66.1752	64.2093	89.0889	66.3432	76.0518	MMDVAE-NB-BBKNN-256x64
1122	53.4442	66.1752	64.2093	89.0889	66.3432	76.0518	MMDVAE-NB-BBKNN-256x64
1123	53.4442	66.1752	64.2093	89.0889	66.3432	76.0518	MMDVAE-NB-BBKNN-256x64
1124	53.4617	66.2022	64.2224	89.1146	66.3701	76.0788	MMDVAE-NB-BBKNN-256x64
1125	52.8131	66.0109	63.66	88.8788	66.1794	75.8676	MMDVAE-NB-BBKNN-256x64
1126	52.8207	65.9758	63.7271	89.1186	66.1444	75.9317	MMDVAE-NB-BBKNN-256x64
1127	53.2062	65.9977	64.0074	88.9057	66.1666	75.869	MMDVAE-NB-BBKNN-256x64
1128	53.1231	65.9441	63.9497	88.936	66.1131	75.8448	MMDVAE-NB-BBKNN-256x64
1129	53.2962	66.1498	64.0927	89.1101	66.3179	76.0428	MMDVAE-NB-BBKNN-256x64
1130	53.2962	66.1498	64.0927	89.1101	66.3179	76.0428	MMDVAE-NB-BBKNN-256x64
1131	53.4179	66.1899	64.1868	89.1099	66.3578	76.069	MMDVAE-NB-BBKNN-256x64
1132	53.4179	66.1899	64.1868	89.1099	66.3578	76.069	MMDVAE-NB-BBKNN-256x64
1133	53.4179	66.1899	64.1868	89.1099	66.3578	76.069	MMDVAE-NB-BBKNN-256x64
1134	53.4179	66.1899	64.1868	89.1099	66.3578	76.069	MMDVAE-NB-BBKNN-256x64
1135	53.4179	66.1899	64.1868	89.1099	66.3578	76.069	MMDVAE-NB-BBKNN-256x64
1136	53.416	66.1898	64.1853	89.1099	66.3577	76.0689	MMDVAE-NB-BBKNN-256x64
1137	53.416	66.1898	64.1853	89.1099	66.3577	76.0689	MMDVAE-NB-BBKNN-256x64
1138	53.416	66.1898	64.1853	89.1099	66.3577	76.0689	MMDVAE-NB-BBKNN-256x64
1139	53.4461	66.2001	64.2085	89.1097	66.368	76.0756	MMDVAE-NB-BBKNN-256x64
1140	53.4461	66.2001	64.2085	89.1097	66.368	76.0756	MMDVAE-NB-BBKNN-256x64
1141	53.4461	66.2001	64.2085	89.1097	66.368	76.0756	MMDVAE-NB-BBKNN-256x64
1142	53.4461	66.2001	64.2085	89.1097	66.368	76.0756	MMDVAE-NB-BBKNN-256x64
1143	53.4461	66.2001	64.2085	89.1097	66.368	76.0756	MMDVAE-NB-BBKNN-256x64
1144	53.3588	66.1415	64.1497	89.1455	66.3097	76.0503	MMDVAE-NB-BBKNN-256x64
1145	52.9994	65.8039	63.8393	88.7621	65.9737	75.6898	MMDVAE-NB-BBKNN-256x64
1146	54.6674	66.4327	65.1107	88.8029	66.6005	76.1157	MMDVAE-NB-BBKNN-256x64
1147	54.6674	66.4327	65.1107	88.8029	66.6005	76.1157	MMDVAE-NB-BBKNN-256x64
1148	52.7185	65.7273	63.6121	88.7242	65.8972	75.6257	MMDVAE-NB-BBKNN-256x64
1149	52.7185	65.7273	63.6121	88.7242	65.8972	75.6257	MMDVAE-NB-BBKNN-256x64
1150	52.7185	65.7273	63.6121	88.7242	65.8972	75.6257	MMDVAE-NB-BBKNN-256x64
1151	52.9187	65.7965	63.7674	88.7236	65.9662	75.6709	MMDVAE-NB-BBKNN-256x64
1152	52.9562	65.7876	63.8049	88.7581	65.9574	75.6777	MMDVAE-NB-BBKNN-256x64
1153	54.0233	66.2793	64.6022	88.7383	66.4474	75.9919	MMDVAE-NB-BBKNN-256x64
1154	54.9176	66.5705	65.2869	88.4841	66.7374	76.0874	MMDVAE-NB-BBKNN-256x64
1155	54.9162	66.592	65.2851	88.5101	66.7588	76.1109	MMDVAE-NB-BBKNN-256x64
1156	56.26	67.2984	66.4079	89.0815	67.4625	76.7792	MMDVAE-NB-BBKNN-256x64
1157	56.26	67.2984	66.4079	89.0815	67.4625	76.7792	MMDVAE-NB-BBKNN-256x64
1158	54.9785	66.6349	65.3471	88.5985	66.8015	76.1713	MMDVAE-NB-BBKNN-256x64
1159	55.065	66.6164	65.4042	88.4905	66.7833	76.1196	MMDVAE-NB-BBKNN-256x64
1160	56.1793	67.3041	66.2994	88.8639	67.4682	76.702	MMDVAE-NB-BBKNN-256x64
1161	56.1768	67.3033	66.2973	88.8636	67.4675	76.7013	MMDVAE-NB-BBKNN-256x64
1162	56.067	67.1995	66.2077	88.7557	67.3641	76.5943	MMDVAE-NB-BBKNN-256x64
1163	56.1653	67.2588	66.2691	88.7267	67.4232	76.6217	MMDVAE-NB-BBKNN-256x64
1164	56.1653	67.2588	66.2691	88.7267	67.4232	76.6217	MMDVAE-NB-BBKNN-256x64
1165	56.1653	67.2588	66.2691	88.7267	67.4232	76.6217	MMDVAE-NB-BBKNN-256x64
1166	56.1653	67.2588	66.2691	88.7267	67.4232	76.6217	MMDVAE-NB-BBKNN-256x64
1167	54.8307	66.547	65.2242	88.5223	66.714	76.0863	MMDVAE-NB-BBKNN-256x64
1168	54.8307	66.547	65.2242	88.5223	66.714	76.0863	MMDVAE-NB-BBKNN-256x64
1169	54.8307	66.547	65.2242	88.5223	66.714	76.0863	MMDVAE-NB-BBKNN-256x64
1170	54.8307	66.547	65.2242	88.5223	66.714	76.0863	MMDVAE-NB-BBKNN-256x64
1171	54.8307	66.547	65.2242	88.5223	66.714	76.0863	MMDVAE-NB-BBKNN-256x64
1172	55.9936	67.2431	66.1392	88.7561	67.4074	76.6225	MMDVAE-NB-BBKNN-256x64
1173	56.2334	67.4226	66.3367	88.9156	67.5861	76.7974	MMDVAE-NB-BBKNN-256x64
1174	56.2334	67.4226	66.3367	88.9156	67.5861	76.7974	MMDVAE-NB-BBKNN-256x64
1175	59.297	68.4226	68.2419	85.7884	68.5834	76.2272	MMDVAE-ZINB-BBKNN-256x64
1176	58.9952	68.1491	67.9781	85.4668	68.3113	75.9321	MMDVAE-ZINB-BBKNN-256x64
1177	58.9952	68.1491	67.9781	85.4668	68.3113	75.9321	MMDVAE-ZINB-BBKNN-256x64
1178	58.9952	68.1491	67.9781	85.4668	68.3113	75.9321	MMDVAE-ZINB-BBKNN-256x64
1179	59.3196	68.4626	68.2647	85.8532	68.6232	76.2773	MMDVAE-ZINB-BBKNN-256x64
1180	59.3196	68.4626	68.2647	85.8532	68.6232	76.2773	MMDVAE-ZINB-BBKNN-256x64
1181	59.3333	68.405	68.2663	85.7417	68.566	76.198	MMDVAE-ZINB-BBKNN-256x64
1182	58.9827	68.0948	67.965	85.3936	68.2573	75.8699	MMDVAE-ZINB-BBKNN-256x64
1183	58.9827	68.0948	67.965	85.3936	68.2573	75.8699	MMDVAE-ZINB-BBKNN-256x64
1184	59.4148	68.5009	68.3407	85.8714	68.6614	76.3081	MMDVAE-ZINB-BBKNN-256x64
1185	59.4634	68.5409	68.383	85.9157	68.7012	76.3502	MMDVAE-ZINB-BBKNN-256x64
1186	59.4634	68.5409	68.383	85.9157	68.7012	76.3502	MMDVAE-ZINB-BBKNN-256x64
1187	59.4634	68.5409	68.383	85.9157	68.7012	76.3502	MMDVAE-ZINB-BBKNN-256x64
1188	59.1111	68.2251	68.0817	85.5702	68.3868	76.0196	MMDVAE-ZINB-BBKNN-256x64
1189	59.1111	68.2251	68.0817	85.5702	68.3868	76.0196	MMDVAE-ZINB-BBKNN-256x64
1190	59.1111	68.2251	68.0817	85.5702	68.3868	76.0196	MMDVAE-ZINB-BBKNN-256x64
1191	59.5058	68.5824	68.4188	85.9604	68.7424	76.3933	MMDVAE-ZINB-BBKNN-256x64
1192	59.4785	68.5473	68.396	85.9221	68.7076	76.3566	MMDVAE-ZINB-BBKNN-256x64
1193	59.4634	68.5409	68.383	85.9157	68.7012	76.3502	MMDVAE-ZINB-BBKNN-256x64
1194	59.4634	68.5409	68.383	85.9157	68.7012	76.3502	MMDVAE-ZINB-BBKNN-256x64
1195	59.4634	68.5409	68.383	85.9157	68.7012	76.3502	MMDVAE-ZINB-BBKNN-256x64
1196	59.4634	68.5409	68.383	85.9157	68.7012	76.3502	MMDVAE-ZINB-BBKNN-256x64
1197	59.4634	68.5409	68.383	85.9157	68.7012	76.3502	MMDVAE-ZINB-BBKNN-256x64
1198	59.4634	68.5409	68.383	85.9157	68.7012	76.3502	MMDVAE-ZINB-BBKNN-256x64
1199	59.4634	68.5409	68.383	85.9157	68.7012	76.3502	MMDVAE-ZINB-BBKNN-256x64
1200	59.4634	68.5409	68.383	85.9157	68.7012	76.3502	MMDVAE-ZINB-BBKNN-256x64
1201	59.434	68.5274	68.3607	85.916	68.6877	76.3419	MMDVAE-ZINB-BBKNN-256x64
1202	59.4634	68.5409	68.383	85.9157	68.7012	76.3502	MMDVAE-ZINB-BBKNN-256x64
1203	59.4634	68.5409	68.383	85.9157	68.7012	76.3502	MMDVAE-ZINB-BBKNN-256x64
1204	59.4538	68.5356	68.376	85.9155	68.6959	76.3468	MMDVAE-ZINB-BBKNN-256x64
1205	59.4538	68.5356	68.376	85.9155	68.6959	76.3468	MMDVAE-ZINB-BBKNN-256x64
1206	59.4538	68.5356	68.376	85.9155	68.6959	76.3468	MMDVAE-ZINB-BBKNN-256x64
1207	59.4634	68.5409	68.383	85.9157	68.7012	76.3502	MMDVAE-ZINB-BBKNN-256x64
1208	59.4634	68.5409	68.383	85.9157	68.7012	76.3502	MMDVAE-ZINB-BBKNN-256x64
1209	59.434	68.5274	68.3607	85.916	68.6877	76.3419	MMDVAE-ZINB-BBKNN-256x64
1210	59.4145	68.519	68.3467	85.9207	68.6793	76.3386	MMDVAE-ZINB-BBKNN-256x64
1211	59.3028	68.37	68.2487	85.728	68.5311	76.171	MMDVAE-ZINB-BBKNN-256x64
1212	59.3028	68.37	68.2487	85.728	68.5311	76.171	MMDVAE-ZINB-BBKNN-256x64
1213	59.3028	68.37	68.2487	85.728	68.5311	76.171	MMDVAE-ZINB-BBKNN-256x64
1214	59.2716	68.3938	68.2251	85.7803	68.5547	76.2062	MMDVAE-ZINB-BBKNN-256x64
1215	59.2716	68.3938	68.2251	85.7803	68.5547	76.2062	MMDVAE-ZINB-BBKNN-256x64
1216	59.2716	68.3938	68.2251	85.7803	68.5547	76.2062	MMDVAE-ZINB-BBKNN-256x64
1217	59.2421	68.3803	68.2027	85.7804	68.5413	76.198	MMDVAE-ZINB-BBKNN-256x64
1218	59.0378	68.1744	68.0235	85.5361	68.3364	75.975	MMDVAE-ZINB-BBKNN-256x64
1219	59.3381	68.4314	68.2834	85.8257	68.5921	76.2472	MMDVAE-ZINB-BBKNN-256x64
1220	59.2716	68.3938	68.2251	85.7803	68.5547	76.2062	MMDVAE-ZINB-BBKNN-256x64
1221	59.2716	68.3938	68.2251	85.7803	68.5547	76.2062	MMDVAE-ZINB-BBKNN-256x64
1222	59.2716	68.3938	68.2251	85.7803	68.5547	76.2062	MMDVAE-ZINB-BBKNN-256x64
1223	59.2716	68.3938	68.2251	85.7803	68.5547	76.2062	MMDVAE-ZINB-BBKNN-256x64
1224	59.2716	68.3938	68.2251	85.7803	68.5547	76.2062	MMDVAE-ZINB-BBKNN-256x64
1225	59.0415	68.0761	68.0277	85.6504	68.2392	75.9598	MMDVAE-ZINB-BBKNN-256x64
1226	59.0415	68.0761	68.0277	85.6504	68.2392	75.9598	MMDVAE-ZINB-BBKNN-256x64
1227	59.0529	68.0809	68.0365	85.6503	68.2439	75.9627	MMDVAE-ZINB-BBKNN-256x64
1228	58.7665	67.8346	67.787	85.3651	67.9988	75.6987	MMDVAE-ZINB-BBKNN-256x64
1229	59.0979	68.1303	68.0771	85.7168	68.2931	76.0194	MMDVAE-ZINB-BBKNN-256x64
1230	59.293	68.2708	68.2438	85.8686	68.4329	76.1657	MMDVAE-ZINB-BBKNN-256x64
1231	59.293	68.2708	68.2438	85.8686	68.4329	76.1657	MMDVAE-ZINB-BBKNN-256x64
1232	59.293	68.2708	68.2438	85.8686	68.4329	76.1657	MMDVAE-ZINB-BBKNN-256x64
1233	59.293	68.2708	68.2438	85.8686	68.4329	76.1657	MMDVAE-ZINB-BBKNN-256x64
1234	59.293	68.2708	68.2438	85.8686	68.4329	76.1657	MMDVAE-ZINB-BBKNN-256x64
1235	59.0684	68.1169	68.0547	85.7171	68.2798	76.0112	MMDVAE-ZINB-BBKNN-256x64
1236	59.0684	68.1169	68.0547	85.7171	68.2798	76.0112	MMDVAE-ZINB-BBKNN-256x64
1237	59.1356	68.1547	68.1136	85.7624	68.3173	76.0523	MMDVAE-ZINB-BBKNN-256x64
1238	59.1356	68.1547	68.1136	85.7624	68.3173	76.0523	MMDVAE-ZINB-BBKNN-256x64
1239	59.165	68.1681	68.1359	85.7622	68.3307	76.0605	MMDVAE-ZINB-BBKNN-256x64
1240	59.2643	68.2655	68.2166	85.8569	68.4277	76.1578	MMDVAE-ZINB-BBKNN-256x64
1241	59.0979	68.1303	68.0771	85.7168	68.2931	76.0194	MMDVAE-ZINB-BBKNN-256x64
1242	59.0979	68.1303	68.0771	85.7168	68.2931	76.0194	MMDVAE-ZINB-BBKNN-256x64
1243	59.1366	68.1401	68.1118	85.7279	68.3028	76.0297	MMDVAE-ZINB-BBKNN-256x64
1244	59.1366	68.1401	68.1118	85.7279	68.3028	76.0297	MMDVAE-ZINB-BBKNN-256x64
1245	58.9314	67.9291	67.9324	85.4794	68.0929	75.8019	MMDVAE-ZINB-BBKNN-256x64
1246	56.751	67.09	66.3842	85.9825	67.2555	75.4747	MMDVAE-ZINB-BBKNN-256x64
1247	56.751	67.09	66.3842	85.9825	67.2555	75.4747	MMDVAE-ZINB-BBKNN-256x64
1248	56.751	67.09	66.3842	85.9825	67.2555	75.4747	MMDVAE-ZINB-BBKNN-256x64
1249	56.7625	67.0946	66.3931	85.9824	67.2601	75.4775	MMDVAE-ZINB-BBKNN-256x64
1250	58.8268	67.8842	67.8398	85.4257	68.0482	75.7531	MMDVAE-ZINB-BBKNN-256x64
1251	59.2956	68.2722	68.245	85.8647	68.4343	76.165	MMDVAE-ZINB-BBKNN-256x64
1252	59.2956	68.2722	68.245	85.8647	68.4343	76.165	MMDVAE-ZINB-BBKNN-256x64
1253	59.2971	68.2689	68.2466	85.8621	68.431	76.1619	MMDVAE-ZINB-BBKNN-256x64
1254	59.2971	68.2689	68.2466	85.8621	68.431	76.1619	MMDVAE-ZINB-BBKNN-256x64
1255	59.2971	68.2689	68.2466	85.8621	68.431	76.1619	MMDVAE-ZINB-BBKNN-256x64
1256	59.3341	68.2838	68.2759	85.8647	68.4459	76.1721	MMDVAE-ZINB-BBKNN-256x64
1257	56.9595	67.4803	66.5651	86.1934	67.6433	75.7999	MMDVAE-ZINB-BBKNN-256x64
1258	56.8758	67.2697	66.5006	86.211	67.4342	75.6753	MMDVAE-ZINB-BBKNN-256x64
1259	56.8758	67.2697	66.5006	86.211	67.4342	75.6753	MMDVAE-ZINB-BBKNN-256x64
1260	56.8758	67.2697	66.5006	86.211	67.4342	75.6753	MMDVAE-ZINB-BBKNN-256x64
1261	56.8758	67.2697	66.5006	86.211	67.4342	75.6753	MMDVAE-ZINB-BBKNN-256x64
1262	56.9628	67.4786	66.5681	86.1956	67.6416	75.7997	MMDVAE-ZINB-BBKNN-256x64
1263	56.9628	67.4786	66.5681	86.1956	67.6416	75.7997	MMDVAE-ZINB-BBKNN-256x64
1264	56.9628	67.4786	66.5681	86.1956	67.6416	75.7997	MMDVAE-ZINB-BBKNN-256x64
1265	56.8501	67.2604	66.4801	86.21	67.425	75.669	MMDVAE-ZINB-BBKNN-256x64
1266	56.8501	67.2604	66.4801	86.21	67.425	75.669	MMDVAE-ZINB-BBKNN-256x64
1267	56.8501	67.2604	66.4801	86.21	67.425	75.669	MMDVAE-ZINB-BBKNN-256x64
1268	56.8501	67.2604	66.4801	86.21	67.425	75.669	MMDVAE-ZINB-BBKNN-256x64
1269	56.8501	67.2604	66.4801	86.21	67.425	75.669	MMDVAE-ZINB-BBKNN-256x64
1270	56.8994	67.2788	66.5187	86.2105	67.4433	75.6808	MMDVAE-ZINB-BBKNN-256x64
1271	56.8994	67.2788	66.5187	86.2105	67.4433	75.6808	MMDVAE-ZINB-BBKNN-256x64
1272	56.8994	67.2788	66.5187	86.2105	67.4433	75.6808	MMDVAE-ZINB-BBKNN-256x64
1273	56.8994	67.2788	66.5187	86.2105	67.4433	75.6808	MMDVAE-ZINB-BBKNN-256x64
1274	56.8994	67.2788	66.5187	86.2105	67.4433	75.6808	MMDVAE-ZINB-BBKNN-256x64
1275	56.8994	67.2788	66.5187	86.2105	67.4433	75.6808	MMDVAE-ZINB-BBKNN-256x64
1276	56.8994	67.2788	66.5187	86.2105	67.4433	75.6808	MMDVAE-ZINB-BBKNN-256x64
1277	56.8994	67.2788	66.5187	86.2105	67.4433	75.6808	MMDVAE-ZINB-BBKNN-256x64
1278	56.984	67.488	66.5815	86.1849	67.6509	75.8014	MMDVAE-ZINB-BBKNN-256x64
1279	56.9967	67.4927	66.5916	86.1858	67.6557	75.8048	MMDVAE-ZINB-BBKNN-256x64
1280	56.9967	67.4927	66.5916	86.1858	67.6557	75.8048	MMDVAE-ZINB-BBKNN-256x64
1281	56.9967	67.4927	66.5916	86.1858	67.6557	75.8048	MMDVAE-ZINB-BBKNN-256x64
1282	56.9967	67.4927	66.5916	86.1858	67.6557	75.8048	MMDVAE-ZINB-BBKNN-256x64
1283	56.9967	67.4927	66.5916	86.1858	67.6557	75.8048	MMDVAE-ZINB-BBKNN-256x64
1284	56.9967	67.4927	66.5916	86.1858	67.6557	75.8048	MMDVAE-ZINB-BBKNN-256x64
1285	56.9967	67.4927	66.5916	86.1858	67.6557	75.8048	MMDVAE-ZINB-BBKNN-256x64
1286	56.8588	67.241	66.4826	86.1651	67.4057	75.6396	MMDVAE-ZINB-BBKNN-256x64
1287	56.8588	67.241	66.4826	86.1651	67.4057	75.6396	MMDVAE-ZINB-BBKNN-256x64
1288	56.8588	67.241	66.4826	86.1651	67.4057	75.6396	MMDVAE-ZINB-BBKNN-256x64
1289	56.8588	67.241	66.4826	86.1651	67.4057	75.6396	MMDVAE-ZINB-BBKNN-256x64
1290	59.2536	68.2601	68.2078	85.8525	68.4223	76.1527	MMDVAE-ZINB-BBKNN-256x64
1291	56.9738	67.4562	66.5788	86.1659	67.6193	75.7743	MMDVAE-ZINB-BBKNN-256x64
1292	56.9738	67.4562	66.5788	86.1659	67.6193	75.7743	MMDVAE-ZINB-BBKNN-256x64
1293	56.9738	67.4562	66.5788	86.1659	67.6193	75.7743	MMDVAE-ZINB-BBKNN-256x64
1294	56.8312	67.2555	66.4669	86.2146	67.4201	75.6678	MMDVAE-ZINB-BBKNN-256x64
1295	56.8312	67.2555	66.4669	86.2146	67.4201	75.6678	MMDVAE-ZINB-BBKNN-256x64
1296	56.8312	67.2555	66.4669	86.2146	67.4201	75.6678	MMDVAE-ZINB-BBKNN-256x64
1297	56.8312	67.2555	66.4669	86.2146	67.4201	75.6678	MMDVAE-ZINB-BBKNN-256x64
1298	56.971	67.502	66.5826	86.2577	67.6648	75.8383	MMDVAE-ZINB-BBKNN-256x64
1299	56.971	67.502	66.5826	86.2577	67.6648	75.8383	MMDVAE-ZINB-BBKNN-256x64
1300	56.839	67.3378	66.4673	86.0626	67.5014	75.6603	MMDVAE-ZINB-BBKNN-256x64
1301	56.9723	67.478	66.5837	86.2269	67.641	75.8114	MMDVAE-ZINB-BBKNN-256x64
1302	56.9723	67.478	66.5837	86.2269	67.641	75.8114	MMDVAE-ZINB-BBKNN-256x64
1303	56.9896	67.485	66.5959	86.2222	67.6479	75.814	MMDVAE-ZINB-BBKNN-256x64
1304	56.8905	67.2754	66.5178	86.23	67.4399	75.6862	MMDVAE-ZINB-BBKNN-256x64
1305	59.3969	68.4723	68.3321	85.8776	68.6328	76.2929	MMDVAE-ZINB-BBKNN-256x64
1306	59.3969	68.4723	68.3321	85.8776	68.6328	76.2929	MMDVAE-ZINB-BBKNN-256x64
1307	56.9852	67.4117	66.6002	86.3948	67.5755	75.835	MMDVAE-ZINB-BBKNN-256x64
1308	56.9852	67.4117	66.6002	86.3948	67.5755	75.835	MMDVAE-ZINB-BBKNN-256x64
1309	56.9852	67.4117	66.6002	86.3948	67.5755	75.835	MMDVAE-ZINB-BBKNN-256x64
1310	59.2643	68.2655	68.2166	85.8569	68.4277	76.1578	MMDVAE-ZINB-BBKNN-256x64
1311	58.9657	67.9434	67.9593	85.4811	68.1071	75.8114	MMDVAE-ZINB-BBKNN-256x64
1312	58.9027	67.9238	67.9052	85.4677	68.0876	75.7941	MMDVAE-ZINB-BBKNN-256x64
1313	58.9027	67.9238	67.9052	85.4677	68.0876	75.7941	MMDVAE-ZINB-BBKNN-256x64
1314	59.2643	68.2655	68.2166	85.8569	68.4277	76.1578	MMDVAE-ZINB-BBKNN-256x64
1315	58.9396	67.9306	67.94	85.4824	68.0944	75.8041	MMDVAE-ZINB-BBKNN-256x64
1316	58.9396	67.9306	67.94	85.4824	68.0944	75.8041	MMDVAE-ZINB-BBKNN-256x64
1317	58.9396	67.9306	67.94	85.4824	68.0944	75.8041	MMDVAE-ZINB-BBKNN-256x64
1318	58.9027	67.9238	67.9052	85.4677	68.0876	75.7941	MMDVAE-ZINB-BBKNN-256x64
1319	59.1363	68.1342	68.1067	85.7079	68.2969	76.0182	MMDVAE-ZINB-BBKNN-256x64
1320	59.165	68.1394	68.1339	85.7196	68.3022	76.0261	MMDVAE-ZINB-BBKNN-256x64
1321	59.3044	68.2355	68.2526	85.8254	68.3978	76.1269	MMDVAE-ZINB-BBKNN-256x64
1322	59.3044	68.2355	68.2526	85.8254	68.3978	76.1269	MMDVAE-ZINB-BBKNN-256x64
1323	59.3044	68.2355	68.2526	85.8254	68.3978	76.1269	MMDVAE-ZINB-BBKNN-256x64
1324	56.7984	67.1759	66.4352	86.1151	67.3409	75.5795	MMDVAE-ZINB-BBKNN-256x64
1325	56.7984	67.1759	66.4352	86.1151	67.3409	75.5795	MMDVAE-ZINB-BBKNN-256x64
1326	56.7984	67.1759	66.4352	86.1151	67.3409	75.5795	MMDVAE-ZINB-BBKNN-256x64
1327	56.2131	66.6595	65.9162	85.4888	66.827	75.0147	MMDVAE-ZINB-BBKNN-256x64
1328	56.2131	66.6595	65.9162	85.4888	66.827	75.0147	MMDVAE-ZINB-BBKNN-256x64
1329	56.2131	66.6595	65.9162	85.4888	66.827	75.0147	MMDVAE-ZINB-BBKNN-256x64
1330	56.2131	66.6595	65.9162	85.4888	66.827	75.0147	MMDVAE-ZINB-BBKNN-256x64
1331	56.2131	66.6595	65.9162	85.4888	66.827	75.0147	MMDVAE-ZINB-BBKNN-256x64
1332	56.2131	66.6595	65.9162	85.4888	66.827	75.0147	MMDVAE-ZINB-BBKNN-256x64
1333	56.2131	66.6595	65.9162	85.4888	66.827	75.0147	MMDVAE-ZINB-BBKNN-256x64
1334	56.2131	66.6595	65.9162	85.4888	66.827	75.0147	MMDVAE-ZINB-BBKNN-256x64
1335	56.2324	66.6646	65.9316	85.4896	66.8322	75.0182	MMDVAE-ZINB-BBKNN-256x64
1336	56.2324	66.6646	65.9316	85.4896	66.8322	75.0182	MMDVAE-ZINB-BBKNN-256x64
1337	56.2324	66.6646	65.9316	85.4896	66.8322	75.0182	MMDVAE-ZINB-BBKNN-256x64
1338	56.2324	66.6646	65.9316	85.4896	66.8322	75.0182	MMDVAE-ZINB-BBKNN-256x64
1339	56.2324	66.6646	65.9316	85.4896	66.8322	75.0182	MMDVAE-ZINB-BBKNN-256x64
1340	56.2324	66.6646	65.9316	85.4896	66.8322	75.0182	MMDVAE-ZINB-BBKNN-256x64
1341	56.2324	66.6646	65.9316	85.4896	66.8322	75.0182	MMDVAE-ZINB-BBKNN-256x64
1342	56.2324	66.6646	65.9316	85.4896	66.8322	75.0182	MMDVAE-ZINB-BBKNN-256x64
1343	56.4591	66.8499	66.145	85.7561	67.0165	75.237	MMDVAE-ZINB-BBKNN-256x64
1344	56.4545	66.8485	66.1407	85.7538	67.0151	75.2352	MMDVAE-ZINB-BBKNN-256x64
1345	56.8241	67.1836	66.4641	86.1434	67.3486	75.5953	MMDVAE-ZINB-BBKNN-256x64
1346	56.8241	67.1836	66.4641	86.1434	67.3486	75.5953	MMDVAE-ZINB-BBKNN-256x64
1347	58.8798	67.8741	67.8872	85.4228	68.0382	75.7458	MMDVAE-ZINB-BBKNN-256x64
1348	58.8798	67.8741	67.8872	85.4228	68.0382	75.7458	MMDVAE-ZINB-BBKNN-256x64
1349	56.6395	67.0782	66.294	85.9983	67.2437	75.4734	MMDVAE-ZINB-BBKNN-256x64
1350	56.6395	67.0782	66.294	85.9983	67.2437	75.4734	MMDVAE-ZINB-BBKNN-256x64
1351	56.6395	67.0782	66.294	85.9983	67.2437	75.4734	MMDVAE-ZINB-BBKNN-256x64
1352	56.6395	67.0782	66.294	85.9983	67.2437	75.4734	MMDVAE-ZINB-BBKNN-256x64
1353	56.8198	67.1817	66.4571	86.1316	67.3467	75.5896	MMDVAE-ZINB-BBKNN-256x64
1354	56.8198	67.1817	66.4571	86.1316	67.3467	75.5896	MMDVAE-ZINB-BBKNN-256x64
1355	56.6542	67.083	66.3022	85.9886	67.2485	75.4726	MMDVAE-ZINB-BBKNN-256x64
1356	56.5789	67.0027	66.2428	85.9138	67.1686	75.3935	MMDVAE-ZINB-BBKNN-256x64
1357	56.5375	66.99	66.208	85.9057	67.1559	75.3824	MMDVAE-ZINB-BBKNN-256x64
1358	59.075	68.0807	68.059	85.6719	68.2437	75.9711	MMDVAE-ZINB-BBKNN-256x64
1359	59.075	68.0807	68.059	85.6719	68.2437	75.9711	MMDVAE-ZINB-BBKNN-256x64
1360	58.8039	67.8346	67.8217	85.3808	67.9988	75.7049	MMDVAE-ZINB-BBKNN-256x64
1361	58.8039	67.8346	67.8217	85.3808	67.9988	75.7049	MMDVAE-ZINB-BBKNN-256x64
1362	58.8039	67.8346	67.8217	85.3808	67.9988	75.7049	MMDVAE-ZINB-BBKNN-256x64
1363	58.8039	67.8346	67.8217	85.3808	67.9988	75.7049	MMDVAE-ZINB-BBKNN-256x64
1364	58.8039	67.8346	67.8217	85.3808	67.9988	75.7049	MMDVAE-ZINB-BBKNN-256x64
1365	58.8039	67.8346	67.8217	85.3808	67.9988	75.7049	MMDVAE-ZINB-BBKNN-256x64
1366	58.8039	67.8346	67.8217	85.3808	67.9988	75.7049	MMDVAE-ZINB-BBKNN-256x64
1367	58.8039	67.8346	67.8217	85.3808	67.9988	75.7049	MMDVAE-ZINB-BBKNN-256x64
1368	58.8039	67.8346	67.8217	85.3808	67.9988	75.7049	MMDVAE-ZINB-BBKNN-256x64
1369	58.8039	67.8346	67.8217	85.3808	67.9988	75.7049	MMDVAE-ZINB-BBKNN-256x64
1370	56.7907	67.2022	66.4312	86.1572	67.3671	75.6123	MMDVAE-ZINB-BBKNN-256x64
1371	56.7907	67.2022	66.4312	86.1572	67.3671	75.6123	MMDVAE-ZINB-BBKNN-256x64
1372	56.7907	67.2022	66.4312	86.1572	67.3671	75.6123	MMDVAE-ZINB-BBKNN-256x64
1373	56.7907	67.2022	66.4312	86.1572	67.3671	75.6123	MMDVAE-ZINB-BBKNN-256x64
1374	56.7907	67.2022	66.4312	86.1572	67.3671	75.6123	MMDVAE-ZINB-BBKNN-256x64
1375	56.7907	67.2022	66.4312	86.1572	67.3671	75.6123	MMDVAE-ZINB-BBKNN-256x64
1376	56.7907	67.2022	66.4312	86.1572	67.3671	75.6123	MMDVAE-ZINB-BBKNN-256x64
1377	56.7907	67.2022	66.4312	86.1572	67.3671	75.6123	MMDVAE-ZINB-BBKNN-256x64
1378	59.2599	68.2192	68.2162	85.8198	68.3815	76.1146	MMDVAE-ZINB-BBKNN-256x64
1379	59.2599	68.2192	68.2162	85.8198	68.3815	76.1146	MMDVAE-ZINB-BBKNN-256x64
1380	59.2599	68.2192	68.2162	85.8198	68.3815	76.1146	MMDVAE-ZINB-BBKNN-256x64
1381	59.2414	68.2158	68.1986	85.812	68.3782	76.1095	MMDVAE-ZINB-BBKNN-256x64
1382	59.2414	68.2158	68.1986	85.812	68.3782	76.1095	MMDVAE-ZINB-BBKNN-256x64
1383	59.2414	68.2158	68.1986	85.812	68.3782	76.1095	MMDVAE-ZINB-BBKNN-256x64
1384	59.2414	68.2158	68.1986	85.812	68.3782	76.1095	MMDVAE-ZINB-BBKNN-256x64
1385	59.2414	68.2158	68.1986	85.812	68.3782	76.1095	MMDVAE-ZINB-BBKNN-256x64
1386	59.2414	68.2158	68.1986	85.812	68.3782	76.1095	MMDVAE-ZINB-BBKNN-256x64
1387	59.2414	68.2158	68.1986	85.812	68.3782	76.1095	MMDVAE-ZINB-BBKNN-256x64
1388	59.2414	68.2158	68.1986	85.812	68.3782	76.1095	MMDVAE-ZINB-BBKNN-256x64
1389	59.2414	68.2158	68.1986	85.812	68.3782	76.1095	MMDVAE-ZINB-BBKNN-256x64
1390	56.5461	67.0205	66.2143	85.9404	67.1863	75.4149	MMDVAE-ZINB-BBKNN-256x64
1391	56.5616	67.025	66.2294	85.9503	67.1908	75.4215	MMDVAE-ZINB-BBKNN-256x64
1392	56.2515	66.7241	65.9551	85.5873	66.8913	75.0931	MMDVAE-ZINB-BBKNN-256x64
1393	56.2515	66.7241	65.9551	85.5873	66.8913	75.0931	MMDVAE-ZINB-BBKNN-256x64
1394	56.2515	66.7241	65.9551	85.5873	66.8913	75.0931	MMDVAE-ZINB-BBKNN-256x64
1395	56.2515	66.7241	65.9551	85.5873	66.8913	75.0931	MMDVAE-ZINB-BBKNN-256x64
1396	56.621	67.0789	66.2826	86.0179	67.2443	75.4813	MMDVAE-ZINB-BBKNN-256x64
1397	56.621	67.0789	66.2826	86.0179	67.2443	75.4813	MMDVAE-ZINB-BBKNN-256x64
1398	56.2812	66.7569	65.9871	85.6465	66.9239	75.1364	MMDVAE-ZINB-BBKNN-256x64
1399	56.2812	66.7569	65.9871	85.6465	66.9239	75.1364	MMDVAE-ZINB-BBKNN-256x64
1400	56.2812	66.7569	65.9871	85.6465	66.9239	75.1364	MMDVAE-ZINB-BBKNN-256x64
1401	56.8231	67.2112	66.4615	86.1736	67.376	75.6242	MMDVAE-ZINB-BBKNN-256x64
1402	53.2332	65.1782	63.6709	86.2554	65.3526	74.363	MMDVAE-ZINB-BBKNN-256x64
1403	53.2332	65.1782	63.6709	86.2554	65.3526	74.363	MMDVAE-ZINB-BBKNN-256x64
1404	53.2435	65.181	63.6793	86.2562	65.3554	74.3651	MMDVAE-ZINB-BBKNN-256x64
1405	53.2612	65.1835	63.6932	86.2511	65.3578	74.3648	MMDVAE-ZINB-BBKNN-256x64
1406	53.2612	65.1835	63.6932	86.2511	65.3578	74.3648	MMDVAE-ZINB-BBKNN-256x64
1407	53.2612	65.1835	63.6932	86.2511	65.3578	74.3648	MMDVAE-ZINB-BBKNN-256x64
1408	56.0923	66.6	65.9131	86.2635	66.7685	75.2742	MMDVAE-ZINB-BBKNN-256x64
1409	73.3062	78.0429	79.3399	90.5738	78.1594	83.9099	MMDVAE-NB-Harmony-256x64
1410	73.3062	78.0429	79.3399	90.5738	78.1594	83.9099	MMDVAE-NB-Harmony-256x64
1411	73.3062	78.0429	79.3399	90.5738	78.1594	83.9099	MMDVAE-NB-Harmony-256x64
1412	73.3062	78.0429	79.3399	90.5738	78.1594	83.9099	MMDVAE-NB-Harmony-256x64
1413	73.3062	78.0429	79.3399	90.5738	78.1594	83.9099	MMDVAE-NB-Harmony-256x64
1414	73.3062	78.0429	79.3399	90.5738	78.1594	83.9099	MMDVAE-NB-Harmony-256x64
1415	73.3062	78.0429	79.3399	90.5738	78.1594	83.9099	MMDVAE-NB-Harmony-256x64
1416	73.3062	78.0429	79.3399	90.5738	78.1594	83.9099	MMDVAE-NB-Harmony-256x64
1417	73.3062	78.0429	79.3399	90.5738	78.1594	83.9099	MMDVAE-NB-Harmony-256x64
1418	73.3062	78.0429	79.3399	90.5738	78.1594	83.9099	MMDVAE-NB-Harmony-256x64
1419	73.3062	78.0429	79.3399	90.5738	78.1594	83.9099	MMDVAE-NB-Harmony-256x64
1420	73.3062	78.0429	79.3399	90.5738	78.1594	83.9099	MMDVAE-NB-Harmony-256x64
1421	73.3062	78.0429	79.3399	90.5738	78.1594	83.9099	MMDVAE-NB-Harmony-256x64
1422	73.3062	78.0429	79.3399	90.5738	78.1594	83.9099	MMDVAE-NB-Harmony-256x64
1423	73.3132	78.0833	79.3499	90.6418	78.1995	83.9622	MMDVAE-NB-Harmony-256x64
1424	73.3132	78.0833	79.3499	90.6418	78.1995	83.9622	MMDVAE-NB-Harmony-256x64
1425	73.3132	78.0833	79.3499	90.6418	78.1995	83.9622	MMDVAE-NB-Harmony-256x64
1426	73.3132	78.0833	79.3499	90.6418	78.1995	83.9622	MMDVAE-NB-Harmony-256x64
1427	73.3132	78.0833	79.3499	90.6418	78.1995	83.9622	MMDVAE-NB-Harmony-256x64
1428	73.3132	78.0833	79.3499	90.6418	78.1995	83.9622	MMDVAE-NB-Harmony-256x64
1429	73.3132	78.0833	79.3499	90.6418	78.1995	83.9622	MMDVAE-NB-Harmony-256x64
1430	73.3132	78.0833	79.3499	90.6418	78.1995	83.9622	MMDVAE-NB-Harmony-256x64
1431	73.3132	78.0833	79.3499	90.6418	78.1995	83.9622	MMDVAE-NB-Harmony-256x64
1432	73.3815	78.1025	79.4018	90.6418	78.2186	83.9732	MMDVAE-NB-Harmony-256x64
1433	73.3815	78.1025	79.4018	90.6418	78.2186	83.9732	MMDVAE-NB-Harmony-256x64
1434	73.3815	78.1025	79.4018	90.6418	78.2186	83.9732	MMDVAE-NB-Harmony-256x64
1435	73.3815	78.1025	79.4018	90.6418	78.2186	83.9732	MMDVAE-NB-Harmony-256x64
1436	73.3815	78.1025	79.4018	90.6418	78.2186	83.9732	MMDVAE-NB-Harmony-256x64
1437	73.3815	78.1025	79.4018	90.6418	78.2186	83.9732	MMDVAE-NB-Harmony-256x64
1438	73.3815	78.1025	79.4018	90.6418	78.2186	83.9732	MMDVAE-NB-Harmony-256x64
1439	73.3815	78.1025	79.4018	90.6418	78.2186	83.9732	MMDVAE-NB-Harmony-256x64
1440	73.3815	78.1025	79.4018	90.6418	78.2186	83.9732	MMDVAE-NB-Harmony-256x64
1441	73.3815	78.1025	79.4018	90.6418	78.2186	83.9732	MMDVAE-NB-Harmony-256x64
1442	73.3815	78.1025	79.4018	90.6418	78.2186	83.9732	MMDVAE-NB-Harmony-256x64
1443	73.3815	78.1025	79.4018	90.6418	78.2186	83.9732	MMDVAE-NB-Harmony-256x64
1444	73.3815	78.1025	79.4018	90.6418	78.2186	83.9732	MMDVAE-NB-Harmony-256x64
1445	73.3815	78.1025	79.4018	90.6418	78.2186	83.9732	MMDVAE-NB-Harmony-256x64
1446	73.3815	78.1025	79.4018	90.6418	78.2186	83.9732	MMDVAE-NB-Harmony-256x64
1447	73.3062	78.0429	79.3399	90.5738	78.1594	83.9099	MMDVAE-NB-Harmony-256x64
1448	73.2726	78.0027	79.3157	90.5471	78.1194	83.8754	MMDVAE-NB-Harmony-256x64
1449	73.2726	78.0027	79.3157	90.5471	78.1194	83.8754	MMDVAE-NB-Harmony-256x64
1450	73.2726	78.0027	79.3157	90.5471	78.1194	83.8754	MMDVAE-NB-Harmony-256x64
1451	73.2726	78.0027	79.3157	90.5471	78.1194	83.8754	MMDVAE-NB-Harmony-256x64
1452	73.2726	78.0027	79.3157	90.5471	78.1194	83.8754	MMDVAE-NB-Harmony-256x64
1453	73.2726	78.0027	79.3157	90.5471	78.1194	83.8754	MMDVAE-NB-Harmony-256x64
1454	73.2726	78.0027	79.3157	90.5471	78.1194	83.8754	MMDVAE-NB-Harmony-256x64
1455	73.2726	78.0027	79.3157	90.5471	78.1194	83.8754	MMDVAE-NB-Harmony-256x64
1456	73.2726	78.0027	79.3157	90.5471	78.1194	83.8754	MMDVAE-NB-Harmony-256x64
1457	73.4135	78.0127	79.4225	90.5254	78.1294	83.8718	MMDVAE-NB-Harmony-256x64
1458	73.4135	78.0127	79.4225	90.5254	78.1294	83.8718	MMDVAE-NB-Harmony-256x64
1459	73.4135	78.0127	79.4225	90.5254	78.1294	83.8718	MMDVAE-NB-Harmony-256x64
1460	73.4135	78.0127	79.4225	90.5254	78.1294	83.8718	MMDVAE-NB-Harmony-256x64
1461	73.4283	78.0169	79.4337	90.5254	78.1335	83.8742	MMDVAE-NB-Harmony-256x64
1462	73.2989	78.0101	79.3356	90.5471	78.1267	83.8796	MMDVAE-NB-Harmony-256x64
1463	73.2989	78.0101	79.3356	90.5471	78.1267	83.8796	MMDVAE-NB-Harmony-256x64
1464	73.2989	78.0101	79.3356	90.5471	78.1267	83.8796	MMDVAE-NB-Harmony-256x64
1465	73.2989	78.0101	79.3356	90.5471	78.1267	83.8796	MMDVAE-NB-Harmony-256x64
1466	73.3192	78.0542	79.3557	90.6151	78.1705	83.934	MMDVAE-NB-Harmony-256x64
1467	73.3192	78.0542	79.3557	90.6151	78.1705	83.934	MMDVAE-NB-Harmony-256x64
1468	73.2801	78.0432	79.326	90.615	78.1596	83.9277	MMDVAE-NB-Harmony-256x64
1469	73.2801	78.0432	79.326	90.615	78.1596	83.9277	MMDVAE-NB-Harmony-256x64
1470	73.2801	78.0432	79.326	90.615	78.1596	83.9277	MMDVAE-NB-Harmony-256x64
1471	73.2801	78.0432	79.326	90.615	78.1596	83.9277	MMDVAE-NB-Harmony-256x64
1472	73.2801	78.0432	79.326	90.615	78.1596	83.9277	MMDVAE-NB-Harmony-256x64
1473	73.2673	78.0396	79.3164	90.615	78.156	83.9257	MMDVAE-NB-Harmony-256x64
1474	73.2673	78.0396	79.3164	90.615	78.156	83.9257	MMDVAE-NB-Harmony-256x64
1475	73.3126	78.0523	79.3507	90.6151	78.1687	83.933	MMDVAE-NB-Harmony-256x64
1476	74.071	78.2293	79.9219	90.5479	78.3451	84.0057	MMDVAE-NB-Harmony-256x64
1477	74.071	78.2293	79.9219	90.5479	78.3451	84.0057	MMDVAE-NB-Harmony-256x64
1478	74.071	78.2293	79.9219	90.5479	78.3451	84.0057	MMDVAE-NB-Harmony-256x64
1479	74.071	78.2293	79.9219	90.5479	78.3451	84.0057	MMDVAE-NB-Harmony-256x64
1480	74.071	78.2293	79.9219	90.5479	78.3451	84.0057	MMDVAE-NB-Harmony-256x64
1481	74.071	78.2293	79.9219	90.5479	78.3451	84.0057	MMDVAE-NB-Harmony-256x64
1482	74.071	78.2293	79.9219	90.5479	78.3451	84.0057	MMDVAE-NB-Harmony-256x64
1483	73.3126	78.0523	79.3507	90.6151	78.1687	83.933	MMDVAE-NB-Harmony-256x64
1484	73.3126	78.0523	79.3507	90.6151	78.1687	83.933	MMDVAE-NB-Harmony-256x64
1485	64.883	73.4169	72.9534	90.7565	73.553	81.2541	GMVAE-Poisson-256x64
1486	64.883	73.4169	72.9534	90.7565	73.553	81.2541	GMVAE-Poisson-256x64
1487	64.883	73.4169	72.9534	90.7565	73.553	81.2541	GMVAE-Poisson-256x64
1488	64.883	73.4169	72.9534	90.7565	73.553	81.2541	GMVAE-Poisson-256x64
1489	64.883	73.4169	72.9534	90.7565	73.553	81.2541	GMVAE-Poisson-256x64
1490	64.883	73.4169	72.9534	90.7565	73.553	81.2541	GMVAE-Poisson-256x64
1491	64.883	73.4169	72.9534	90.7565	73.553	81.2541	GMVAE-Poisson-256x64
1492	64.883	73.4169	72.9534	90.7565	73.553	81.2541	GMVAE-Poisson-256x64
1493	64.883	73.4169	72.9534	90.7565	73.553	81.2541	GMVAE-Poisson-256x64
1494	64.883	73.4169	72.9534	90.7565	73.553	81.2541	GMVAE-Poisson-256x64
1495	64.883	73.4169	72.9534	90.7565	73.553	81.2541	GMVAE-Poisson-256x64
1496	64.883	73.4169	72.9534	90.7565	73.553	81.2541	GMVAE-Poisson-256x64
1497	64.883	73.4169	72.9534	90.7565	73.553	81.2541	GMVAE-Poisson-256x64
1498	64.883	73.4169	72.9534	90.7565	73.553	81.2541	GMVAE-Poisson-256x64
1499	64.883	73.4169	72.9534	90.7565	73.553	81.2541	GMVAE-Poisson-256x64
1500	64.883	73.4169	72.9534	90.7565	73.553	81.2541	GMVAE-Poisson-256x64
1501	64.883	73.4169	72.9534	90.7565	73.553	81.2541	GMVAE-Poisson-256x64
1502	64.883	73.4169	72.9534	90.7565	73.553	81.2541	GMVAE-Poisson-256x64
1503	64.883	73.4169	72.9534	90.7565	73.553	81.2541	GMVAE-Poisson-256x64
1504	64.883	73.4169	72.9534	90.7565	73.553	81.2541	GMVAE-Poisson-256x64
1505	64.883	73.4169	72.9534	90.7565	73.553	81.2541	GMVAE-Poisson-256x64
1506	64.883	73.4169	72.9534	90.7565	73.553	81.2541	GMVAE-Poisson-256x64
1507	64.883	73.4169	72.9534	90.7565	73.553	81.2541	GMVAE-Poisson-256x64
1508	64.883	73.4169	72.9534	90.7565	73.553	81.2541	GMVAE-Poisson-256x64
1509	64.8177	73.359	72.8967	90.6861	73.4953	81.1907	GMVAE-Poisson-256x64
1510	64.8177	73.359	72.8967	90.6861	73.4953	81.1907	GMVAE-Poisson-256x64
1511	64.8177	73.359	72.8967	90.6861	73.4953	81.1907	GMVAE-Poisson-256x64
1512	64.8177	73.359	72.8967	90.6861	73.4953	81.1907	GMVAE-Poisson-256x64
1513	64.8177	73.359	72.8967	90.6861	73.4953	81.1907	GMVAE-Poisson-256x64
1514	64.8177	73.359	72.8967	90.6861	73.4953	81.1907	GMVAE-Poisson-256x64
1515	64.8177	73.359	72.8967	90.6861	73.4953	81.1907	GMVAE-Poisson-256x64
1516	64.8177	73.359	72.8967	90.6861	73.4953	81.1907	GMVAE-Poisson-256x64
1517	64.8177	73.359	72.8967	90.6861	73.4953	81.1907	GMVAE-Poisson-256x64
1518	64.883	73.4169	72.9534	90.7565	73.553	81.2541	GMVAE-Poisson-256x64
1519	64.883	73.4169	72.9534	90.7565	73.553	81.2541	GMVAE-Poisson-256x64
1520	64.883	73.4169	72.9534	90.7565	73.553	81.2541	GMVAE-Poisson-256x64
1521	64.883	73.4169	72.9534	90.7565	73.553	81.2541	GMVAE-Poisson-256x64
1522	64.883	73.4169	72.9534	90.7565	73.553	81.2541	GMVAE-Poisson-256x64
1523	64.883	73.4169	72.9534	90.7565	73.553	81.2541	GMVAE-Poisson-256x64
1524	64.883	73.4169	72.9534	90.7565	73.553	81.2541	GMVAE-Poisson-256x64
1525	64.883	73.4169	72.9534	90.7565	73.553	81.2541	GMVAE-Poisson-256x64
1526	64.883	73.4169	72.9534	90.7565	73.553	81.2541	GMVAE-Poisson-256x64
1527	64.883	73.4169	72.9534	90.7565	73.553	81.2541	GMVAE-Poisson-256x64
1528	64.883	73.4169	72.9534	90.7565	73.553	81.2541	GMVAE-Poisson-256x64
1529	64.883	73.4169	72.9534	90.7565	73.553	81.2541	GMVAE-Poisson-256x64
1530	64.4298	73.0137	72.5724	90.3055	73.1517	80.8285	GMVAE-Poisson-256x64
1531	64.4298	73.0137	72.5724	90.3055	73.1517	80.8285	GMVAE-Poisson-256x64
1532	64.4298	73.0137	72.5724	90.3055	73.1517	80.8285	GMVAE-Poisson-256x64
1533	64.4298	73.0137	72.5724	90.3055	73.1517	80.8285	GMVAE-Poisson-256x64
1534	64.4298	73.0137	72.5724	90.3055	73.1517	80.8285	GMVAE-Poisson-256x64
1535	64.4298	73.0137	72.5724	90.3055	73.1517	80.8285	GMVAE-Poisson-256x64
1536	64.4298	73.0137	72.5724	90.3055	73.1517	80.8285	GMVAE-Poisson-256x64
1537	64.4298	73.0137	72.5724	90.3055	73.1517	80.8285	GMVAE-Poisson-256x64
1538	64.883	73.4169	72.9534	90.7565	73.553	81.2541	GMVAE-Poisson-256x64
1539	64.883	73.4169	72.9534	90.7565	73.553	81.2541	GMVAE-Poisson-256x64
1540	64.883	73.4169	72.9534	90.7565	73.553	81.2541	GMVAE-Poisson-256x64
1541	64.883	73.4169	72.9534	90.7565	73.553	81.2541	GMVAE-Poisson-256x64
1542	64.883	73.4169	72.9534	90.7565	73.553	81.2541	GMVAE-Poisson-256x64
1543	64.883	73.4169	72.9534	90.7565	73.553	81.2541	GMVAE-Poisson-256x64
1544	64.883	73.4169	72.9534	90.7565	73.553	81.2541	GMVAE-Poisson-256x64
1545	64.883	73.4169	72.9534	90.7565	73.553	81.2541	GMVAE-Poisson-256x64
1546	64.883	73.4169	72.9534	90.7565	73.553	81.2541	GMVAE-Poisson-256x64
1547	64.4298	73.0137	72.5724	90.3055	73.1517	80.8285	GMVAE-Poisson-256x64
1548	64.4298	73.0137	72.5724	90.3055	73.1517	80.8285	GMVAE-Poisson-256x64
1549	64.4298	73.0137	72.5724	90.3055	73.1517	80.8285	GMVAE-Poisson-256x64
1550	64.4298	73.0137	72.5724	90.3055	73.1517	80.8285	GMVAE-Poisson-256x64
1551	64.4298	73.0137	72.5724	90.3055	73.1517	80.8285	GMVAE-Poisson-256x64
1552	64.4298	73.0137	72.5724	90.3055	73.1517	80.8285	GMVAE-Poisson-256x64
1553	64.4298	73.0137	72.5724	90.3055	73.1517	80.8285	GMVAE-Poisson-256x64
1554	64.4298	73.0137	72.5724	90.3055	73.1517	80.8285	GMVAE-Poisson-256x64
1555	64.4298	73.0137	72.5724	90.3055	73.1517	80.8285	GMVAE-Poisson-256x64
1556	64.4298	73.0137	72.5724	90.3055	73.1517	80.8285	GMVAE-Poisson-256x64
1557	64.4298	73.0137	72.5724	90.3055	73.1517	80.8285	GMVAE-Poisson-256x64
1558	64.4298	73.0137	72.5724	90.3055	73.1517	80.8285	GMVAE-Poisson-256x64
1559	64.4298	73.0137	72.5724	90.3055	73.1517	80.8285	GMVAE-Poisson-256x64
1560	64.4298	73.0137	72.5724	90.3055	73.1517	80.8285	GMVAE-Poisson-256x64
1561	64.4298	73.0137	72.5724	90.3055	73.1517	80.8285	GMVAE-Poisson-256x64
1562	64.4298	73.0137	72.5724	90.3055	73.1517	80.8285	GMVAE-Poisson-256x64
1563	64.4298	73.0137	72.5724	90.3055	73.1517	80.8285	GMVAE-Poisson-256x64
1564	64.4298	73.0137	72.5724	90.3055	73.1517	80.8285	GMVAE-Poisson-256x64
1565	62.5064	72.0091	71.1553	90.331	72.1507	80.2238	GMVAE-Poisson-256x64
1566	62.5064	72.0091	71.1553	90.331	72.1507	80.2238	GMVAE-Poisson-256x64
1567	64.883	73.4169	72.9534	90.7565	73.553	81.2541	GMVAE-Poisson-256x64
1568	64.883	73.4169	72.9534	90.7565	73.553	81.2541	GMVAE-Poisson-256x64
1569	64.883	73.4169	72.9534	90.7565	73.553	81.2541	GMVAE-Poisson-256x64
1570	64.883	73.4169	72.9534	90.7565	73.553	81.2541	GMVAE-Poisson-256x64
1571	64.883	73.4169	72.9534	90.7565	73.553	81.2541	GMVAE-Poisson-256x64
1572	64.883	73.4169	72.9534	90.7565	73.553	81.2541	GMVAE-Poisson-256x64
1573	64.883	73.4169	72.9534	90.7565	73.553	81.2541	GMVAE-Poisson-256x64
1574	64.883	73.4169	72.9534	90.7565	73.553	81.2541	GMVAE-Poisson-256x64
1575	64.883	73.4169	72.9534	90.7565	73.553	81.2541	GMVAE-Poisson-256x64
1576	64.883	73.4169	72.9534	90.7565	73.553	81.2541	GMVAE-Poisson-256x64
1577	64.883	73.4169	72.9534	90.7565	73.553	81.2541	GMVAE-Poisson-256x64
1578	64.883	73.4169	72.9534	90.7565	73.553	81.2541	GMVAE-Poisson-256x64
1579	64.883	73.4169	72.9534	90.7565	73.553	81.2541	GMVAE-Poisson-256x64
1580	64.883	73.4169	72.9534	90.7565	73.553	81.2541	GMVAE-Poisson-256x64
1581	64.3957	72.9976	72.5464	90.3048	73.1357	80.8185	GMVAE-Poisson-256x64
1582	64.3957	72.9976	72.5464	90.3048	73.1357	80.8185	GMVAE-Poisson-256x64
1583	64.3957	72.9976	72.5464	90.3048	73.1357	80.8185	GMVAE-Poisson-256x64
1584	64.4298	73.0137	72.5724	90.3055	73.1517	80.8285	GMVAE-Poisson-256x64
1585	62.3669	72.0171	71.031	90.3335	72.1587	80.2296	GMVAE-Poisson-256x64
1586	62.3669	72.0171	71.031	90.3335	72.1587	80.2296	GMVAE-Poisson-256x64
1587	62.3669	72.0171	71.031	90.3335	72.1587	80.2296	GMVAE-Poisson-256x64
1588	58.6634	67.1593	67.8323	85.1389	67.3263	75.192	GMVAE-NB-256x64
1589	58.6634	67.1593	67.8323	85.1389	67.3263	75.192	GMVAE-NB-256x64
1590	58.6634	67.1593	67.8323	85.1389	67.3263	75.192	GMVAE-NB-256x64
1591	58.6634	67.1593	67.8323	85.1389	67.3263	75.192	GMVAE-NB-256x64
1592	58.6634	67.1593	67.8323	85.1389	67.3263	75.192	GMVAE-NB-256x64
1593	58.6634	67.1593	67.8323	85.1389	67.3263	75.192	GMVAE-NB-256x64
1594	58.6634	67.1593	67.8323	85.1389	67.3263	75.192	GMVAE-NB-256x64
1595	58.6634	67.1593	67.8323	85.1389	67.3263	75.192	GMVAE-NB-256x64
1596	58.6634	67.1593	67.8323	85.1389	67.3263	75.192	GMVAE-NB-256x64
1597	58.6634	67.1593	67.8323	85.1389	67.3263	75.192	GMVAE-NB-256x64
1598	58.6634	67.1593	67.8323	85.1389	67.3263	75.192	GMVAE-NB-256x64
1599	58.6634	67.1593	67.8323	85.1389	67.3263	75.192	GMVAE-NB-256x64
1600	58.6634	67.1593	67.8323	85.1389	67.3263	75.192	GMVAE-NB-256x64
1601	58.6634	67.1593	67.8323	85.1389	67.3263	75.192	GMVAE-NB-256x64
1602	58.6634	67.1593	67.8323	85.1389	67.3263	75.192	GMVAE-NB-256x64
1603	58.6634	67.1593	67.8323	85.1389	67.3263	75.192	GMVAE-NB-256x64
1604	58.6634	67.1593	67.8323	85.1389	67.3263	75.192	GMVAE-NB-256x64
1605	58.6634	67.1593	67.8323	85.1389	67.3263	75.192	GMVAE-NB-256x64
1606	58.6634	67.1593	67.8323	85.1389	67.3263	75.192	GMVAE-NB-256x64
1607	58.6634	67.1593	67.8323	85.1389	67.3263	75.192	GMVAE-NB-256x64
1608	58.6634	67.1593	67.8323	85.1389	67.3263	75.192	GMVAE-NB-256x64
1609	58.6634	67.1593	67.8323	85.1389	67.3263	75.192	GMVAE-NB-256x64
1610	58.6634	67.1593	67.8323	85.1389	67.3263	75.192	GMVAE-NB-256x64
1611	58.6634	67.1593	67.8323	85.1389	67.3263	75.192	GMVAE-NB-256x64
1612	58.6634	67.1593	67.8323	85.1389	67.3263	75.192	GMVAE-NB-256x64
1613	58.6634	67.1593	67.8323	85.1389	67.3263	75.192	GMVAE-NB-256x64
1614	58.6634	67.1593	67.8323	85.1389	67.3263	75.192	GMVAE-NB-256x64
1615	58.6634	67.1593	67.8323	85.1389	67.3263	75.192	GMVAE-NB-256x64
1616	58.6634	67.1593	67.8323	85.1389	67.3263	75.192	GMVAE-NB-256x64
1617	58.6634	67.1593	67.8323	85.1389	67.3263	75.192	GMVAE-NB-256x64
1618	58.6634	67.1593	67.8323	85.1389	67.3263	75.192	GMVAE-NB-256x64
1619	58.6634	67.1593	67.8323	85.1389	67.3263	75.192	GMVAE-NB-256x64
1620	58.6634	67.1593	67.8323	85.1389	67.3263	75.192	GMVAE-NB-256x64
1621	58.6634	67.1593	67.8323	85.1389	67.3263	75.192	GMVAE-NB-256x64
1622	58.6634	67.1593	67.8323	85.1389	67.3263	75.192	GMVAE-NB-256x64
1623	50.2805	62.3735	60.5895	79.8415	62.5616	70.1532	GMVAE-ZINB-256x64
1624	50.2805	62.3735	60.5895	79.8415	62.5616	70.1532	GMVAE-ZINB-256x64
1625	50.2805	62.3735	60.5895	79.8415	62.5616	70.1532	GMVAE-ZINB-256x64
1626	50.2711	62.3701	60.5821	79.8422	62.5582	70.1513	GMVAE-ZINB-256x64
1627	50.2711	62.3701	60.5821	79.8422	62.5582	70.1513	GMVAE-ZINB-256x64
1628	50.2711	62.3701	60.5821	79.8422	62.5582	70.1513	GMVAE-ZINB-256x64
1629	50.2711	62.3701	60.5821	79.8422	62.5582	70.1513	GMVAE-ZINB-256x64
1630	50.2711	62.3701	60.5821	79.8422	62.5582	70.1513	GMVAE-ZINB-256x64
1631	50.2711	62.3701	60.5821	79.8422	62.5582	70.1513	GMVAE-ZINB-256x64
1632	50.2711	62.3701	60.5821	79.8422	62.5582	70.1513	GMVAE-ZINB-256x64
1633	50.2711	62.3701	60.5821	79.8422	62.5582	70.1513	GMVAE-ZINB-256x64
1634	50.2711	62.3701	60.5821	79.8422	62.5582	70.1513	GMVAE-ZINB-256x64
1635	50.2711	62.3701	60.5821	79.8422	62.5582	70.1513	GMVAE-ZINB-256x64
1636	50.2711	62.3701	60.5821	79.8422	62.5582	70.1513	GMVAE-ZINB-256x64
1637	50.2711	62.3701	60.5821	79.8422	62.5582	70.1513	GMVAE-ZINB-256x64
1638	50.2711	62.3701	60.5821	79.8422	62.5582	70.1513	GMVAE-ZINB-256x64
1639	50.2711	62.3701	60.5821	79.8422	62.5582	70.1513	GMVAE-ZINB-256x64
1640	50.2711	62.3701	60.5821	79.8422	62.5582	70.1513	GMVAE-ZINB-256x64
1641	50.2711	62.3701	60.5821	79.8422	62.5582	70.1513	GMVAE-ZINB-256x64
1642	50.2711	62.3701	60.5821	79.8422	62.5582	70.1513	GMVAE-ZINB-256x64
1643	50.2711	62.3701	60.5821	79.8422	62.5582	70.1513	GMVAE-ZINB-256x64
1644	50.2711	62.3701	60.5821	79.8422	62.5582	70.1513	GMVAE-ZINB-256x64
1645	50.2711	62.3701	60.5821	79.8422	62.5582	70.1513	GMVAE-ZINB-256x64
1646	50.3138	62.4436	60.6193	79.9303	62.6313	70.2313	GMVAE-ZINB-256x64
1647	50.3138	62.4436	60.6193	79.9303	62.6313	70.2313	GMVAE-ZINB-256x64
1648	50.3138	62.4436	60.6193	79.9303	62.6313	70.2313	GMVAE-ZINB-256x64
1649	50.3138	62.4436	60.6193	79.9303	62.6313	70.2313	GMVAE-ZINB-256x64
1650	50.3138	62.4436	60.6193	79.9303	62.6313	70.2313	GMVAE-ZINB-256x64
1651	50.3138	62.4436	60.6193	79.9303	62.6313	70.2313	GMVAE-ZINB-256x64
1652	50.3138	62.4436	60.6193	79.9303	62.6313	70.2313	GMVAE-ZINB-256x64
1653	50.3138	62.4436	60.6193	79.9303	62.6313	70.2313	GMVAE-ZINB-256x64
1654	50.3138	62.4436	60.6193	79.9303	62.6313	70.2313	GMVAE-ZINB-256x64
1655	50.3138	62.4436	60.6193	79.9303	62.6313	70.2313	GMVAE-ZINB-256x64
1656	50.3138	62.4436	60.6193	79.9303	62.6313	70.2313	GMVAE-ZINB-256x64
1657	50.3138	62.4436	60.6193	79.9303	62.6313	70.2313	GMVAE-ZINB-256x64
1658	50.3138	62.4436	60.6193	79.9303	62.6313	70.2313	GMVAE-ZINB-256x64
1659	50.3138	62.4436	60.6193	79.9303	62.6313	70.2313	GMVAE-ZINB-256x64
1660	50.3138	62.4436	60.6193	79.9303	62.6313	70.2313	GMVAE-ZINB-256x64
1661	50.3138	62.4436	60.6193	79.9303	62.6313	70.2313	GMVAE-ZINB-256x64
1662	50.3138	62.4436	60.6193	79.9303	62.6313	70.2313	GMVAE-ZINB-256x64
1663	50.3138	62.4436	60.6193	79.9303	62.6313	70.2313	GMVAE-ZINB-256x64
1664	50.3138	62.4436	60.6193	79.9303	62.6313	70.2313	GMVAE-ZINB-256x64
1665	50.3138	62.4436	60.6193	79.9303	62.6313	70.2313	GMVAE-ZINB-256x64
1666	50.3138	62.4436	60.6193	79.9303	62.6313	70.2313	GMVAE-ZINB-256x64
1667	50.3138	62.4436	60.6193	79.9303	62.6313	70.2313	GMVAE-ZINB-256x64
1668	50.3079	62.4414	60.6145	79.9309	62.6291	70.2301	GMVAE-ZINB-256x64
1669	50.3138	62.4436	60.6193	79.9303	62.6313	70.2313	GMVAE-ZINB-256x64
1670	50.3231	62.447	60.6266	79.9294	62.6348	70.2331	GMVAE-ZINB-256x64
1671	50.3079	62.4414	60.6145	79.9309	62.6291	70.2301	GMVAE-ZINB-256x64
1672	50.3079	62.4414	60.6145	79.9309	62.6291	70.2301	GMVAE-ZINB-256x64
1673	50.3079	62.4414	60.6145	79.9309	62.6291	70.2301	GMVAE-ZINB-256x64
1674	50.2711	62.3701	60.5821	79.8422	62.5582	70.1513	GMVAE-ZINB-256x64
1675	50.2711	62.3701	60.5821	79.8422	62.5582	70.1513	GMVAE-ZINB-256x64
1676	50.2711	62.3701	60.5821	79.8422	62.5582	70.1513	GMVAE-ZINB-256x64
1677	50.2711	62.3701	60.5821	79.8422	62.5582	70.1513	GMVAE-ZINB-256x64
1678	50.2711	62.3701	60.5821	79.8422	62.5582	70.1513	GMVAE-ZINB-256x64
1679	50.2711	62.3701	60.5821	79.8422	62.5582	70.1513	GMVAE-ZINB-256x64
1680	50.2711	62.3701	60.5821	79.8422	62.5582	70.1513	GMVAE-ZINB-256x64
1681	50.2711	62.3701	60.5821	79.8422	62.5582	70.1513	GMVAE-ZINB-256x64
1682	50.2711	62.3701	60.5821	79.8422	62.5582	70.1513	GMVAE-ZINB-256x64
1683	50.2711	62.3701	60.5821	79.8422	62.5582	70.1513	GMVAE-ZINB-256x64
1684	50.2711	62.3701	60.5821	79.8422	62.5582	70.1513	GMVAE-ZINB-256x64
1685	50.2735	62.381	60.5832	79.8523	62.569	70.162	GMVAE-ZINB-256x64
1686	50.2735	62.381	60.5832	79.8523	62.569	70.162	GMVAE-ZINB-256x64
1687	50.2735	62.381	60.5832	79.8523	62.569	70.162	GMVAE-ZINB-256x64
1688	50.2735	62.381	60.5832	79.8523	62.569	70.162	GMVAE-ZINB-256x64
1689	50.2735	62.381	60.5832	79.8523	62.569	70.162	GMVAE-ZINB-256x64
1690	50.2735	62.381	60.5832	79.8523	62.569	70.162	GMVAE-ZINB-256x64
1691	50.2735	62.381	60.5832	79.8523	62.569	70.162	GMVAE-ZINB-256x64
1692	50.2735	62.381	60.5832	79.8523	62.569	70.162	GMVAE-ZINB-256x64
1693	50.2735	62.381	60.5832	79.8523	62.569	70.162	GMVAE-ZINB-256x64
1694	50.2735	62.381	60.5832	79.8523	62.569	70.162	GMVAE-ZINB-256x64
1695	50.2735	62.381	60.5832	79.8523	62.569	70.162	GMVAE-ZINB-256x64
1696	50.2735	62.381	60.5832	79.8523	62.569	70.162	GMVAE-ZINB-256x64
1697	50.2711	62.3701	60.5821	79.8422	62.5582	70.1513	GMVAE-ZINB-256x64
1698	50.2711	62.3701	60.5821	79.8422	62.5582	70.1513	GMVAE-ZINB-256x64
1699	50.2711	62.3701	60.5821	79.8422	62.5582	70.1513	GMVAE-ZINB-256x64
1700	50.2711	62.3701	60.5821	79.8422	62.5582	70.1513	GMVAE-ZINB-256x64
1701	50.2711	62.3701	60.5821	79.8422	62.5582	70.1513	GMVAE-ZINB-256x64
1702	50.2711	62.3701	60.5821	79.8422	62.5582	70.1513	GMVAE-ZINB-256x64
1703	50.2711	62.3701	60.5821	79.8422	62.5582	70.1513	GMVAE-ZINB-256x64
1704	50.2711	62.3701	60.5821	79.8422	62.5582	70.1513	GMVAE-ZINB-256x64
1705	50.2711	62.3701	60.5821	79.8422	62.5582	70.1513	GMVAE-ZINB-256x64
1706	50.2711	62.3701	60.5821	79.8422	62.5582	70.1513	GMVAE-ZINB-256x64
1707	50.2711	62.3701	60.5821	79.8422	62.5582	70.1513	GMVAE-ZINB-256x64
1708	50.2711	62.3701	60.5821	79.8422	62.5582	70.1513	GMVAE-ZINB-256x64
1709	50.2711	62.3701	60.5821	79.8422	62.5582	70.1513	GMVAE-ZINB-256x64
1710	50.2711	62.3701	60.5821	79.8422	62.5582	70.1513	GMVAE-ZINB-256x64
1711	50.2711	62.3701	60.5821	79.8422	62.5582	70.1513	GMVAE-ZINB-256x64
1712	50.2711	62.3701	60.5821	79.8422	62.5582	70.1513	GMVAE-ZINB-256x64
1713	50.2711	62.3701	60.5821	79.8422	62.5582	70.1513	GMVAE-ZINB-256x64
1714	50.2711	62.3701	60.5821	79.8422	62.5582	70.1513	GMVAE-ZINB-256x64
1715	50.2711	62.3701	60.5821	79.8422	62.5582	70.1513	GMVAE-ZINB-256x64
1716	50.2711	62.3701	60.5821	79.8422	62.5582	70.1513	GMVAE-ZINB-256x64
1717	50.2711	62.3701	60.5821	79.8422	62.5582	70.1513	GMVAE-ZINB-256x64
1718	50.2711	62.3701	60.5821	79.8422	62.5582	70.1513	GMVAE-ZINB-256x64
1719	50.2711	62.3701	60.5821	79.8422	62.5582	70.1513	GMVAE-ZINB-256x64
1720	50.2711	62.3701	60.5821	79.8422	62.5582	70.1513	GMVAE-ZINB-256x64
1721	50.2711	62.3701	60.5821	79.8422	62.5582	70.1513	GMVAE-ZINB-256x64
1722	50.2711	62.3701	60.5821	79.8422	62.5582	70.1513	GMVAE-ZINB-256x64
1723	50.2711	62.3701	60.5821	79.8422	62.5582	70.1513	GMVAE-ZINB-256x64
1724	50.2711	62.3701	60.5821	79.8422	62.5582	70.1513	GMVAE-ZINB-256x64
1725	50.2711	62.3701	60.5821	79.8422	62.5582	70.1513	GMVAE-ZINB-256x64
1726	50.2711	62.3701	60.5821	79.8422	62.5582	70.1513	GMVAE-ZINB-256x64
1727	50.2711	62.3701	60.5821	79.8422	62.5582	70.1513	GMVAE-ZINB-256x64
1728	50.2711	62.3701	60.5821	79.8422	62.5582	70.1513	GMVAE-ZINB-256x64
1729	70.0624	74.9766	76.8132	88.9911	75.1075	81.462	GMVAE-Poisson-BBKNN-256x64
1730	71.7482	77.0646	78.0298	89.2697	77.1854	82.7889	GMVAE-Poisson-BBKNN-256x64
1731	71.7482	77.0646	78.0298	89.2697	77.1854	82.7889	GMVAE-Poisson-BBKNN-256x64
1732	71.9455	77.2441	78.1939	89.4691	77.364	82.9774	GMVAE-Poisson-BBKNN-256x64
1733	71.9455	77.2441	78.1939	89.4691	77.364	82.9774	GMVAE-Poisson-BBKNN-256x64
1734	71.9455	77.2441	78.1939	89.4691	77.364	82.9774	GMVAE-Poisson-BBKNN-256x64
1735	71.9006	77.2317	78.1594	89.4683	77.3517	82.97	GMVAE-Poisson-BBKNN-256x64
1736	71.9006	77.2317	78.1594	89.4683	77.3517	82.97	GMVAE-Poisson-BBKNN-256x64
1737	71.9006	77.2317	78.1594	89.4683	77.3517	82.97	GMVAE-Poisson-BBKNN-256x64
1738	71.907	77.2228	78.1629	89.449	77.3428	82.9566	GMVAE-Poisson-BBKNN-256x64
1739	71.907	77.2228	78.1629	89.449	77.3428	82.9566	GMVAE-Poisson-BBKNN-256x64
1740	71.907	77.2228	78.1629	89.449	77.3428	82.9566	GMVAE-Poisson-BBKNN-256x64
1741	71.907	77.2228	78.1629	89.449	77.3428	82.9566	GMVAE-Poisson-BBKNN-256x64
1742	71.907	77.2228	78.1629	89.449	77.3428	82.9566	GMVAE-Poisson-BBKNN-256x64
1743	71.907	77.2228	78.1629	89.449	77.3428	82.9566	GMVAE-Poisson-BBKNN-256x64
1744	71.907	77.2228	78.1629	89.449	77.3428	82.9566	GMVAE-Poisson-BBKNN-256x64
1745	71.907	77.2228	78.1629	89.449	77.3428	82.9566	GMVAE-Poisson-BBKNN-256x64
1746	71.8922	77.2187	78.1515	89.4487	77.3387	82.9541	GMVAE-Poisson-BBKNN-256x64
1747	71.8922	77.2187	78.1515	89.4487	77.3387	82.9541	GMVAE-Poisson-BBKNN-256x64
1748	71.8922	77.2187	78.1515	89.4487	77.3387	82.9541	GMVAE-Poisson-BBKNN-256x64
1749	71.9455	77.2441	78.1939	89.4691	77.364	82.9774	GMVAE-Poisson-BBKNN-256x64
1750	71.9455	77.2441	78.1939	89.4691	77.364	82.9774	GMVAE-Poisson-BBKNN-256x64
1751	71.9154	77.2358	78.1708	89.4686	77.3557	82.9724	GMVAE-Poisson-BBKNN-256x64
1752	71.9154	77.2358	78.1708	89.4686	77.3557	82.9724	GMVAE-Poisson-BBKNN-256x64
1753	71.9154	77.2358	78.1708	89.4686	77.3557	82.9724	GMVAE-Poisson-BBKNN-256x64
1754	71.7037	77.0626	77.9941	89.2682	77.1834	82.7871	GMVAE-Poisson-BBKNN-256x64
1755	71.7037	77.0626	77.9941	89.2682	77.1834	82.7871	GMVAE-Poisson-BBKNN-256x64
1756	71.7037	77.0626	77.9941	89.2682	77.1834	82.7871	GMVAE-Poisson-BBKNN-256x64
1757	72.0726	77.2686	78.2903	89.4525	77.3884	82.9843	GMVAE-Poisson-BBKNN-256x64
1758	72.0726	77.2686	78.2903	89.4525	77.3884	82.9843	GMVAE-Poisson-BBKNN-256x64
1759	72.0726	77.2686	78.2903	89.4525	77.3884	82.9843	GMVAE-Poisson-BBKNN-256x64
1760	72.0726	77.2686	78.2903	89.4525	77.3884	82.9843	GMVAE-Poisson-BBKNN-256x64
1761	71.7482	77.0646	78.0298	89.2697	77.1854	82.7889	GMVAE-Poisson-BBKNN-256x64
1762	71.7633	77.0687	78.0414	89.27	77.1896	82.7914	GMVAE-Poisson-BBKNN-256x64
1763	71.9006	77.2317	78.1594	89.4683	77.3517	82.97	GMVAE-Poisson-BBKNN-256x64
1764	71.7101	77.0434	77.9991	89.2496	77.1643	82.7682	GMVAE-Poisson-BBKNN-256x64
1765	71.9154	77.2358	78.1708	89.4686	77.3557	82.9724	GMVAE-Poisson-BBKNN-256x64
1766	71.9154	77.2358	78.1708	89.4686	77.3557	82.9724	GMVAE-Poisson-BBKNN-256x64
1767	71.9154	77.2358	78.1708	89.4686	77.3557	82.9724	GMVAE-Poisson-BBKNN-256x64
1768	71.9154	77.2358	78.1708	89.4686	77.3557	82.9724	GMVAE-Poisson-BBKNN-256x64
1769	71.9154	77.2358	78.1708	89.4686	77.3557	82.9724	GMVAE-Poisson-BBKNN-256x64
1770	71.9154	77.2358	78.1708	89.4686	77.3557	82.9724	GMVAE-Poisson-BBKNN-256x64
1771	70.2624	75.1516	76.9809	89.1905	75.2817	81.648	GMVAE-Poisson-BBKNN-256x64
1772	70.2624	75.1516	76.9809	89.1905	75.2817	81.648	GMVAE-Poisson-BBKNN-256x64
1773	70.1979	75.1082	76.9315	89.1645	75.2384	81.6117	GMVAE-Poisson-BBKNN-256x64
1774	70.2775	75.1556	76.9923	89.1904	75.2856	81.6502	GMVAE-Poisson-BBKNN-256x64
1775	70.0874	75.0195	76.8127	88.8677	75.1503	81.4354	GMVAE-Poisson-BBKNN-256x64
1776	70.2423	75.1198	76.9651	89.1643	75.25	81.6184	GMVAE-Poisson-BBKNN-256x64
1777	70.3011	75.077	76.9678	88.8126	75.2077	81.4459	GMVAE-Poisson-BBKNN-256x64
1778	70.3011	75.077	76.9678	88.8126	75.2077	81.4459	GMVAE-Poisson-BBKNN-256x64
1779	70.3011	75.077	76.9678	88.8126	75.2077	81.4459	GMVAE-Poisson-BBKNN-256x64
1780	70.3011	75.077	76.9678	88.8126	75.2077	81.4459	GMVAE-Poisson-BBKNN-256x64
1781	70.3011	75.077	76.9678	88.8126	75.2077	81.4459	GMVAE-Poisson-BBKNN-256x64
1782	70.3011	75.077	76.9678	88.8126	75.2077	81.4459	GMVAE-Poisson-BBKNN-256x64
1783	70.3011	75.077	76.9678	88.8126	75.2077	81.4459	GMVAE-Poisson-BBKNN-256x64
1784	70.3011	75.077	76.9678	88.8126	75.2077	81.4459	GMVAE-Poisson-BBKNN-256x64
1785	71.907	77.2228	78.1629	89.449	77.3428	82.9566	GMVAE-Poisson-BBKNN-256x64
1786	71.907	77.2228	78.1629	89.449	77.3428	82.9566	GMVAE-Poisson-BBKNN-256x64
1787	71.907	77.2228	78.1629	89.449	77.3428	82.9566	GMVAE-Poisson-BBKNN-256x64
1788	71.907	77.2228	78.1629	89.449	77.3428	82.9566	GMVAE-Poisson-BBKNN-256x64
1789	71.907	77.2228	78.1629	89.449	77.3428	82.9566	GMVAE-Poisson-BBKNN-256x64
1790	70.1184	75.0867	76.8722	89.1679	75.217	81.6005	GMVAE-Poisson-BBKNN-256x64
1791	70.1184	75.0867	76.8722	89.1679	75.217	81.6005	GMVAE-Poisson-BBKNN-256x64
1792	70.1184	75.0867	76.8722	89.1679	75.217	81.6005	GMVAE-Poisson-BBKNN-256x64
1793	70.1184	75.0867	76.8722	89.1679	75.217	81.6005	GMVAE-Poisson-BBKNN-256x64
1794	70.1321	75.0903	76.8826	89.1678	75.2206	81.6025	GMVAE-Poisson-BBKNN-256x64
1795	70.1321	75.0903	76.8826	89.1678	75.2206	81.6025	GMVAE-Poisson-BBKNN-256x64
1796	70.1601	75.0976	76.9039	89.1677	75.2278	81.6068	GMVAE-Poisson-BBKNN-256x64
1797	71.7482	77.0646	78.0298	89.2697	77.1854	82.7889	GMVAE-Poisson-BBKNN-256x64
1798	71.7482	77.0646	78.0298	89.2697	77.1854	82.7889	GMVAE-Poisson-BBKNN-256x64
1799	71.6809	77.0353	77.9766	89.249	77.1563	82.7633	GMVAE-Poisson-BBKNN-256x64
1800	71.6809	77.0353	77.9766	89.249	77.1563	82.7633	GMVAE-Poisson-BBKNN-256x64
1801	71.725	77.0475	78.0106	89.25	77.1684	82.7706	GMVAE-Poisson-BBKNN-256x64
1802	71.725	77.0475	78.0106	89.25	77.1684	82.7706	GMVAE-Poisson-BBKNN-256x64
1803	71.725	77.0475	78.0106	89.25	77.1684	82.7706	GMVAE-Poisson-BBKNN-256x64
1804	71.725	77.0475	78.0106	89.25	77.1684	82.7706	GMVAE-Poisson-BBKNN-256x64
1805	70.0007	74.8921	76.7679	88.9552	75.0235	81.3976	GMVAE-Poisson-BBKNN-256x64
1806	70.0007	74.8921	76.7679	88.9552	75.0235	81.3976	GMVAE-Poisson-BBKNN-256x64
1807	69.8426	74.8325	76.6107	88.6676	74.9643	81.2422	GMVAE-Poisson-BBKNN-256x64
1808	69.7963	74.8225	76.5661	88.6075	74.9544	81.2111	GMVAE-Poisson-BBKNN-256x64
1809	69.7963	74.8225	76.5661	88.6075	74.9544	81.2111	GMVAE-Poisson-BBKNN-256x64
1810	71.9154	77.2358	78.1708	89.4686	77.3557	82.9724	GMVAE-Poisson-BBKNN-256x64
1811	71.9154	77.2358	78.1708	89.4686	77.3557	82.9724	GMVAE-Poisson-BBKNN-256x64
1812	71.8701	77.2126	78.1345	89.4482	77.3327	82.9504	GMVAE-Poisson-BBKNN-256x64
1813	71.8701	77.2126	78.1345	89.4482	77.3327	82.9504	GMVAE-Poisson-BBKNN-256x64
1814	70.1138	75.0437	76.8709	89.158	75.1743	81.5712	GMVAE-Poisson-BBKNN-256x64
1815	70.1138	75.0437	76.8709	89.158	75.1743	81.5712	GMVAE-Poisson-BBKNN-256x64
1816	70.1138	75.0437	76.8709	89.158	75.1743	81.5712	GMVAE-Poisson-BBKNN-256x64
1817	69.9397	74.9071	76.7213	88.9793	75.0384	81.4164	GMVAE-Poisson-BBKNN-256x64
1818	69.9397	74.9071	76.7213	88.9793	75.0384	81.4164	GMVAE-Poisson-BBKNN-256x64
1819	70.0189	75.0145	76.7527	88.8267	75.1455	81.4153	GMVAE-Poisson-BBKNN-256x64
1820	70.0189	75.0145	76.7527	88.8267	75.1455	81.4153	GMVAE-Poisson-BBKNN-256x64
1821	69.9428	74.9943	76.6953	88.8281	75.1252	81.404	GMVAE-Poisson-BBKNN-256x64
1822	69.9428	74.9943	76.6953	88.8281	75.1252	81.404	GMVAE-Poisson-BBKNN-256x64
1823	69.9428	74.9943	76.6953	88.8281	75.1252	81.404	GMVAE-Poisson-BBKNN-256x64
1824	69.9428	74.9943	76.6953	88.8281	75.1252	81.404	GMVAE-Poisson-BBKNN-256x64
1825	69.9428	74.9943	76.6953	88.8281	75.1252	81.404	GMVAE-Poisson-BBKNN-256x64
1826	70.0495	75.0225	76.7762	88.8272	75.1533	81.4202	GMVAE-Poisson-BBKNN-256x64
1827	70.0495	75.0225	76.7762	88.8272	75.1533	81.4202	GMVAE-Poisson-BBKNN-256x64
1828	71.9199	77.1113	78.1629	89.2758	77.2319	82.8183	GMVAE-Poisson-BBKNN-256x64
1829	69.8047	74.8353	76.5742	88.6271	74.9672	81.2268	GMVAE-Poisson-BBKNN-256x64
1830	69.8047	74.8353	76.5742	88.6271	74.9672	81.2268	GMVAE-Poisson-BBKNN-256x64
1831	69.8047	74.8353	76.5742	88.6271	74.9672	81.2268	GMVAE-Poisson-BBKNN-256x64
1832	69.8047	74.8353	76.5742	88.6271	74.9672	81.2268	GMVAE-Poisson-BBKNN-256x64
1833	70.2041	75.0988	76.938	89.1785	75.2291	81.612	GMVAE-Poisson-BBKNN-256x64
1834	70.2041	75.0988	76.938	89.1785	75.2291	81.612	GMVAE-Poisson-BBKNN-256x64
1835	70.2041	75.0988	76.938	89.1785	75.2291	81.612	GMVAE-Poisson-BBKNN-256x64
1836	70.2041	75.0988	76.938	89.1785	75.2291	81.612	GMVAE-Poisson-BBKNN-256x64
1837	70.0278	74.8985	76.7896	88.9582	75.0298	81.4025	GMVAE-Poisson-BBKNN-256x64
1838	70.0278	74.8985	76.7896	88.9582	75.0298	81.4025	GMVAE-Poisson-BBKNN-256x64
1839	70.2317	74.9517	76.9446	88.9576	75.0829	81.4335	GMVAE-Poisson-BBKNN-256x64
1840	70.2317	74.9517	76.9446	88.9576	75.0829	81.4335	GMVAE-Poisson-BBKNN-256x64
1841	70.2317	74.9517	76.9446	88.9576	75.0829	81.4335	GMVAE-Poisson-BBKNN-256x64
1842	70.2317	74.9517	76.9446	88.9576	75.0829	81.4335	GMVAE-Poisson-BBKNN-256x64
1843	70.0278	74.8985	76.7896	88.9582	75.0298	81.4025	GMVAE-Poisson-BBKNN-256x64
1844	70.0278	74.8985	76.7896	88.9582	75.0298	81.4025	GMVAE-Poisson-BBKNN-256x64
1845	70.0278	74.8985	76.7896	88.9582	75.0298	81.4025	GMVAE-Poisson-BBKNN-256x64
1846	70.0278	74.8985	76.7896	88.9582	75.0298	81.4025	GMVAE-Poisson-BBKNN-256x64
1847	70.0278	74.8985	76.7896	88.9582	75.0298	81.4025	GMVAE-Poisson-BBKNN-256x64
1848	70.0278	74.8985	76.7896	88.9582	75.0298	81.4025	GMVAE-Poisson-BBKNN-256x64
1849	70.0278	74.8985	76.7896	88.9582	75.0298	81.4025	GMVAE-Poisson-BBKNN-256x64
1850	70.0278	74.8985	76.7896	88.9582	75.0298	81.4025	GMVAE-Poisson-BBKNN-256x64
1851	70.0278	74.8985	76.7896	88.9582	75.0298	81.4025	GMVAE-Poisson-BBKNN-256x64
1852	70.0278	74.8985	76.7896	88.9582	75.0298	81.4025	GMVAE-Poisson-BBKNN-256x64
1853	70.0278	74.8985	76.7896	88.9582	75.0298	81.4025	GMVAE-Poisson-BBKNN-256x64
1854	72.5653	77.4066	78.6691	89.4618	77.5259	83.0673	GMVAE-Poisson-BBKNN-256x64
1855	70.4751	74.9992	77.0876	88.6198	75.1305	81.3195	GMVAE-Poisson-BBKNN-256x64
1856	70.58	75.0445	77.208	88.9527	75.1754	81.4858	GMVAE-Poisson-BBKNN-256x64
1857	70.5235	75.069	77.166	89.0063	75.1997	81.5226	GMVAE-Poisson-BBKNN-256x64
1858	70.5235	75.069	77.166	89.0063	75.1997	81.5226	GMVAE-Poisson-BBKNN-256x64
1859	70.5235	75.069	77.166	89.0063	75.1997	81.5226	GMVAE-Poisson-BBKNN-256x64
1860	70.5235	75.069	77.166	89.0063	75.1997	81.5226	GMVAE-Poisson-BBKNN-256x64
1861	69.8047	74.8353	76.5742	88.6271	74.9672	81.2268	GMVAE-Poisson-BBKNN-256x64
1862	69.8047	74.8353	76.5742	88.6271	74.9672	81.2268	GMVAE-Poisson-BBKNN-256x64
1863	69.8047	74.8353	76.5742	88.6271	74.9672	81.2268	GMVAE-Poisson-BBKNN-256x64
1864	69.8047	74.8353	76.5742	88.6271	74.9672	81.2268	GMVAE-Poisson-BBKNN-256x64
1865	69.8047	74.8353	76.5742	88.6271	74.9672	81.2268	GMVAE-Poisson-BBKNN-256x64
1866	69.8047	74.8353	76.5742	88.6271	74.9672	81.2268	GMVAE-Poisson-BBKNN-256x64
1867	69.8047	74.8353	76.5742	88.6271	74.9672	81.2268	GMVAE-Poisson-BBKNN-256x64
1868	70.1684	74.9297	76.8533	88.6327	75.0612	81.2844	GMVAE-Poisson-BBKNN-256x64
1869	70.1684	74.9297	76.8533	88.6327	75.0612	81.2844	GMVAE-Poisson-BBKNN-256x64
1870	70.2396	74.9474	76.9092	88.6373	75.0789	81.2967	GMVAE-Poisson-BBKNN-256x64
1871	69.97	74.9157	76.7432	88.9762	75.0469	81.4201	GMVAE-Poisson-BBKNN-256x64
1872	69.97	74.9157	76.7432	88.9762	75.0469	81.4201	GMVAE-Poisson-BBKNN-256x64
1873	70.0079	74.894	76.7734	88.9552	75.0254	81.3986	GMVAE-Poisson-BBKNN-256x64
1874	70.0079	74.894	76.7734	88.9552	75.0254	81.3986	GMVAE-Poisson-BBKNN-256x64
1875	70.0079	74.894	76.7734	88.9552	75.0254	81.3986	GMVAE-Poisson-BBKNN-256x64
1876	70.0079	74.894	76.7734	88.9552	75.0254	81.3986	GMVAE-Poisson-BBKNN-256x64
1877	70.0079	74.894	76.7734	88.9552	75.0254	81.3986	GMVAE-Poisson-BBKNN-256x64
1878	70.0079	74.894	76.7734	88.9552	75.0254	81.3986	GMVAE-Poisson-BBKNN-256x64
1879	69.9936	74.8903	76.7625	88.9553	75.0217	81.3965	GMVAE-Poisson-BBKNN-256x64
1880	69.9936	74.8903	76.7625	88.9553	75.0217	81.3965	GMVAE-Poisson-BBKNN-256x64
1881	69.9936	74.8903	76.7625	88.9553	75.0217	81.3965	GMVAE-Poisson-BBKNN-256x64
1882	69.9936	74.8903	76.7625	88.9553	75.0217	81.3965	GMVAE-Poisson-BBKNN-256x64
1883	69.9936	74.8903	76.7625	88.9553	75.0217	81.3965	GMVAE-Poisson-BBKNN-256x64
1884	69.9936	74.8903	76.7625	88.9553	75.0217	81.3965	GMVAE-Poisson-BBKNN-256x64
1885	69.9936	74.8903	76.7625	88.9553	75.0217	81.3965	GMVAE-Poisson-BBKNN-256x64
1886	69.9936	74.8903	76.7625	88.9553	75.0217	81.3965	GMVAE-Poisson-BBKNN-256x64
1887	69.9557	74.912	76.7324	88.9763	75.0432	81.418	GMVAE-Poisson-BBKNN-256x64
1888	69.9557	74.912	76.7324	88.9763	75.0432	81.418	GMVAE-Poisson-BBKNN-256x64
1889	69.9557	74.912	76.7324	88.9763	75.0432	81.418	GMVAE-Poisson-BBKNN-256x64
1890	69.9557	74.912	76.7324	88.9763	75.0432	81.418	GMVAE-Poisson-BBKNN-256x64
1891	69.9557	74.912	76.7324	88.9763	75.0432	81.418	GMVAE-Poisson-BBKNN-256x64
1892	69.9557	74.912	76.7324	88.9763	75.0432	81.418	GMVAE-Poisson-BBKNN-256x64
1893	69.9557	74.912	76.7324	88.9763	75.0432	81.418	GMVAE-Poisson-BBKNN-256x64
1894	69.9557	74.912	76.7324	88.9763	75.0432	81.418	GMVAE-Poisson-BBKNN-256x64
1895	69.9557	74.912	76.7324	88.9763	75.0432	81.418	GMVAE-Poisson-BBKNN-256x64
1896	69.9557	74.912	76.7324	88.9763	75.0432	81.418	GMVAE-Poisson-BBKNN-256x64
1897	69.9557	74.912	76.7324	88.9763	75.0432	81.418	GMVAE-Poisson-BBKNN-256x64
1898	70.0079	74.894	76.7734	88.9552	75.0254	81.3986	GMVAE-Poisson-BBKNN-256x64
1899	70.0079	74.894	76.7734	88.9552	75.0254	81.3986	GMVAE-Poisson-BBKNN-256x64
1900	70.2075	75.0688	76.9408	89.1546	75.1993	81.5845	GMVAE-Poisson-BBKNN-256x64
1901	70.2075	75.0688	76.9408	89.1546	75.1993	81.5845	GMVAE-Poisson-BBKNN-256x64
1902	70.2075	75.0688	76.9408	89.1546	75.1993	81.5845	GMVAE-Poisson-BBKNN-256x64
1903	70.0371	74.9016	76.7956	88.9551	75.033	81.4031	GMVAE-Poisson-BBKNN-256x64
1904	70.1502	75.0539	76.8974	89.1549	75.1844	81.5758	GMVAE-Poisson-BBKNN-256x64
1905	70.1363	75.0502	76.8868	89.155	75.1808	81.5737	GMVAE-Poisson-BBKNN-256x64
1906	70.1363	75.0502	76.8868	89.155	75.1808	81.5737	GMVAE-Poisson-BBKNN-256x64
1907	70.1502	75.0539	76.8974	89.1549	75.1844	81.5758	GMVAE-Poisson-BBKNN-256x64
1908	70.1502	75.0539	76.8974	89.1549	75.1844	81.5758	GMVAE-Poisson-BBKNN-256x64
1909	70.1502	75.0539	76.8974	89.1549	75.1844	81.5758	GMVAE-Poisson-BBKNN-256x64
1910	69.4475	74.832	76.3501	89.033	74.9634	81.3947	GMVAE-Poisson-BBKNN-256x64
1911	69.4475	74.832	76.3501	89.033	74.9634	81.3947	GMVAE-Poisson-BBKNN-256x64
1912	70.1785	75.0613	76.9189	89.1548	75.1918	81.5801	GMVAE-Poisson-BBKNN-256x64
1913	69.4386	74.8293	76.344	89.0348	74.9607	81.3939	GMVAE-Poisson-BBKNN-256x64
1914	69.4386	74.8293	76.344	89.0348	74.9607	81.3939	GMVAE-Poisson-BBKNN-256x64
1915	69.4386	74.8293	76.344	89.0348	74.9607	81.3939	GMVAE-Poisson-BBKNN-256x64
1916	69.4386	74.8293	76.344	89.0348	74.9607	81.3939	GMVAE-Poisson-BBKNN-256x64
1917	69.4386	74.8293	76.344	89.0348	74.9607	81.3939	GMVAE-Poisson-BBKNN-256x64
1918	69.4392	74.8295	76.3443	89.0346	74.9609	81.3939	GMVAE-Poisson-BBKNN-256x64
1919	69.4392	74.8295	76.3443	89.0346	74.9609	81.3939	GMVAE-Poisson-BBKNN-256x64
1920	70.2371	75.0766	76.9633	89.1544	75.207	81.589	GMVAE-Poisson-BBKNN-256x64
1921	70.2371	75.0766	76.9633	89.1544	75.207	81.589	GMVAE-Poisson-BBKNN-256x64
1922	69.9557	74.912	76.7324	88.9763	75.0432	81.418	GMVAE-Poisson-BBKNN-256x64
1923	69.9557	74.912	76.7324	88.9763	75.0432	81.418	GMVAE-Poisson-BBKNN-256x64
1924	69.9557	74.912	76.7324	88.9763	75.0432	81.418	GMVAE-Poisson-BBKNN-256x64
1925	69.9557	74.912	76.7324	88.9763	75.0432	81.418	GMVAE-Poisson-BBKNN-256x64
1926	69.9557	74.912	76.7324	88.9763	75.0432	81.418	GMVAE-Poisson-BBKNN-256x64
1927	70.1549	75.0867	76.8995	89.1757	75.2171	81.6037	GMVAE-Poisson-BBKNN-256x64
1928	70.1549	75.0867	76.8995	89.1757	75.2171	81.6037	GMVAE-Poisson-BBKNN-256x64
1929	70.1659	75.0487	76.9097	89.1558	75.1793	81.5732	GMVAE-Poisson-BBKNN-256x64
1930	70.2252	75.0643	76.9547	89.1554	75.1947	81.5821	GMVAE-Poisson-BBKNN-256x64
1931	70.2252	75.0643	76.9547	89.1554	75.1947	81.5821	GMVAE-Poisson-BBKNN-256x64
1932	70.2252	75.0643	76.9547	89.1554	75.1947	81.5821	GMVAE-Poisson-BBKNN-256x64
1933	70.1348	75.021	76.8879	89.1558	75.1517	81.5569	GMVAE-Poisson-BBKNN-256x64
1934	70.1348	75.021	76.8879	89.1558	75.1517	81.5569	GMVAE-Poisson-BBKNN-256x64
1935	69.7953	74.8381	76.6129	88.959	74.9696	81.3674	GMVAE-Poisson-BBKNN-256x64
1936	69.7953	74.8381	76.6129	88.959	74.9696	81.3674	GMVAE-Poisson-BBKNN-256x64
1937	69.8317	74.8475	76.6406	88.9589	74.979	81.3729	GMVAE-Poisson-BBKNN-256x64
1938	69.8317	74.8475	76.6406	88.9589	74.979	81.3729	GMVAE-Poisson-BBKNN-256x64
1939	69.7953	74.8381	76.6129	88.959	74.9696	81.3674	GMVAE-Poisson-BBKNN-256x64
1940	69.8317	74.8475	76.6406	88.9589	74.979	81.3729	GMVAE-Poisson-BBKNN-256x64
1941	69.8317	74.8475	76.6406	88.9589	74.979	81.3729	GMVAE-Poisson-BBKNN-256x64
1942	69.8317	74.8475	76.6406	88.9589	74.979	81.3729	GMVAE-Poisson-BBKNN-256x64
1943	69.9155	74.8692	76.7043	88.9586	75.0007	81.3855	GMVAE-Poisson-BBKNN-256x64
1944	69.9155	74.8692	76.7043	88.9586	75.0007	81.3855	GMVAE-Poisson-BBKNN-256x64
1945	69.9155	74.8692	76.7043	88.9586	75.0007	81.3855	GMVAE-Poisson-BBKNN-256x64
1946	70.2136	75.1021	76.9441	89.1754	75.2324	81.6126	GMVAE-Poisson-BBKNN-256x64
1947	70.0137	74.9271	76.7764	88.976	75.0583	81.4267	GMVAE-Poisson-BBKNN-256x64
1948	70.0137	74.9271	76.7764	88.976	75.0583	81.4267	GMVAE-Poisson-BBKNN-256x64
1949	70.0137	74.9271	76.7764	88.976	75.0583	81.4267	GMVAE-Poisson-BBKNN-256x64
1950	70.0137	74.9271	76.7764	88.976	75.0583	81.4267	GMVAE-Poisson-BBKNN-256x64
1951	70.0137	74.9271	76.7764	88.976	75.0583	81.4267	GMVAE-Poisson-BBKNN-256x64
1952	70.0137	74.9271	76.7764	88.976	75.0583	81.4267	GMVAE-Poisson-BBKNN-256x64
1953	70.0137	74.9271	76.7764	88.976	75.0583	81.4267	GMVAE-Poisson-BBKNN-256x64
1954	70.0137	74.9271	76.7764	88.976	75.0583	81.4267	GMVAE-Poisson-BBKNN-256x64
1955	70.0137	74.9271	76.7764	88.976	75.0583	81.4267	GMVAE-Poisson-BBKNN-256x64
1956	70.2371	75.0766	76.9633	89.1544	75.207	81.589	GMVAE-Poisson-BBKNN-256x64
1957	70.2371	75.0766	76.9633	89.1544	75.207	81.589	GMVAE-Poisson-BBKNN-256x64
1958	70.1363	75.0502	76.8868	89.155	75.1808	81.5737	GMVAE-Poisson-BBKNN-256x64
1959	70.1363	75.0502	76.8868	89.155	75.1808	81.5737	GMVAE-Poisson-BBKNN-256x64
1960	70.1363	75.0502	76.8868	89.155	75.1808	81.5737	GMVAE-Poisson-BBKNN-256x64
1961	70.1363	75.0502	76.8868	89.155	75.1808	81.5737	GMVAE-Poisson-BBKNN-256x64
1962	70.0607	75.0299	76.8306	89.1582	75.1605	81.5631	GMVAE-Poisson-BBKNN-256x64
1963	70.0607	75.0299	76.8306	89.1582	75.1605	81.5631	GMVAE-Poisson-BBKNN-256x64
1964	70.0344	75.0633	76.81	89.2076	75.1937	81.6033	GMVAE-Poisson-BBKNN-256x64
1965	70.0344	75.0633	76.81	89.2076	75.1937	81.6033	GMVAE-Poisson-BBKNN-256x64
1966	69.9723	74.8847	76.7463	88.9554	75.0161	81.3933	GMVAE-Poisson-BBKNN-256x64
1967	70.052	74.9055	76.8068	88.955	75.0369	81.4053	GMVAE-Poisson-BBKNN-256x64
1968	70.052	74.9055	76.8068	88.955	75.0369	81.4053	GMVAE-Poisson-BBKNN-256x64
1969	70.0225	74.8978	76.7844	88.9551	75.0292	81.4008	GMVAE-Poisson-BBKNN-256x64
1970	70.0225	74.8978	76.7844	88.9551	75.0292	81.4008	GMVAE-Poisson-BBKNN-256x64
1971	70.0225	74.8978	76.7844	88.9551	75.0292	81.4008	GMVAE-Poisson-BBKNN-256x64
1972	70.0225	74.8978	76.7844	88.9551	75.0292	81.4008	GMVAE-Poisson-BBKNN-256x64
1973	70.0225	74.8978	76.7844	88.9551	75.0292	81.4008	GMVAE-Poisson-BBKNN-256x64
1974	70.0371	74.9016	76.7956	88.9551	75.033	81.4031	GMVAE-Poisson-BBKNN-256x64
1975	70.0371	74.9016	76.7956	88.9551	75.033	81.4031	GMVAE-Poisson-BBKNN-256x64
1976	70.0371	74.9016	76.7956	88.9551	75.033	81.4031	GMVAE-Poisson-BBKNN-256x64
1977	70.0371	74.9016	76.7956	88.9551	75.033	81.4031	GMVAE-Poisson-BBKNN-256x64
1978	70.0371	74.9016	76.7956	88.9551	75.033	81.4031	GMVAE-Poisson-BBKNN-256x64
1979	70.0371	74.9016	76.7956	88.9551	75.033	81.4031	GMVAE-Poisson-BBKNN-256x64
1980	70.0371	74.9016	76.7956	88.9551	75.033	81.4031	GMVAE-Poisson-BBKNN-256x64
1981	70.0371	74.9016	76.7956	88.9551	75.033	81.4031	GMVAE-Poisson-BBKNN-256x64
1982	70.0371	74.9016	76.7956	88.9551	75.033	81.4031	GMVAE-Poisson-BBKNN-256x64
1983	70.0371	74.9016	76.7956	88.9551	75.033	81.4031	GMVAE-Poisson-BBKNN-256x64
1984	70.0371	74.9016	76.7956	88.9551	75.033	81.4031	GMVAE-Poisson-BBKNN-256x64
1985	70.0371	74.9016	76.7956	88.9551	75.033	81.4031	GMVAE-Poisson-BBKNN-256x64
1986	70.0371	74.9016	76.7956	88.9551	75.033	81.4031	GMVAE-Poisson-BBKNN-256x64
1987	70.1246	75.0781	76.8776	89.1788	75.2084	81.6	GMVAE-Poisson-BBKNN-256x64
1988	70.1246	75.0781	76.8776	89.1788	75.2084	81.6	GMVAE-Poisson-BBKNN-256x64
1989	69.9046	74.8705	76.6957	88.9774	75.0019	81.3941	GMVAE-Poisson-BBKNN-256x64
1990	69.9046	74.8705	76.6957	88.9774	75.0019	81.3941	GMVAE-Poisson-BBKNN-256x64
1991	69.9046	74.8705	76.6957	88.9774	75.0019	81.3941	GMVAE-Poisson-BBKNN-256x64
1992	69.9046	74.8705	76.6957	88.9774	75.0019	81.3941	GMVAE-Poisson-BBKNN-256x64
1993	69.9331	74.878	76.7174	88.9772	75.0094	81.3984	GMVAE-Poisson-BBKNN-256x64
1994	69.9046	74.8705	76.6957	88.9774	75.0019	81.3941	GMVAE-Poisson-BBKNN-256x64
1995	69.9046	74.8705	76.6957	88.9774	75.0019	81.3941	GMVAE-Poisson-BBKNN-256x64
1996	69.9046	74.8705	76.6957	88.9774	75.0019	81.3941	GMVAE-Poisson-BBKNN-256x64
1997	70.1478	75.0848	76.8941	89.1757	75.2152	81.6027	GMVAE-Poisson-BBKNN-256x64
1998	70.1714	75.0594	76.9134	89.1548	75.1899	81.579	GMVAE-Poisson-BBKNN-256x64
[truncated: 1,490 more rows]

## Sheet: AEs-256x32
	ARIS	AMIS	FMS	HS	CS	VM	Method
0	72.0602	78.2307	78.2581	89.3906	78.3448	83.504	VAE-Poisson-256x32
1	72.0602	78.2307	78.2581	89.3906	78.3448	83.504	VAE-Poisson-256x32
2	72.0602	78.2307	78.2581	89.3906	78.3448	83.504	VAE-Poisson-256x32
3	72.1512	78.1907	78.3553	89.6643	78.3051	83.6006	VAE-Poisson-256x32
4	72.1512	78.1907	78.3553	89.6643	78.3051	83.6006	VAE-Poisson-256x32
5	72.1512	78.1907	78.3553	89.6643	78.3051	83.6006	VAE-Poisson-256x32
6	72.1512	78.1907	78.3553	89.6643	78.3051	83.6006	VAE-Poisson-256x32
7	72.1512	78.1907	78.3553	89.6643	78.3051	83.6006	VAE-Poisson-256x32
8	72.1512	78.1907	78.3553	89.6643	78.3051	83.6006	VAE-Poisson-256x32
9	72.1512	78.1907	78.3553	89.6643	78.3051	83.6006	VAE-Poisson-256x32
10	72.1512	78.1907	78.3553	89.6643	78.3051	83.6006	VAE-Poisson-256x32
11	72.1512	78.1907	78.3553	89.6643	78.3051	83.6006	VAE-Poisson-256x32
12	72.1512	78.1907	78.3553	89.6643	78.3051	83.6006	VAE-Poisson-256x32
13	72.1512	78.1907	78.3553	89.6643	78.3051	83.6006	VAE-Poisson-256x32
14	72.2119	78.2622	78.4034	89.727	78.3762	83.6684	VAE-Poisson-256x32
15	72.2119	78.2622	78.4034	89.727	78.3762	83.6684	VAE-Poisson-256x32
16	72.2119	78.2622	78.4034	89.727	78.3762	83.6684	VAE-Poisson-256x32
17	72.2119	78.2622	78.4034	89.727	78.3762	83.6684	VAE-Poisson-256x32
18	72.2119	78.2622	78.4034	89.727	78.3762	83.6684	VAE-Poisson-256x32
19	72.2119	78.2622	78.4034	89.727	78.3762	83.6684	VAE-Poisson-256x32
20	72.2119	78.2622	78.4034	89.727	78.3762	83.6684	VAE-Poisson-256x32
21	72.2119	78.2622	78.4034	89.727	78.3762	83.6684	VAE-Poisson-256x32
22	72.2119	78.2622	78.4034	89.727	78.3762	83.6684	VAE-Poisson-256x32
23	72.2119	78.2622	78.4034	89.727	78.3762	83.6684	VAE-Poisson-256x32
24	72.2119	78.2622	78.4034	89.727	78.3762	83.6684	VAE-Poisson-256x32
25	72.2119	78.2622	78.4034	89.727	78.3762	83.6684	VAE-Poisson-256x32
26	72.2119	78.2622	78.4034	89.727	78.3762	83.6684	VAE-Poisson-256x32
27	72.2119	78.2622	78.4034	89.727	78.3762	83.6684	VAE-Poisson-256x32
28	72.2119	78.2622	78.4034	89.727	78.3762	83.6684	VAE-Poisson-256x32
29	72.2119	78.2622	78.4034	89.727	78.3762	83.6684	VAE-Poisson-256x32
30	72.2119	78.2622	78.4034	89.727	78.3762	83.6684	VAE-Poisson-256x32
31	72.2119	78.2622	78.4034	89.727	78.3762	83.6684	VAE-Poisson-256x32
32	72.1832	78.2299	78.3797	89.6928	78.3442	83.6353	VAE-Poisson-256x32
33	72.1225	78.1585	78.3316	89.6301	78.2731	83.5675	VAE-Poisson-256x32
34	72.1225	78.1585	78.3316	89.6301	78.2731	83.5675	VAE-Poisson-256x32
35	72.1225	78.1585	78.3316	89.6301	78.2731	83.5675	VAE-Poisson-256x32
36	72.1225	78.1585	78.3316	89.6301	78.2731	83.5675	VAE-Poisson-256x32
37	67.4729	73.6162	74.8285	89.3252	73.754	80.7962	VAE-Poisson-256x32
38	67.4729	73.6162	74.8285	89.3252	73.754	80.7962	VAE-Poisson-256x32
39	67.4729	73.6162	74.8285	89.3252	73.754	80.7962	VAE-Poisson-256x32
40	67.4729	73.6162	74.8285	89.3252	73.754	80.7962	VAE-Poisson-256x32
41	67.4729	73.6162	74.8285	89.3252	73.754	80.7962	VAE-Poisson-256x32
42	67.4729	73.6162	74.8285	89.3252	73.754	80.7962	VAE-Poisson-256x32
43	67.4729	73.6162	74.8285	89.3252	73.754	80.7962	VAE-Poisson-256x32
44	67.4729	73.6162	74.8285	89.3252	73.754	80.7962	VAE-Poisson-256x32
45	67.4729	73.6162	74.8285	89.3252	73.754	80.7962	VAE-Poisson-256x32
46	67.4729	73.6162	74.8285	89.3252	73.754	80.7962	VAE-Poisson-256x32
47	67.4729	73.6162	74.8285	89.3252	73.754	80.7962	VAE-Poisson-256x32
48	67.4729	73.6162	74.8285	89.3252	73.754	80.7962	VAE-Poisson-256x32
49	67.4729	73.6162	74.8285	89.3252	73.754	80.7962	VAE-Poisson-256x32
50	67.4729	73.6162	74.8285	89.3252	73.754	80.7962	VAE-Poisson-256x32
51	67.4729	73.6162	74.8285	89.3252	73.754	80.7962	VAE-Poisson-256x32
52	67.4729	73.6162	74.8285	89.3252	73.754	80.7962	VAE-Poisson-256x32
53	67.4729	73.6162	74.8285	89.3252	73.754	80.7962	VAE-Poisson-256x32
54	67.4729	73.6162	74.8285	89.3252	73.754	80.7962	VAE-Poisson-256x32
55	67.4729	73.6162	74.8285	89.3252	73.754	80.7962	VAE-Poisson-256x32
56	67.4729	73.6162	74.8285	89.3252	73.754	80.7962	VAE-Poisson-256x32
57	67.4729	73.6162	74.8285	89.3252	73.754	80.7962	VAE-Poisson-256x32
58	67.4729	73.6162	74.8285	89.3252	73.754	80.7962	VAE-Poisson-256x32
59	67.4729	73.6162	74.8285	89.3252	73.754	80.7962	VAE-Poisson-256x32
60	67.4729	73.6162	74.8285	89.3252	73.754	80.7962	VAE-Poisson-256x32
61	67.4729	73.6162	74.8285	89.3252	73.754	80.7962	VAE-Poisson-256x32
62	67.4729	73.6162	74.8285	89.3252	73.754	80.7962	VAE-Poisson-256x32
63	67.411	73.5578	74.78	89.2832	73.6958	80.7441	VAE-Poisson-256x32
64	67.411	73.5578	74.78	89.2832	73.6958	80.7441	VAE-Poisson-256x32
65	67.411	73.5578	74.78	89.2832	73.6958	80.7441	VAE-Poisson-256x32
66	67.411	73.5578	74.78	89.2832	73.6958	80.7441	VAE-Poisson-256x32
67	67.411	73.5578	74.78	89.2832	73.6958	80.7441	VAE-Poisson-256x32
68	67.411	73.5578	74.78	89.2832	73.6958	80.7441	VAE-Poisson-256x32
69	67.411	73.5578	74.78	89.2832	73.6958	80.7441	VAE-Poisson-256x32
70	67.411	73.5578	74.78	89.2832	73.6958	80.7441	VAE-Poisson-256x32
71	67.411	73.5578	74.78	89.2832	73.6958	80.7441	VAE-Poisson-256x32
72	67.411	73.5578	74.78	89.2832	73.6958	80.7441	VAE-Poisson-256x32
73	67.411	73.5578	74.78	89.2832	73.6958	80.7441	VAE-Poisson-256x32
74	67.411	73.5578	74.78	89.2832	73.6958	80.7441	VAE-Poisson-256x32
75	67.411	73.5578	74.78	89.2832	73.6958	80.7441	VAE-Poisson-256x32
76	67.411	73.5578	74.78	89.2832	73.6958	80.7441	VAE-Poisson-256x32
77	67.411	73.5578	74.78	89.2832	73.6958	80.7441	VAE-Poisson-256x32
78	67.411	73.5578	74.78	89.2832	73.6958	80.7441	VAE-Poisson-256x32
79	67.411	73.5578	74.78	89.2832	73.6958	80.7441	VAE-Poisson-256x32
80	67.4697	73.6235	74.8259	89.3366	73.7613	80.8052	VAE-Poisson-256x32
81	67.4697	73.6235	74.8259	89.3366	73.7613	80.8052	VAE-Poisson-256x32
82	67.4697	73.6235	74.8259	89.3366	73.7613	80.8052	VAE-Poisson-256x32
83	67.4697	73.6235	74.8259	89.3366	73.7613	80.8052	VAE-Poisson-256x32
84	67.4697	73.6235	74.8259	89.3366	73.7613	80.8052	VAE-Poisson-256x32
85	67.4697	73.6235	74.8259	89.3366	73.7613	80.8052	VAE-Poisson-256x32
86	67.4697	73.6235	74.8259	89.3366	73.7613	80.8052	VAE-Poisson-256x32
87	67.4697	73.6235	74.8259	89.3366	73.7613	80.8052	VAE-Poisson-256x32
88	67.4697	73.6235	74.8259	89.3366	73.7613	80.8052	VAE-Poisson-256x32
89	67.4697	73.6235	74.8259	89.3366	73.7613	80.8052	VAE-Poisson-256x32
90	67.4697	73.6235	74.8259	89.3366	73.7613	80.8052	VAE-Poisson-256x32
91	67.4697	73.6235	74.8259	89.3366	73.7613	80.8052	VAE-Poisson-256x32
92	67.4697	73.6235	74.8259	89.3366	73.7613	80.8052	VAE-Poisson-256x32
93	67.4697	73.6235	74.8259	89.3366	73.7613	80.8052	VAE-Poisson-256x32
94	67.4697	73.6235	74.8259	89.3366	73.7613	80.8052	VAE-Poisson-256x32
95	67.4697	73.6235	74.8259	89.3366	73.7613	80.8052	VAE-Poisson-256x32
96	67.4697	73.6235	74.8259	89.3366	73.7613	80.8052	VAE-Poisson-256x32
97	55.8831	65.2805	65.1069	80.3293	65.4584	72.1354	VAE-NB-256x32
98	55.8831	65.2805	65.1069	80.3293	65.4584	72.1354	VAE-NB-256x32
99	55.8831	65.2805	65.1069	80.3293	65.4584	72.1354	VAE-NB-256x32
100	55.8831	65.2805	65.1069	80.3293	65.4584	72.1354	VAE-NB-256x32
101	55.8831	65.2805	65.1069	80.3293	65.4584	72.1354	VAE-NB-256x32
102	55.7382	65.1682	64.967	80.121	65.3468	71.9837	VAE-NB-256x32
103	55.7382	65.1682	64.967	80.121	65.3468	71.9837	VAE-NB-256x32
104	55.8831	65.2805	65.1069	80.3293	65.4584	72.1354	VAE-NB-256x32
105	55.8831	65.2805	65.1069	80.3293	65.4584	72.1354	VAE-NB-256x32
106	55.8831	65.2805	65.1069	80.3293	65.4584	72.1354	VAE-NB-256x32
107	55.8831	65.2805	65.1069	80.3293	65.4584	72.1354	VAE-NB-256x32
108	55.8831	65.2805	65.1069	80.3293	65.4584	72.1354	VAE-NB-256x32
109	55.8831	65.2805	65.1069	80.3293	65.4584	72.1354	VAE-NB-256x32
110	51.0756	62.9644	61.4862	82.7154	63.1511	71.6212	VAE-ZINB-256x32
111	51.0756	62.9644	61.4862	82.7154	63.1511	71.6212	VAE-ZINB-256x32
112	51.0756	62.9644	61.4862	82.7154	63.1511	71.6212	VAE-ZINB-256x32
113	51.0733	62.9601	61.4851	82.7169	63.1468	71.619	VAE-ZINB-256x32
114	51.0733	62.9601	61.4851	82.7169	63.1468	71.619	VAE-ZINB-256x32
115	51.0733	62.9601	61.4851	82.7169	63.1468	71.619	VAE-ZINB-256x32
116	51.0733	62.9601	61.4851	82.7169	63.1468	71.619	VAE-ZINB-256x32
117	51.0733	62.9601	61.4851	82.7169	63.1468	71.619	VAE-ZINB-256x32
118	51.0733	62.9601	61.4851	82.7169	63.1468	71.619	VAE-ZINB-256x32
119	51.0733	62.9601	61.4851	82.7169	63.1468	71.619	VAE-ZINB-256x32
120	51.0733	62.9601	61.4851	82.7169	63.1468	71.619	VAE-ZINB-256x32
121	51.0733	62.9601	61.4851	82.7169	63.1468	71.619	VAE-ZINB-256x32
122	51.0494	62.9036	61.4645	82.6211	63.0906	71.547	VAE-ZINB-256x32
123	51.0494	62.9036	61.4645	82.6211	63.0906	71.547	VAE-ZINB-256x32
124	51.0494	62.9036	61.4645	82.6211	63.0906	71.547	VAE-ZINB-256x32
125	51.0494	62.9036	61.4645	82.6211	63.0906	71.547	VAE-ZINB-256x32
126	51.0494	62.9036	61.4645	82.6211	63.0906	71.547	VAE-ZINB-256x32
127	51.0494	62.9036	61.4645	82.6211	63.0906	71.547	VAE-ZINB-256x32
128	51.0494	62.9036	61.4645	82.6211	63.0906	71.547	VAE-ZINB-256x32
129	51.0204	62.88	61.4353	82.6066	63.0671	71.5264	VAE-ZINB-256x32
130	51.044	62.9017	61.4602	82.6213	63.0886	71.5458	VAE-ZINB-256x32
131	51.044	62.9017	61.4602	82.6213	63.0886	71.5458	VAE-ZINB-256x32
132	51.044	62.9017	61.4602	82.6213	63.0886	71.5458	VAE-ZINB-256x32
133	51.044	62.9017	61.4602	82.6213	63.0886	71.5458	VAE-ZINB-256x32
134	51.044	62.9017	61.4602	82.6213	63.0886	71.5458	VAE-ZINB-256x32
135	51.044	62.9017	61.4602	82.6213	63.0886	71.5458	VAE-ZINB-256x32
136	51.044	62.9017	61.4602	82.6213	63.0886	71.5458	VAE-ZINB-256x32
137	51.044	62.9017	61.4602	82.6213	63.0886	71.5458	VAE-ZINB-256x32
138	51.044	62.9017	61.4602	82.6213	63.0886	71.5458	VAE-ZINB-256x32
139	51.044	62.9017	61.4602	82.6213	63.0886	71.5458	VAE-ZINB-256x32
140	51.044	62.9017	61.4602	82.6213	63.0886	71.5458	VAE-ZINB-256x32
141	51.0494	62.9036	61.4645	82.6211	63.0906	71.547	VAE-ZINB-256x32
142	51.0494	62.9036	61.4645	82.6211	63.0906	71.547	VAE-ZINB-256x32
143	51.0494	62.9036	61.4645	82.6211	63.0906	71.547	VAE-ZINB-256x32
144	51.0494	62.9036	61.4645	82.6211	63.0906	71.547	VAE-ZINB-256x32
145	51.0494	62.9036	61.4645	82.6211	63.0906	71.547	VAE-ZINB-256x32
146	51.0494	62.9036	61.4645	82.6211	63.0906	71.547	VAE-ZINB-256x32
147	51.0494	62.9036	61.4645	82.6211	63.0906	71.547	VAE-ZINB-256x32
148	51.0494	62.9036	61.4645	82.6211	63.0906	71.547	VAE-ZINB-256x32
149	51.0494	62.9036	61.4645	82.6211	63.0906	71.547	VAE-ZINB-256x32
150	51.0494	62.9036	61.4645	82.6211	63.0906	71.547	VAE-ZINB-256x32
151	51.0494	62.9036	61.4645	82.6211	63.0906	71.547	VAE-ZINB-256x32
152	67.3565	72.845	74.7948	88.9079	72.9866	80.1644	VAE-Poisson-BBKNN-256x32
153	67.2684	72.859	74.7385	89.1093	73.0005	80.2545	VAE-Poisson-BBKNN-256x32
154	67.2684	72.859	74.7385	89.1093	73.0005	80.2545	VAE-Poisson-BBKNN-256x32
155	67.2684	72.859	74.7385	89.1093	73.0005	80.2545	VAE-Poisson-BBKNN-256x32
156	67.2684	72.859	74.7385	89.1093	73.0005	80.2545	VAE-Poisson-BBKNN-256x32
157	67.9796	73.0723	75.268	88.8826	73.2131	80.2905	VAE-Poisson-BBKNN-256x32
158	67.6422	72.505	74.9691	88.1688	72.6487	79.6599	VAE-Poisson-BBKNN-256x32
159	67.6422	72.505	74.9691	88.1688	72.6487	79.6599	VAE-Poisson-BBKNN-256x32
160	67.6422	72.505	74.9691	88.1688	72.6487	79.6599	VAE-Poisson-BBKNN-256x32
161	67.6422	72.505	74.9691	88.1688	72.6487	79.6599	VAE-Poisson-BBKNN-256x32
162	67.6422	72.505	74.9691	88.1688	72.6487	79.6599	VAE-Poisson-BBKNN-256x32
163	67.7367	72.5513	75.0438	88.2283	72.6949	79.7119	VAE-Poisson-BBKNN-256x32
164	67.2869	71.4452	74.6589	87.9902	71.5956	78.9507	VAE-Poisson-BBKNN-256x32
165	67.2869	71.4452	74.6589	87.9902	71.5956	78.9507	VAE-Poisson-BBKNN-256x32
166	68.2069	72.7702	75.4024	88.2659	72.9129	79.8582	VAE-Poisson-BBKNN-256x32
167	67.8103	72.5834	75.1	88.2419	72.7268	79.7366	VAE-Poisson-BBKNN-256x32
168	66.6114	71.1008	74.1456	88.0018	71.2525	78.7464	VAE-Poisson-BBKNN-256x32
169	61.5596	69.246	70.2961	87.9473	69.4039	77.583	VAE-Poisson-BBKNN-256x32
170	61.5596	69.246	70.2961	87.9473	69.4039	77.583	VAE-Poisson-BBKNN-256x32
171	61.7237	69.3774	70.4187	88.006	69.5349	77.6876	VAE-Poisson-BBKNN-256x32
172	61.7237	69.3774	70.4187	88.006	69.5349	77.6876	VAE-Poisson-BBKNN-256x32
173	61.4781	69.2551	70.2309	88.0131	69.413	77.6142	VAE-Poisson-BBKNN-256x32
174	61.4806	69.2473	70.2315	87.9991	69.4053	77.604	VAE-Poisson-BBKNN-256x32
175	63.3045	70.5767	71.6342	88.5774	70.7288	78.6532	VAE-Poisson-BBKNN-256x32
176	63.3045	70.5767	71.6342	88.5774	70.7288	78.6532	VAE-Poisson-BBKNN-256x32
177	62.9684	70.2618	71.4003	88.5597	70.4153	78.4521	VAE-Poisson-BBKNN-256x32
178	62.9684	70.2618	71.4003	88.5597	70.4153	78.4521	VAE-Poisson-BBKNN-256x32
179	62.9684	70.2618	71.4003	88.5597	70.4153	78.4521	VAE-Poisson-BBKNN-256x32
180	62.9684	70.2618	71.4003	88.5597	70.4153	78.4521	VAE-Poisson-BBKNN-256x32
181	62.9684	70.2618	71.4003	88.5597	70.4153	78.4521	VAE-Poisson-BBKNN-256x32
182	62.9684	70.2618	71.4003	88.5597	70.4153	78.4521	VAE-Poisson-BBKNN-256x32
183	67.4875	71.9398	74.8467	88.8423	72.0875	79.5927	VAE-Poisson-BBKNN-256x32
184	67.1236	71.2844	74.5444	88.0719	71.4354	78.8861	VAE-Poisson-BBKNN-256x32
185	67.1016	71.5811	74.4938	88.0266	71.7307	79.0475	VAE-Poisson-BBKNN-256x32
186	67.1016	71.5811	74.4938	88.0266	71.7307	79.0475	VAE-Poisson-BBKNN-256x32
187	67.4833	71.7239	74.786	88.0292	71.873	79.1349	VAE-Poisson-BBKNN-256x32
188	67.4113	71.6942	74.731	88.0291	71.8434	79.1169	VAE-Poisson-BBKNN-256x32
189	62.2963	69.8584	70.8966	88.4809	70.0136	78.1714	VAE-Poisson-BBKNN-256x32
190	62.2963	69.8584	70.8966	88.4809	70.0136	78.1714	VAE-Poisson-BBKNN-256x32
191	62.2963	69.8584	70.8966	88.4809	70.0136	78.1714	VAE-Poisson-BBKNN-256x32
192	62.2963	69.8584	70.8966	88.4809	70.0136	78.1714	VAE-Poisson-BBKNN-256x32
193	60.1081	69.4447	69.3016	89.2737	69.5996	78.2185	VAE-NB-BBKNN-256x32
194	60.1081	69.4447	69.3016	89.2737	69.5996	78.2185	VAE-NB-BBKNN-256x32
195	60.1081	69.4447	69.3016	89.2737	69.5996	78.2185	VAE-NB-BBKNN-256x32
196	60.1081	69.4447	69.3016	89.2737	69.5996	78.2185	VAE-NB-BBKNN-256x32
197	60.1081	69.4447	69.3016	89.2737	69.5996	78.2185	VAE-NB-BBKNN-256x32
198	60.1081	69.4447	69.3016	89.2737	69.5996	78.2185	VAE-NB-BBKNN-256x32
199	60.6809	69.6744	69.7195	89.201	69.8286	78.3349	VAE-NB-BBKNN-256x32
200	60.0283	69.4559	69.2273	89.2694	69.6107	78.2239	VAE-NB-BBKNN-256x32
201	60.0122	69.451	69.215	89.2693	69.6058	78.2207	VAE-NB-BBKNN-256x32
202	60.0122	69.451	69.215	89.2693	69.6058	78.2207	VAE-NB-BBKNN-256x32
203	60.0122	69.451	69.215	89.2693	69.6058	78.2207	VAE-NB-BBKNN-256x32
204	60.0122	69.451	69.215	89.2693	69.6058	78.2207	VAE-NB-BBKNN-256x32
205	60.0122	69.451	69.215	89.2693	69.6058	78.2207	VAE-NB-BBKNN-256x32
206	60.6649	69.6695	69.7073	89.2009	69.8237	78.3317	VAE-NB-BBKNN-256x32
207	60.6649	69.6695	69.7073	89.2009	69.8237	78.3317	VAE-NB-BBKNN-256x32
208	60.6649	69.6695	69.7073	89.2009	69.8237	78.3317	VAE-NB-BBKNN-256x32
209	60.7348	69.69	69.7741	89.2436	69.8441	78.361	VAE-NB-BBKNN-256x32
210	60.0011	69.5195	69.2277	89.4333	69.6739	78.3267	VAE-NB-BBKNN-256x32
211	61.1635	70.2902	70.0543	89.5302	70.4418	78.8472	VAE-NB-BBKNN-256x32
212	61.1635	70.2902	70.0543	89.5302	70.4418	78.8472	VAE-NB-BBKNN-256x32
213	61.1635	70.2902	70.0543	89.5302	70.4418	78.8472	VAE-NB-BBKNN-256x32
214	61.091	70.218	69.994	89.4513	70.3699	78.7715	VAE-NB-BBKNN-256x32
215	61.091	70.218	69.994	89.4513	70.3699	78.7715	VAE-NB-BBKNN-256x32
216	61.091	70.218	69.994	89.4513	70.3699	78.7715	VAE-NB-BBKNN-256x32
217	61.091	70.218	69.994	89.4513	70.3699	78.7715	VAE-NB-BBKNN-256x32
218	61.091	70.218	69.994	89.4513	70.3699	78.7715	VAE-NB-BBKNN-256x32
219	61.091	70.218	69.994	89.4513	70.3699	78.7715	VAE-NB-BBKNN-256x32
220	61.091	70.218	69.994	89.4513	70.3699	78.7715	VAE-NB-BBKNN-256x32
221	61.091	70.218	69.994	89.4513	70.3699	78.7715	VAE-NB-BBKNN-256x32
222	61.091	70.218	69.994	89.4513	70.3699	78.7715	VAE-NB-BBKNN-256x32
223	61.091	70.218	69.994	89.4513	70.3699	78.7715	VAE-NB-BBKNN-256x32
224	61.091	70.218	69.994	89.4513	70.3699	78.7715	VAE-NB-BBKNN-256x32
225	61.7061	70.4188	70.466	89.4567	70.5701	78.8989	VAE-NB-BBKNN-256x32
226	60.989	70.1598	69.916	89.4517	70.312	78.7354	VAE-NB-BBKNN-256x32
227	60.9057	70.1216	69.8522	89.4516	70.2739	78.7114	VAE-NB-BBKNN-256x32
228	60.1496	69.6151	69.345	89.5051	69.769	78.4143	VAE-NB-BBKNN-256x32
229	60.1496	69.6151	69.345	89.5051	69.769	78.4143	VAE-NB-BBKNN-256x32
230	60.1496	69.6151	69.345	89.5051	69.769	78.4143	VAE-NB-BBKNN-256x32
231	60.1496	69.6151	69.345	89.5051	69.769	78.4143	VAE-NB-BBKNN-256x32
232	60.0592	69.5939	69.2757	89.5044	69.7479	78.4007	VAE-NB-BBKNN-256x32
233	61.8139	70.5205	70.5516	89.5452	70.6714	78.9966	VAE-NB-BBKNN-256x32
234	60.0194	69.5744	69.2464	89.4964	69.7285	78.3854	VAE-NB-BBKNN-256x32
235	60.0194	69.5744	69.2464	89.4964	69.7285	78.3854	VAE-NB-BBKNN-256x32
236	59.9548	69.5398	69.196	89.4712	69.694	78.3539	VAE-NB-BBKNN-256x32
237	59.9607	69.5355	69.2025	89.4815	69.6897	78.3551	VAE-NB-BBKNN-256x32
238	59.9607	69.5355	69.2025	89.4815	69.6897	78.3551	VAE-NB-BBKNN-256x32
239	60.0985	69.543	69.2736	89.2937	69.6975	78.2879	VAE-NB-BBKNN-256x32
240	60.0985	69.543	69.2736	89.2937	69.6975	78.2879	VAE-NB-BBKNN-256x32
241	60.0713	69.5198	69.2529	89.2779	69.6744	78.2673	VAE-NB-BBKNN-256x32
242	60.049	69.5142	69.2356	89.2771	69.6688	78.2635	VAE-NB-BBKNN-256x32
243	60.0237	69.5548	69.2508	89.4819	69.709	78.3674	VAE-NB-BBKNN-256x32
244	60.0237	69.5548	69.2508	89.4819	69.709	78.3674	VAE-NB-BBKNN-256x32
245	60.027	69.5087	69.2184	89.2763	69.6633	78.2597	VAE-NB-BBKNN-256x32
246	60.027	69.5087	69.2184	89.2763	69.6633	78.2597	VAE-NB-BBKNN-256x32
247	60.027	69.5087	69.2184	89.2763	69.6633	78.2597	VAE-NB-BBKNN-256x32
248	60.027	69.5087	69.2184	89.2763	69.6633	78.2597	VAE-NB-BBKNN-256x32
249	60.027	69.5087	69.2184	89.2763	69.6633	78.2597	VAE-NB-BBKNN-256x32
250	60.027	69.5087	69.2184	89.2763	69.6633	78.2597	VAE-NB-BBKNN-256x32
251	60.027	69.5087	69.2184	89.2763	69.6633	78.2597	VAE-NB-BBKNN-256x32
252	60.027	69.5087	69.2184	89.2763	69.6633	78.2597	VAE-NB-BBKNN-256x32
253	60.027	69.5087	69.2184	89.2763	69.6633	78.2597	VAE-NB-BBKNN-256x32
254	60.027	69.5087	69.2184	89.2763	69.6633	78.2597	VAE-NB-BBKNN-256x32
255	60.027	69.5087	69.2184	89.2763	69.6633	78.2597	VAE-NB-BBKNN-256x32
256	61.6021	70.3514	70.3914	89.4463	70.503	78.8529	VAE-NB-BBKNN-256x32
257	61.6021	70.3514	70.3914	89.4463	70.503	78.8529	VAE-NB-BBKNN-256x32
258	61.5291	70.2905	70.3287	89.3782	70.4423	78.7885	VAE-NB-BBKNN-256x32
259	60.2171	69.5026	69.3711	89.1915	69.6574	78.2233	VAE-NB-BBKNN-256x32
260	57.0121	68.6816	66.93	89.4395	68.8384	77.7982	VAE-NB-BBKNN-256x32
261	57.0121	68.6816	66.93	89.4395	68.8384	77.7982	VAE-NB-BBKNN-256x32
262	57.0121	68.6816	66.93	89.4395	68.8384	77.7982	VAE-NB-BBKNN-256x32
263	57.0121	68.6816	66.93	89.4395	68.8384	77.7982	VAE-NB-BBKNN-256x32
264	59.0754	69.3962	68.5124	89.4776	69.5508	78.2657	VAE-NB-BBKNN-256x32
265	56.7292	66.7813	66.4283	86.156	66.9485	75.3474	VAE-ZINB-BBKNN-256x32
266	56.7292	66.7813	66.4283	86.156	66.9485	75.3474	VAE-ZINB-BBKNN-256x32
267	49.8648	62.7941	60.8689	84.7156	62.9793	72.248	VAE-ZINB-BBKNN-256x32
268	51.8725	64.005	62.5268	85.2907	64.1849	73.2478	VAE-ZINB-BBKNN-256x32
269	49.5008	62.618	60.544	84.5349	62.804	72.0669	VAE-ZINB-BBKNN-256x32
270	49.5008	62.618	60.544	84.5349	62.804	72.0669	VAE-ZINB-BBKNN-256x32
271	49.5008	62.618	60.544	84.5349	62.804	72.0669	VAE-ZINB-BBKNN-256x32
272	49.561	62.6396	60.5643	84.471	62.8258	72.058	VAE-ZINB-BBKNN-256x32
273	49.561	62.6396	60.5643	84.471	62.8258	72.058	VAE-ZINB-BBKNN-256x32
274	51.1642	63.367	61.8231	84.365	63.5505	72.4932	VAE-ZINB-BBKNN-256x32
275	51.1642	63.367	61.8231	84.365	63.5505	72.4932	VAE-ZINB-BBKNN-256x32
276	51.1642	63.367	61.8231	84.365	63.5505	72.4932	VAE-ZINB-BBKNN-256x32
277	51.1642	63.367	61.8231	84.365	63.5505	72.4932	VAE-ZINB-BBKNN-256x32
278	51.1642	63.367	61.8231	84.365	63.5505	72.4932	VAE-ZINB-BBKNN-256x32
279	51.0711	63.2893	61.7454	84.2906	63.4732	72.4155	VAE-ZINB-BBKNN-256x32
280	51.0711	63.2893	61.7454	84.2906	63.4732	72.4155	VAE-ZINB-BBKNN-256x32
281	51.0711	63.2893	61.7454	84.2906	63.4732	72.4155	VAE-ZINB-BBKNN-256x32
282	51.0711	63.2893	61.7454	84.2906	63.4732	72.4155	VAE-ZINB-BBKNN-256x32
283	51.0711	63.2893	61.7454	84.2906	63.4732	72.4155	VAE-ZINB-BBKNN-256x32
284	51.0711	63.2893	61.7454	84.2906	63.4732	72.4155	VAE-ZINB-BBKNN-256x32
285	50.911	63.2551	61.6556	84.4082	63.4388	72.4364	VAE-ZINB-BBKNN-256x32
286	49.7009	62.676	60.699	84.5785	62.862	72.1209	VAE-ZINB-BBKNN-256x32
287	49.7009	62.676	60.699	84.5785	62.862	72.1209	VAE-ZINB-BBKNN-256x32
288	49.7009	62.676	60.699	84.5785	62.862	72.1209	VAE-ZINB-BBKNN-256x32
289	50.9543	63.3789	61.6653	84.46	63.5621	72.5358	VAE-ZINB-BBKNN-256x32
290	50.9543	63.3789	61.6653	84.46	63.5621	72.5358	VAE-ZINB-BBKNN-256x32
291	50.9543	63.3789	61.6653	84.46	63.5621	72.5358	VAE-ZINB-BBKNN-256x32
292	86.7855	82.7734	89.8571	82.8695	88.9641	85.8087	VAE-Poisson-Harmony-256x32
293	86.7855	82.7734	89.8571	82.8695	88.9641	85.8087	VAE-Poisson-Harmony-256x32
294	86.7855	82.7734	89.8571	82.8695	88.9641	85.8087	VAE-Poisson-Harmony-256x32
295	86.7855	82.7734	89.8571	82.8695	88.9641	85.8087	VAE-Poisson-Harmony-256x32
296	86.7855	82.7734	89.8571	82.8695	88.9641	85.8087	VAE-Poisson-Harmony-256x32
297	86.7855	82.7734	89.8571	82.8695	88.9641	85.8087	VAE-Poisson-Harmony-256x32
298	86.6238	82.6639	89.73	82.7607	88.8382	85.6918	VAE-Poisson-Harmony-256x32
299	86.6238	82.6639	89.73	82.7607	88.8382	85.6918	VAE-Poisson-Harmony-256x32
300	93.0602	87.9733	94.5342	89.1368	88.0421	88.5861	VAE-Poisson-Harmony-256x32
301	86.6238	82.6639	89.73	82.7607	88.8382	85.6918	VAE-Poisson-Harmony-256x32
302	86.6238	82.6639	89.73	82.7607	88.8382	85.6918	VAE-Poisson-Harmony-256x32
303	93.0602	87.9733	94.5342	89.1368	88.0421	88.5861	VAE-Poisson-Harmony-256x32
304	93.0602	87.9733	94.5342	89.1368	88.0421	88.5861	VAE-Poisson-Harmony-256x32
305	92.9508	87.3907	94.4475	89.1519	87.4634	88.2996	VAE-Poisson-Harmony-256x32
306	93.1249	88.0191	94.585	89.2095	88.0876	88.645	VAE-Poisson-Harmony-256x32
307	92.9508	87.3907	94.4475	89.1519	87.4634	88.2996	VAE-Poisson-Harmony-256x32
308	92.9508	87.3907	94.4475	89.1519	87.4634	88.2996	VAE-Poisson-Harmony-256x32
309	92.9508	87.3907	94.4475	89.1519	87.4634	88.2996	VAE-Poisson-Harmony-256x32
310	92.9508	87.3907	94.4475	89.1519	87.4634	88.2996	VAE-Poisson-Harmony-256x32
311	93.0602	87.9733	94.5342	89.1368	88.0421	88.5861	VAE-Poisson-Harmony-256x32
312	93.0602	87.9733	94.5342	89.1368	88.0421	88.5861	VAE-Poisson-Harmony-256x32
313	93.0602	87.9733	94.5342	89.1368	88.0421	88.5861	VAE-Poisson-Harmony-256x32
314	93.0758	87.9798	94.5465	89.1483	88.0485	88.595	VAE-Poisson-Harmony-256x32
315	93.0758	87.9798	94.5465	89.1483	88.0485	88.595	VAE-Poisson-Harmony-256x32
316	93.0758	87.9798	94.5465	89.1483	88.0485	88.595	VAE-Poisson-Harmony-256x32
317	93.0758	87.9798	94.5465	89.1483	88.0485	88.595	VAE-Poisson-Harmony-256x32
318	93.0758	87.9798	94.5465	89.1483	88.0485	88.595	VAE-Poisson-Harmony-256x32
319	93.0758	87.9798	94.5465	89.1483	88.0485	88.595	VAE-Poisson-Harmony-256x32
320	93.0758	87.9798	94.5465	89.1483	88.0485	88.595	VAE-Poisson-Harmony-256x32
321	93.0758	87.9798	94.5465	89.1483	88.0485	88.595	VAE-Poisson-Harmony-256x32
322	92.4384	87.1574	94.0416	88.7345	87.2307	87.9762	VAE-Poisson-Harmony-256x32
323	92.4384	87.1574	94.0416	88.7345	87.2307	87.9762	VAE-Poisson-Harmony-256x32
324	92.4384	87.1574	94.0416	88.7345	87.2307	87.9762	VAE-Poisson-Harmony-256x32
325	92.3283	86.583	93.9544	88.7496	86.6602	87.6925	VAE-Poisson-Harmony-256x32
326	92.3283	86.583	93.9544	88.7496	86.6602	87.6925	VAE-Poisson-Harmony-256x32
327	92.1847	86.4582	93.8408	88.6647	86.5361	87.5875	VAE-Poisson-Harmony-256x32
328	92.1847	86.4582	93.8408	88.6647	86.5361	87.5875	VAE-Poisson-Harmony-256x32
329	92.1847	86.4582	93.8408	88.6647	86.5361	87.5875	VAE-Poisson-Harmony-256x32
330	92.1847	86.4582	93.8408	88.6647	86.5361	87.5875	VAE-Poisson-Harmony-256x32
331	92.1847	86.4582	93.8408	88.6647	86.5361	87.5875	VAE-Poisson-Harmony-256x32
332	92.3283	86.583	93.9544	88.7496	86.6602	87.6925	VAE-Poisson-Harmony-256x32
333	92.3283	86.583	93.9544	88.7496	86.6602	87.6925	VAE-Poisson-Harmony-256x32
334	92.3283	86.583	93.9544	88.7496	86.6602	87.6925	VAE-Poisson-Harmony-256x32
335	92.3283	86.583	93.9544	88.7496	86.6602	87.6925	VAE-Poisson-Harmony-256x32
336	92.3283	86.583	93.9544	88.7496	86.6602	87.6925	VAE-Poisson-Harmony-256x32
337	92.3283	86.583	93.9544	88.7496	86.6602	87.6925	VAE-Poisson-Harmony-256x32
338	92.3283	86.583	93.9544	88.7496	86.6602	87.6925	VAE-Poisson-Harmony-256x32
339	92.3283	86.583	93.9544	88.7496	86.6602	87.6925	VAE-Poisson-Harmony-256x32
340	92.3283	86.583	93.9544	88.7496	86.6602	87.6925	VAE-Poisson-Harmony-256x32
341	92.3283	86.583	93.9544	88.7496	86.6602	87.6925	VAE-Poisson-Harmony-256x32
342	92.3283	86.583	93.9544	88.7496	86.6602	87.6925	VAE-Poisson-Harmony-256x32
343	92.3283	86.583	93.9544	88.7496	86.6602	87.6925	VAE-Poisson-Harmony-256x32
344	92.3283	86.583	93.9544	88.7496	86.6602	87.6925	VAE-Poisson-Harmony-256x32
345	92.3283	86.583	93.9544	88.7496	86.6602	87.6925	VAE-Poisson-Harmony-256x32
346	92.3283	86.583	93.9544	88.7496	86.6602	87.6925	VAE-Poisson-Harmony-256x32
347	92.3283	86.583	93.9544	88.7496	86.6602	87.6925	VAE-Poisson-Harmony-256x32
348	92.3283	86.583	93.9544	88.7496	86.6602	87.6925	VAE-Poisson-Harmony-256x32
349	92.3283	86.583	93.9544	88.7496	86.6602	87.6925	VAE-Poisson-Harmony-256x32
350	92.3283	86.583	93.9544	88.7496	86.6602	87.6925	VAE-Poisson-Harmony-256x32
351	92.3283	86.583	93.9544	88.7496	86.6602	87.6925	VAE-Poisson-Harmony-256x32
352	68.1867	74.4221	75.4417	90.1761	74.556	81.6255	VAE-NB-Harmony-256x32
353	68.1867	74.4221	75.4417	90.1761	74.556	81.6255	VAE-NB-Harmony-256x32
354	68.1867	74.4221	75.4417	90.1761	74.556	81.6255	VAE-NB-Harmony-256x32
355	68.1867	74.4221	75.4417	90.1761	74.556	81.6255	VAE-NB-Harmony-256x32
356	68.1867	74.4221	75.4417	90.1761	74.556	81.6255	VAE-NB-Harmony-256x32
357	68.1867	74.4221	75.4417	90.1761	74.556	81.6255	VAE-NB-Harmony-256x32
358	68.1079	74.3876	75.3809	90.1709	74.5217	81.6028	VAE-NB-Harmony-256x32
359	68.188	74.3931	75.431	90.0701	74.5273	81.5649	VAE-NB-Harmony-256x32
360	68.188	74.3931	75.431	90.0701	74.5273	81.5649	VAE-NB-Harmony-256x32
361	68.188	74.3931	75.431	90.0701	74.5273	81.5649	VAE-NB-Harmony-256x32
362	68.188	74.3931	75.431	90.0701	74.5273	81.5649	VAE-NB-Harmony-256x32
363	68.188	74.3931	75.431	90.0701	74.5273	81.5649	VAE-NB-Harmony-256x32
364	67.9901	74.1337	75.2932	90.2353	74.2694	81.4776	VAE-NB-Harmony-256x32
365	67.9901	74.1337	75.2932	90.2353	74.2694	81.4776	VAE-NB-Harmony-256x32
366	67.9901	74.1337	75.2932	90.2353	74.2694	81.4776	VAE-NB-Harmony-256x32
367	67.9901	74.1337	75.2932	90.2353	74.2694	81.4776	VAE-NB-Harmony-256x32
368	67.9901	74.1337	75.2932	90.2353	74.2694	81.4776	VAE-NB-Harmony-256x32
369	67.9901	74.1337	75.2932	90.2353	74.2694	81.4776	VAE-NB-Harmony-256x32
370	67.9901	74.1337	75.2932	90.2353	74.2694	81.4776	VAE-NB-Harmony-256x32
371	67.9901	74.1337	75.2932	90.2353	74.2694	81.4776	VAE-NB-Harmony-256x32
372	67.9901	74.1337	75.2932	90.2353	74.2694	81.4776	VAE-NB-Harmony-256x32
373	67.9901	74.1337	75.2932	90.2353	74.2694	81.4776	VAE-NB-Harmony-256x32
374	67.8387	74.2176	75.1657	90.071	74.3525	81.4604	VAE-NB-Harmony-256x32
375	66.2946	73.3835	74.0037	90.0311	73.5216	80.9431	VAE-NB-Harmony-256x32
376	66.2946	73.3835	74.0037	90.0311	73.5216	80.9431	VAE-NB-Harmony-256x32
377	66.2946	73.3835	74.0037	90.0311	73.5216	80.9431	VAE-NB-Harmony-256x32
378	66.2946	73.3835	74.0037	90.0311	73.5216	80.9431	VAE-NB-Harmony-256x32
379	67.9803	74.2917	75.273	90.07	74.4263	81.5043	VAE-NB-Harmony-256x32
380	67.8163	74.212	75.1478	90.0687	74.3469	81.4561	VAE-NB-Harmony-256x32
381	67.8195	74.213	75.1501	90.0684	74.3479	81.4566	VAE-NB-Harmony-256x32
382	67.8195	74.213	75.1501	90.0684	74.3479	81.4566	VAE-NB-Harmony-256x32
383	67.8195	74.213	75.1501	90.0684	74.3479	81.4566	VAE-NB-Harmony-256x32
384	67.7527	74.1773	75.1002	90.0708	74.3123	81.4362	VAE-NB-Harmony-256x32
385	67.7527	74.1773	75.1002	90.0708	74.3123	81.4362	VAE-NB-Harmony-256x32
386	67.7527	74.1773	75.1002	90.0708	74.3123	81.4362	VAE-NB-Harmony-256x32
387	66.174	73.3438	73.912	90.0299	73.482	80.9186	VAE-NB-Harmony-256x32
388	67.8638	74.2354	75.1838	90.0683	74.3702	81.47	VAE-NB-Harmony-256x32
389	68.2879	74.3363	75.5068	90.03	74.4708	81.5146	VAE-NB-Harmony-256x32
390	68.2879	74.3363	75.5068	90.03	74.4708	81.5146	VAE-NB-Harmony-256x32
391	68.2879	74.3363	75.5068	90.03	74.4708	81.5146	VAE-NB-Harmony-256x32
392	68.2879	74.3363	75.5068	90.03	74.4708	81.5146	VAE-NB-Harmony-256x32
393	67.6863	73.9047	75.0496	90.087	74.0415	81.28	VAE-NB-Harmony-256x32
394	67.6629	73.8985	75.0316	90.0866	74.0353	81.276	VAE-NB-Harmony-256x32
395	67.6629	73.8985	75.0316	90.0866	74.0353	81.276	VAE-NB-Harmony-256x32
396	67.6629	73.8985	75.0316	90.0866	74.0353	81.276	VAE-NB-Harmony-256x32
397	66.8411	73.7004	74.4065	90.0301	73.8373	81.1337	VAE-NB-Harmony-256x32
398	66.8411	73.7004	74.4065	90.0301	73.8373	81.1337	VAE-NB-Harmony-256x32
399	66.8411	73.7004	74.4065	90.0301	73.8373	81.1337	VAE-NB-Harmony-256x32
400	65.8235	72.9992	73.652	90.0673	73.1394	80.7254	VAE-NB-Harmony-256x32
401	65.8235	72.9992	73.652	90.0673	73.1394	80.7254	VAE-NB-Harmony-256x32
402	65.8235	72.9992	73.652	90.0673	73.1394	80.7254	VAE-NB-Harmony-256x32
403	65.8235	72.9992	73.652	90.0673	73.1394	80.7254	VAE-NB-Harmony-256x32
404	65.8235	72.9992	73.652	90.0673	73.1394	80.7254	VAE-NB-Harmony-256x32
405	65.8235	72.9992	73.652	90.0673	73.1394	80.7254	VAE-NB-Harmony-256x32
406	65.8235	72.9992	73.652	90.0673	73.1394	80.7254	VAE-NB-Harmony-256x32
407	65.8235	72.9992	73.652	90.0673	73.1394	80.7254	VAE-NB-Harmony-256x32
408	65.8854	73.025	73.6995	90.0699	73.165	80.7421	VAE-NB-Harmony-256x32
409	65.7694	72.976	73.6103	90.0646	73.1162	80.7103	VAE-NB-Harmony-256x32
410	65.7694	72.976	73.6103	90.0646	73.1162	80.7103	VAE-NB-Harmony-256x32
411	65.7694	72.976	73.6103	90.0646	73.1162	80.7103	VAE-NB-Harmony-256x32
412	65.7694	72.976	73.6103	90.0646	73.1162	80.7103	VAE-NB-Harmony-256x32
413	66.0895	73.0795	73.8535	90.0663	73.2194	80.7738	VAE-NB-Harmony-256x32
414	66.0895	73.0795	73.8535	90.0663	73.2194	80.7738	VAE-NB-Harmony-256x32
415	66.0895	73.0795	73.8535	90.0663	73.2194	80.7738	VAE-NB-Harmony-256x32
416	66.0895	73.0795	73.8535	90.0663	73.2194	80.7738	VAE-NB-Harmony-256x32
417	67.6954	73.954	75.0559	90.1257	74.0905	81.3252	VAE-NB-Harmony-256x32
418	67.7151	74.1108	75.0707	90.0282	74.2461	81.3791	VAE-NB-Harmony-256x32
419	66.8366	73.6802	74.4042	90.0335	73.8172	81.1229	VAE-NB-Harmony-256x32
420	68.4342	74.2432	75.6669	90.1358	74.378	81.5022	VAE-NB-Harmony-256x32
421	68.5289	74.4157	75.7425	90.3054	74.5496	81.6746	VAE-NB-Harmony-256x32
422	68.5289	74.4157	75.7425	90.3054	74.5496	81.6746	VAE-NB-Harmony-256x32
423	68.5289	74.4157	75.7425	90.3054	74.5496	81.6746	VAE-NB-Harmony-256x32
424	68.5289	74.4157	75.7425	90.3054	74.5496	81.6746	VAE-NB-Harmony-256x32
425	68.5289	74.4157	75.7425	90.3054	74.5496	81.6746	VAE-NB-Harmony-256x32
426	68.5289	74.4157	75.7425	90.3054	74.5496	81.6746	VAE-NB-Harmony-256x32
427	68.5289	74.4157	75.7425	90.3054	74.5496	81.6746	VAE-NB-Harmony-256x32
428	68.3217	74.1805	75.5862	90.3841	74.3159	81.5662	VAE-NB-Harmony-256x32
429	67.2437	73.5069	74.7569	90.1824	73.6452	81.0791	VAE-NB-Harmony-256x32
430	67.2437	73.5069	74.7569	90.1824	73.6452	81.0791	VAE-NB-Harmony-256x32
431	67.2437	73.5069	74.7569	90.1824	73.6452	81.0791	VAE-NB-Harmony-256x32
432	67.2437	73.5069	74.7569	90.1824	73.6452	81.0791	VAE-NB-Harmony-256x32
433	67.2437	73.5069	74.7569	90.1824	73.6452	81.0791	VAE-NB-Harmony-256x32
434	67.2437	73.5069	74.7569	90.1824	73.6452	81.0791	VAE-NB-Harmony-256x32
435	67.2437	73.5069	74.7569	90.1824	73.6452	81.0791	VAE-NB-Harmony-256x32
436	67.9098	73.9908	75.156	88.939	74.1259	80.8597	MMDAE-Poisson-256x32
437	67.9098	73.9908	75.156	88.939	74.1259	80.8597	MMDAE-Poisson-256x32
438	72.1918	77.459	78.3907	89.2375	77.5777	83.0001	MMDAE-Poisson-256x32
439	71.8547	77.0863	78.125	88.923	77.2068	82.6518	MMDAE-Poisson-256x32
440	72.1918	77.459	78.3907	89.2375	77.5777	83.0001	MMDAE-Poisson-256x32
441	72.1918	77.459	78.3907	89.2375	77.5777	83.0001	MMDAE-Poisson-256x32
442	72.1918	77.459	78.3907	89.2375	77.5777	83.0001	MMDAE-Poisson-256x32
443	72.1918	77.459	78.3907	89.2375	77.5777	83.0001	MMDAE-Poisson-256x32
444	72.1918	77.459	78.3907	89.2375	77.5777	83.0001	MMDAE-Poisson-256x32
445	52.4941	64.0604	62.9632	84.8019	64.2402	73.1027	MMDAE-NB-256x32
446	52.4941	64.0604	62.9632	84.8019	64.2402	73.1027	MMDAE-NB-256x32
447	52.4941	64.0604	62.9632	84.8019	64.2402	73.1027	MMDAE-NB-256x32
448	52.4941	64.0604	62.9632	84.8019	64.2402	73.1027	MMDAE-NB-256x32
449	52.4941	64.0604	62.9632	84.8019	64.2402	73.1027	MMDAE-NB-256x32
450	52.4941	64.0604	62.9632	84.8019	64.2402	73.1027	MMDAE-NB-256x32
451	52.4941	64.0604	62.9632	84.8019	64.2402	73.1027	MMDAE-NB-256x32
452	52.4941	64.0604	62.9632	84.8019	64.2402	73.1027	MMDAE-NB-256x32
453	52.4941	64.0604	62.9632	84.8019	64.2402	73.1027	MMDAE-NB-256x32
454	52.4941	64.0604	62.9632	84.8019	64.2402	73.1027	MMDAE-NB-256x32
455	52.4941	64.0604	62.9632	84.8019	64.2402	73.1027	MMDAE-NB-256x32
456	52.4941	64.0604	62.9632	84.8019	64.2402	73.1027	MMDAE-NB-256x32
457	52.4941	64.0604	62.9632	84.8019	64.2402	73.1027	MMDAE-NB-256x32
458	52.4941	64.0604	62.9632	84.8019	64.2402	73.1027	MMDAE-NB-256x32
459	52.4941	64.0604	62.9632	84.8019	64.2402	73.1027	MMDAE-NB-256x32
460	52.4941	64.0604	62.9632	84.8019	64.2402	73.1027	MMDAE-NB-256x32
461	52.4941	64.0604	62.9632	84.8019	64.2402	73.1027	MMDAE-NB-256x32
462	52.4941	64.0604	62.9632	84.8019	64.2402	73.1027	MMDAE-NB-256x32
463	52.4941	64.0604	62.9632	84.8019	64.2402	73.1027	MMDAE-NB-256x32
464	52.4941	64.0604	62.9632	84.8019	64.2402	73.1027	MMDAE-NB-256x32
465	52.4941	64.0604	62.9632	84.8019	64.2402	73.1027	MMDAE-NB-256x32
466	52.4941	64.0604	62.9632	84.8019	64.2402	73.1027	MMDAE-NB-256x32
467	52.4941	64.0604	62.9632	84.8019	64.2402	73.1027	MMDAE-NB-256x32
468	52.5113	64.0682	62.9777	84.8075	64.2479	73.1098	MMDAE-NB-256x32
469	52.5113	64.0682	62.9777	84.8075	64.2479	73.1098	MMDAE-NB-256x32
470	52.5113	64.0682	62.9777	84.8075	64.2479	73.1098	MMDAE-NB-256x32
471	52.5113	64.0682	62.9777	84.8075	64.2479	73.1098	MMDAE-NB-256x32
472	52.5997	63.2327	63.2454	85.2665	63.417	72.7363	MMDAE-ZINB-256x32
473	52.5997	63.2327	63.2454	85.2665	63.417	72.7363	MMDAE-ZINB-256x32
474	52.5997	63.2327	63.2454	85.2665	63.417	72.7363	MMDAE-ZINB-256x32
475	52.5997	63.2327	63.2454	85.2665	63.417	72.7363	MMDAE-ZINB-256x32
476	52.5997	63.2327	63.2454	85.2665	63.417	72.7363	MMDAE-ZINB-256x32
477	52.5997	63.2327	63.2454	85.2665	63.417	72.7363	MMDAE-ZINB-256x32
478	52.5997	63.2327	63.2454	85.2665	63.417	72.7363	MMDAE-ZINB-256x32
479	52.5997	63.2327	63.2454	85.2665	63.417	72.7363	MMDAE-ZINB-256x32
480	62.6052	71.4224	71.1263	88.7312	71.5672	79.2303	MMDAE-Poisson-BBKNN-256x32
481	62.6052	71.4224	71.1263	88.7312	71.5672	79.2303	MMDAE-Poisson-BBKNN-256x32
482	62.6686	71.3923	71.1869	88.7858	71.5372	79.2336	MMDAE-Poisson-BBKNN-256x32
483	62.6686	71.3923	71.1869	88.7858	71.5372	79.2336	MMDAE-Poisson-BBKNN-256x32
484	62.6686	71.3923	71.1869	88.7858	71.5372	79.2336	MMDAE-Poisson-BBKNN-256x32
485	62.6686	71.3923	71.1869	88.7858	71.5372	79.2336	MMDAE-Poisson-BBKNN-256x32
486	62.6686	71.3923	71.1869	88.7858	71.5372	79.2336	MMDAE-Poisson-BBKNN-256x32
487	62.6686	71.3923	71.1869	88.7858	71.5372	79.2336	MMDAE-Poisson-BBKNN-256x32
488	62.6686	71.3923	71.1869	88.7858	71.5372	79.2336	MMDAE-Poisson-BBKNN-256x32
489	62.6686	71.3923	71.1869	88.7858	71.5372	79.2336	MMDAE-Poisson-BBKNN-256x32
490	62.6686	71.3923	71.1869	88.7858	71.5372	79.2336	MMDAE-Poisson-BBKNN-256x32
491	62.6599	71.3899	71.18	88.7854	71.5349	79.2321	MMDAE-Poisson-BBKNN-256x32
492	62.6599	71.3899	71.18	88.7854	71.5349	79.2321	MMDAE-Poisson-BBKNN-256x32
493	62.6983	71.4042	71.2093	88.7853	71.5492	79.2408	MMDAE-Poisson-BBKNN-256x32
494	62.6983	71.4042	71.2093	88.7853	71.5492	79.2408	MMDAE-Poisson-BBKNN-256x32
495	62.6983	71.4042	71.2093	88.7853	71.5492	79.2408	MMDAE-Poisson-BBKNN-256x32
496	62.6983	71.4042	71.2093	88.7853	71.5492	79.2408	MMDAE-Poisson-BBKNN-256x32
497	62.6983	71.4042	71.2093	88.7853	71.5492	79.2408	MMDAE-Poisson-BBKNN-256x32
498	62.6983	71.4042	71.2093	88.7853	71.5492	79.2408	MMDAE-Poisson-BBKNN-256x32
499	62.6983	71.4042	71.2093	88.7853	71.5492	79.2408	MMDAE-Poisson-BBKNN-256x32
500	62.6983	71.4042	71.2093	88.7853	71.5492	79.2408	MMDAE-Poisson-BBKNN-256x32
501	62.6983	71.4042	71.2093	88.7853	71.5492	79.2408	MMDAE-Poisson-BBKNN-256x32
502	62.6983	71.4042	71.2093	88.7853	71.5492	79.2408	MMDAE-Poisson-BBKNN-256x32
503	62.665	71.3913	71.184	88.7856	71.5363	79.233	MMDAE-Poisson-BBKNN-256x32
504	62.665	71.3913	71.184	88.7856	71.5363	79.233	MMDAE-Poisson-BBKNN-256x32
505	62.665	71.3913	71.184	88.7856	71.5363	79.233	MMDAE-Poisson-BBKNN-256x32
506	62.665	71.3913	71.184	88.7856	71.5363	79.233	MMDAE-Poisson-BBKNN-256x32
507	62.665	71.3913	71.184	88.7856	71.5363	79.233	MMDAE-Poisson-BBKNN-256x32
508	62.6686	71.3923	71.1869	88.7858	71.5372	79.2336	MMDAE-Poisson-BBKNN-256x32
509	62.6254	71.3767	71.1537	88.7856	71.5218	79.2241	MMDAE-Poisson-BBKNN-256x32
510	62.6254	71.3767	71.1537	88.7856	71.5218	79.2241	MMDAE-Poisson-BBKNN-256x32
511	62.6764	71.3943	71.1929	88.7861	71.5393	79.2351	MMDAE-Poisson-BBKNN-256x32
512	62.6183	71.3729	71.1485	88.7862	71.5179	79.222	MMDAE-Poisson-BBKNN-256x32
513	62.5639	71.3483	71.1071	88.7862	71.4934	79.2069	MMDAE-Poisson-BBKNN-256x32
514	62.5639	71.3483	71.1071	88.7862	71.4934	79.2069	MMDAE-Poisson-BBKNN-256x32
515	62.5639	71.3483	71.1071	88.7862	71.4934	79.2069	MMDAE-Poisson-BBKNN-256x32
516	62.5639	71.3483	71.1071	88.7862	71.4934	79.2069	MMDAE-Poisson-BBKNN-256x32
517	62.6118	71.3649	71.1438	88.7866	71.5099	79.2172	MMDAE-Poisson-BBKNN-256x32
518	62.5325	71.2974	71.0695	88.6516	71.4428	79.1223	MMDAE-Poisson-BBKNN-256x32
519	60.2313	70.0397	69.3739	89.209	70.1911	78.5655	MMDAE-Poisson-BBKNN-256x32
520	60.2313	70.0397	69.3739	89.209	70.1911	78.5655	MMDAE-Poisson-BBKNN-256x32
521	60.2313	70.0397	69.3739	89.209	70.1911	78.5655	MMDAE-Poisson-BBKNN-256x32
522	60.2145	70.0349	69.3613	89.2095	70.1862	78.5627	MMDAE-Poisson-BBKNN-256x32
523	60.2145	70.0349	69.3613	89.2095	70.1862	78.5627	MMDAE-Poisson-BBKNN-256x32
524	60.2145	70.0349	69.3613	89.2095	70.1862	78.5627	MMDAE-Poisson-BBKNN-256x32
525	60.2145	70.0349	69.3613	89.2095	70.1862	78.5627	MMDAE-Poisson-BBKNN-256x32
526	60.1697	69.9637	69.3167	89.0715	70.1154	78.4648	MMDAE-Poisson-BBKNN-256x32
527	60.1697	69.9637	69.3167	89.0715	70.1154	78.4648	MMDAE-Poisson-BBKNN-256x32
528	60.1697	69.9637	69.3167	89.0715	70.1154	78.4648	MMDAE-Poisson-BBKNN-256x32
529	60.0609	69.796	69.2287	88.9067	69.9485	78.2963	MMDAE-Poisson-BBKNN-256x32
530	60.0609	69.796	69.2287	88.9067	69.9485	78.2963	MMDAE-Poisson-BBKNN-256x32
531	60.0437	69.7859	69.2157	88.9065	69.9385	78.29	MMDAE-Poisson-BBKNN-256x32
532	60.0437	69.7859	69.2157	88.9065	69.9385	78.29	MMDAE-Poisson-BBKNN-256x32
533	60.0437	69.7859	69.2157	88.9065	69.9385	78.29	MMDAE-Poisson-BBKNN-256x32
534	60.0297	69.7816	69.205	88.9067	69.9342	78.2874	MMDAE-Poisson-BBKNN-256x32
535	60.0297	69.7816	69.205	88.9067	69.9342	78.2874	MMDAE-Poisson-BBKNN-256x32
536	59.9047	69.7148	69.1099	88.9066	69.8676	78.2456	MMDAE-Poisson-BBKNN-256x32
537	60.0322	69.7822	69.2068	88.9065	69.9348	78.2877	MMDAE-Poisson-BBKNN-256x32
538	59.2367	69.0392	68.5854	88.9029	69.1954	77.8208	MMDAE-Poisson-BBKNN-256x32
539	59.2367	69.0392	68.5854	88.9029	69.1954	77.8208	MMDAE-Poisson-BBKNN-256x32
540	62.5784	70.7689	71.1531	89.127	70.9181	78.9867	MMDAE-Poisson-BBKNN-256x32
541	62.5784	70.7689	71.1531	89.127	70.9181	78.9867	MMDAE-Poisson-BBKNN-256x32
542	62.5784	70.7689	71.1531	89.127	70.9181	78.9867	MMDAE-Poisson-BBKNN-256x32
543	62.5784	70.7689	71.1531	89.127	70.9181	78.9867	MMDAE-Poisson-BBKNN-256x32
544	57.1491	68.3852	67.0285	89.0832	68.543	77.4748	MMDAE-Poisson-BBKNN-256x32
545	52.539	66.3068	63.474	88.8032	66.4721	76.0319	MMDAE-Poisson-BBKNN-256x32
546	52.539	66.3068	63.474	88.8032	66.4721	76.0319	MMDAE-Poisson-BBKNN-256x32
547	52.539	66.3068	63.474	88.8032	66.4721	76.0319	MMDAE-Poisson-BBKNN-256x32
548	52.65	66.3885	63.5699	88.8882	66.5534	76.1162	MMDAE-Poisson-BBKNN-256x32
549	52.65	66.3885	63.5699	88.8882	66.5534	76.1162	MMDAE-Poisson-BBKNN-256x32
550	53.0265	66.4979	63.8516	88.8268	66.6626	76.165	MMDAE-Poisson-BBKNN-256x32
551	52.669	66.391	63.5846	88.8883	66.5559	76.1179	MMDAE-Poisson-BBKNN-256x32
552	53.2525	66.6206	64.024	88.875	66.7849	76.2625	MMDAE-Poisson-BBKNN-256x32
553	52.1966	66.3	63.2255	88.9661	66.4651	76.0869	MMDAE-Poisson-BBKNN-256x32
554	62.6576	71.6317	71.2168	90.1135	71.7769	79.9068	MMDAE-NB-BBKNN-256x32
555	62.6576	71.6317	71.2168	90.1135	71.7769	79.9068	MMDAE-NB-BBKNN-256x32
556	60.5463	70.3331	69.6253	90.0064	70.4837	79.0577	MMDAE-NB-BBKNN-256x32
557	60.5463	70.3331	69.6253	90.0064	70.4837	79.0577	MMDAE-NB-BBKNN-256x32
558	60.5463	70.3331	69.6253	90.0064	70.4837	79.0577	MMDAE-NB-BBKNN-256x32
559	60.7154	70.3725	69.7498	89.9576	70.523	79.0636	MMDAE-NB-BBKNN-256x32
560	60.9493	70.4432	69.9437	89.9918	70.5935	79.121	MMDAE-NB-BBKNN-256x32
561	59.8206	70.0219	69.0837	90.0173	70.1735	78.8663	MMDAE-NB-BBKNN-256x32
562	59.8206	70.0219	69.0837	90.0173	70.1735	78.8663	MMDAE-NB-BBKNN-256x32
563	59.8206	70.0219	69.0837	90.0173	70.1735	78.8663	MMDAE-NB-BBKNN-256x32
564	59.8206	70.0219	69.0837	90.0173	70.1735	78.8663	MMDAE-NB-BBKNN-256x32
565	59.8206	70.0219	69.0837	90.0173	70.1735	78.8663	MMDAE-NB-BBKNN-256x32
566	59.8139	70.0131	69.0788	90.0193	70.1647	78.8615	MMDAE-NB-BBKNN-256x32
567	59.8015	70.0072	69.0691	90.0185	70.1588	78.8575	MMDAE-NB-BBKNN-256x32
568	59.8015	70.0072	69.0691	90.0185	70.1588	78.8575	MMDAE-NB-BBKNN-256x32
569	58.6752	69.7482	68.2182	90.2395	69.9004	78.7783	MMDAE-NB-BBKNN-256x32
570	58.6752	69.7482	68.2182	90.2395	69.9004	78.7783	MMDAE-NB-BBKNN-256x32
571	58.6962	69.7548	68.2341	90.2393	69.9069	78.7824	MMDAE-NB-BBKNN-256x32
572	58.6962	69.7548	68.2341	90.2393	69.9069	78.7824	MMDAE-NB-BBKNN-256x32
573	58.732	69.732	68.2575	90.1885	69.8843	78.7487	MMDAE-NB-BBKNN-256x32
574	58.7182	69.7591	68.2508	90.239	69.9112	78.785	MMDAE-NB-BBKNN-256x32
575	58.7182	69.7591	68.2508	90.239	69.9112	78.785	MMDAE-NB-BBKNN-256x32
576	58.7182	69.7591	68.2508	90.239	69.9112	78.785	MMDAE-NB-BBKNN-256x32
577	58.7182	69.7591	68.2508	90.239	69.9112	78.785	MMDAE-NB-BBKNN-256x32
578	58.7182	69.7591	68.2508	90.239	69.9112	78.785	MMDAE-NB-BBKNN-256x32
579	59.1857	69.8626	68.6165	90.2249	70.0145	78.8452	MMDAE-NB-BBKNN-256x32
580	59.139	69.8625	68.5901	90.3174	70.0142	78.8803	MMDAE-NB-BBKNN-256x32
581	59.139	69.8625	68.5901	90.3174	70.0142	78.8803	MMDAE-NB-BBKNN-256x32
582	59.139	69.8625	68.5901	90.3174	70.0142	78.8803	MMDAE-NB-BBKNN-256x32
583	59.139	69.8625	68.5901	90.3174	70.0142	78.8803	MMDAE-NB-BBKNN-256x32
584	59.139	69.8625	68.5901	90.3174	70.0142	78.8803	MMDAE-NB-BBKNN-256x32
585	59.139	69.8625	68.5901	90.3174	70.0142	78.8803	MMDAE-NB-BBKNN-256x32
586	54.7435	67.4476	65.2291	90.364	67.6103	77.3485	MMDAE-NB-BBKNN-256x32
587	59.9005	70.3752	69.1952	90.6921	70.5252	79.3473	MMDAE-NB-BBKNN-256x32
588	59.9005	70.3752	69.1952	90.6921	70.5252	79.3473	MMDAE-NB-BBKNN-256x32
589	59.9005	70.3752	69.1952	90.6921	70.5252	79.3473	MMDAE-NB-BBKNN-256x32
590	58.7366	69.7638	68.2648	90.2388	69.9159	78.7879	MMDAE-NB-BBKNN-256x32
591	58.7366	69.7638	68.2648	90.2388	69.9159	78.7879	MMDAE-NB-BBKNN-256x32
592	58.7366	69.7638	68.2648	90.2388	69.9159	78.7879	MMDAE-NB-BBKNN-256x32
593	58.7366	69.7638	68.2648	90.2388	69.9159	78.7879	MMDAE-NB-BBKNN-256x32
594	58.7366	69.7638	68.2648	90.2388	69.9159	78.7879	MMDAE-NB-BBKNN-256x32
595	58.7366	69.7638	68.2648	90.2388	69.9159	78.7879	MMDAE-NB-BBKNN-256x32
596	58.7366	69.7638	68.2648	90.2388	69.9159	78.7879	MMDAE-NB-BBKNN-256x32
597	53.8434	67.008	64.5082	90.0942	67.1725	76.9629	MMDAE-NB-BBKNN-256x32
598	53.8434	67.008	64.5082	90.0942	67.1725	76.9629	MMDAE-NB-BBKNN-256x32
599	58.1449	69.4314	67.7971	90.029	69.5849	78.4977	MMDAE-NB-BBKNN-256x32
600	54.2666	67.1567	64.839	90.1031	67.3207	77.0634	MMDAE-NB-BBKNN-256x32
601	54.2256	67.1442	64.8067	90.1016	67.3082	77.0546	MMDAE-NB-BBKNN-256x32
602	54.2256	67.1442	64.8067	90.1016	67.3082	77.0546	MMDAE-NB-BBKNN-256x32
603	54.2256	67.1442	64.8067	90.1016	67.3082	77.0546	MMDAE-NB-BBKNN-256x32
604	54.2256	67.1442	64.8067	90.1016	67.3082	77.0546	MMDAE-NB-BBKNN-256x32
605	53.9749	67.0633	64.6099	90.0932	67.2276	76.9987	MMDAE-NB-BBKNN-256x32
606	53.9749	67.0633	64.6099	90.0932	67.2276	76.9987	MMDAE-NB-BBKNN-256x32
607	53.9749	67.0633	64.6099	90.0932	67.2276	76.9987	MMDAE-NB-BBKNN-256x32
608	58.2213	69.4526	67.8548	90.0271	69.606	78.5104	MMDAE-NB-BBKNN-256x32
609	58.2213	69.4526	67.8548	90.0271	69.606	78.5104	MMDAE-NB-BBKNN-256x32
610	54.0245	67.0784	64.6492	90.0959	67.2427	77.0096	MMDAE-NB-BBKNN-256x32
611	58.0331	69.2833	67.6942	89.834	69.4376	78.3298	MMDAE-NB-BBKNN-256x32
612	58.0331	69.2833	67.6942	89.834	69.4376	78.3298	MMDAE-NB-BBKNN-256x32
613	58.0331	69.2833	67.6942	89.834	69.4376	78.3298	MMDAE-NB-BBKNN-256x32
614	54.0249	67.0809	64.6487	90.0941	67.2451	77.0105	MMDAE-NB-BBKNN-256x32
615	54.0249	67.0809	64.6487	90.0941	67.2451	77.0105	MMDAE-NB-BBKNN-256x32
616	54.0249	67.0809	64.6487	90.0941	67.2451	77.0105	MMDAE-NB-BBKNN-256x32
617	54.0249	67.0809	64.6487	90.0941	67.2451	77.0105	MMDAE-NB-BBKNN-256x32
618	54.0249	67.0809	64.6487	90.0941	67.2451	77.0105	MMDAE-NB-BBKNN-256x32
619	54.0249	67.0809	64.6487	90.0941	67.2451	77.0105	MMDAE-NB-BBKNN-256x32
620	54.0249	67.0809	64.6487	90.0941	67.2451	77.0105	MMDAE-NB-BBKNN-256x32
621	54.0249	67.0809	64.6487	90.0941	67.2451	77.0105	MMDAE-NB-BBKNN-256x32
622	54.0249	67.0809	64.6487	90.0941	67.2451	77.0105	MMDAE-NB-BBKNN-256x32
623	54.0249	67.0809	64.6487	90.0941	67.2451	77.0105	MMDAE-NB-BBKNN-256x32
624	54.0249	67.0809	64.6487	90.0941	67.2451	77.0105	MMDAE-NB-BBKNN-256x32
625	53.8703	66.928	64.5088	89.8966	67.093	76.8386	MMDAE-NB-BBKNN-256x32
626	54.2788	67.156	64.8497	90.1068	67.32	77.0642	MMDAE-NB-BBKNN-256x32
627	54.2917	67.1599	64.8599	90.1073	67.3239	77.067	MMDAE-NB-BBKNN-256x32
628	54.1855	67.024	64.7582	89.9117	67.1887	76.9069	MMDAE-NB-BBKNN-256x32
629	54.312	67.1705	64.8752	90.1064	67.3345	77.0736	MMDAE-NB-BBKNN-256x32
630	54.2372	67.1472	64.8165	90.1036	67.3112	77.0573	MMDAE-NB-BBKNN-256x32
631	54.2372	67.1472	64.8165	90.1036	67.3112	77.0573	MMDAE-NB-BBKNN-256x32
632	54.1807	67.0227	64.7544	89.9115	67.1874	76.906	MMDAE-NB-BBKNN-256x32
633	54.1807	67.0227	64.7544	89.9115	67.1874	76.906	MMDAE-NB-BBKNN-256x32
634	53.9798	66.9634	64.5958	89.9021	67.1283	76.8637	MMDAE-NB-BBKNN-256x32
635	53.9798	66.9634	64.5958	89.9021	67.1283	76.8637	MMDAE-NB-BBKNN-256x32
636	53.9798	66.9634	64.5958	89.9021	67.1283	76.8637	MMDAE-NB-BBKNN-256x32
637	53.9798	66.9634	64.5958	89.9021	67.1283	76.8637	MMDAE-NB-BBKNN-256x32
638	53.9798	66.9634	64.5958	89.9021	67.1283	76.8637	MMDAE-NB-BBKNN-256x32
639	58.2318	69.5696	67.8789	90.2206	69.7224	78.6579	MMDAE-NB-BBKNN-256x32
640	57.7558	68.6197	67.5347	90.1811	68.7784	78.0389	MMDAE-NB-BBKNN-256x32
641	57.7558	68.6197	67.5347	90.1811	68.7784	78.0389	MMDAE-NB-BBKNN-256x32
642	58.2702	68.3599	67.7865	88.2405	68.5194	77.1394	MMDAE-ZINB-BBKNN-256x32
643	58.2702	68.3599	67.7865	88.2405	68.5194	77.1394	MMDAE-ZINB-BBKNN-256x32
644	58.2702	68.3599	67.7865	88.2405	68.5194	77.1394	MMDAE-ZINB-BBKNN-256x32
645	58.2702	68.3599	67.7865	88.2405	68.5194	77.1394	MMDAE-ZINB-BBKNN-256x32
646	58.2702	68.3599	67.7865	88.2405	68.5194	77.1394	MMDAE-ZINB-BBKNN-256x32
647	57.2169	67.8835	66.9792	88.0969	68.0446	76.7831	MMDAE-ZINB-BBKNN-256x32
648	57.2169	67.8835	66.9792	88.0969	68.0446	76.7831	MMDAE-ZINB-BBKNN-256x32
649	57.2169	67.8835	66.9792	88.0969	68.0446	76.7831	MMDAE-ZINB-BBKNN-256x32
650	57.2169	67.8835	66.9792	88.0969	68.0446	76.7831	MMDAE-ZINB-BBKNN-256x32
651	57.2169	67.8835	66.9792	88.0969	68.0446	76.7831	MMDAE-ZINB-BBKNN-256x32
652	57.2169	67.8835	66.9792	88.0969	68.0446	76.7831	MMDAE-ZINB-BBKNN-256x32
653	57.2169	67.8835	66.9792	88.0969	68.0446	76.7831	MMDAE-ZINB-BBKNN-256x32
654	57.112	67.8786	66.9026	88.1456	68.0397	76.7985	MMDAE-ZINB-BBKNN-256x32
655	57.1286	67.8831	66.9154	88.1459	68.0441	76.8015	MMDAE-ZINB-BBKNN-256x32
656	57.1286	67.8831	66.9154	88.1459	68.0441	76.8015	MMDAE-ZINB-BBKNN-256x32
657	57.1286	67.8831	66.9154	88.1459	68.0441	76.8015	MMDAE-ZINB-BBKNN-256x32
658	57.1286	67.8831	66.9154	88.1459	68.0441	76.8015	MMDAE-ZINB-BBKNN-256x32
659	57.0506	67.8623	66.8546	88.1439	68.0234	76.7875	MMDAE-ZINB-BBKNN-256x32
660	57.1947	67.8781	66.9617	88.096	68.0392	76.7794	MMDAE-ZINB-BBKNN-256x32
661	57.1404	67.8606	66.9203	88.0971	68.0218	76.7687	MMDAE-ZINB-BBKNN-256x32
662	57.1404	67.8606	66.9203	88.0971	68.0218	76.7687	MMDAE-ZINB-BBKNN-256x32
663	57.2894	67.9433	67.0482	88.1872	68.1041	76.8553	MMDAE-ZINB-BBKNN-256x32
664	57.2894	67.9433	67.0482	88.1872	68.1041	76.8553	MMDAE-ZINB-BBKNN-256x32
665	57.437	67.9922	67.1641	88.1954	68.1529	76.8895	MMDAE-ZINB-BBKNN-256x32
666	57.437	67.9922	67.1641	88.1954	68.1529	76.8895	MMDAE-ZINB-BBKNN-256x32
667	57.3886	67.9758	67.1261	88.1927	68.1365	76.878	MMDAE-ZINB-BBKNN-256x32
668	57.3886	67.9758	67.1261	88.1927	68.1365	76.878	MMDAE-ZINB-BBKNN-256x32
669	57.3886	67.9758	67.1261	88.1927	68.1365	76.878	MMDAE-ZINB-BBKNN-256x32
670	57.3795	67.9727	67.119	88.1922	68.1334	76.8759	MMDAE-ZINB-BBKNN-256x32
671	57.3795	67.9727	67.119	88.1922	68.1334	76.8759	MMDAE-ZINB-BBKNN-256x32
672	57.3795	67.9727	67.119	88.1922	68.1334	76.8759	MMDAE-ZINB-BBKNN-256x32
673	57.3795	67.9727	67.119	88.1922	68.1334	76.8759	MMDAE-ZINB-BBKNN-256x32
674	57.3795	67.9727	67.119	88.1922	68.1334	76.8759	MMDAE-ZINB-BBKNN-256x32
675	57.3795	67.9727	67.119	88.1922	68.1334	76.8759	MMDAE-ZINB-BBKNN-256x32
676	57.3795	67.9727	67.119	88.1922	68.1334	76.8759	MMDAE-ZINB-BBKNN-256x32
677	57.3795	67.9727	67.119	88.1922	68.1334	76.8759	MMDAE-ZINB-BBKNN-256x32
678	57.246	67.9058	67.0121	88.1453	68.0668	76.8157	MMDAE-ZINB-BBKNN-256x32
679	58.0841	68.3432	67.6441	88.2995	68.5026	77.1514	MMDAE-ZINB-BBKNN-256x32
680	57.1439	67.9143	66.9333	88.1982	68.0752	76.8411	MMDAE-ZINB-BBKNN-256x32
681	57.1439	67.9143	66.9333	88.1982	68.0752	76.8411	MMDAE-ZINB-BBKNN-256x32
682	57.1727	67.8774	66.9527	88.1351	68.0385	76.7938	MMDAE-ZINB-BBKNN-256x32
683	57.1356	67.884	66.9223	88.15	68.045	76.8036	MMDAE-ZINB-BBKNN-256x32
684	57.1356	67.884	66.9223	88.15	68.045	76.8036	MMDAE-ZINB-BBKNN-256x32
685	57.1356	67.884	66.9223	88.15	68.045	76.8036	MMDAE-ZINB-BBKNN-256x32
686	57.1356	67.884	66.9223	88.15	68.045	76.8036	MMDAE-ZINB-BBKNN-256x32
687	57.1356	67.884	66.9223	88.15	68.045	76.8036	MMDAE-ZINB-BBKNN-256x32
688	57.0731	67.8674	66.8735	88.1482	68.0285	76.7924	MMDAE-ZINB-BBKNN-256x32
689	57.0731	67.8674	66.8735	88.1482	68.0285	76.7924	MMDAE-ZINB-BBKNN-256x32
690	57.1359	67.8842	66.9223	88.1492	68.0452	76.8034	MMDAE-ZINB-BBKNN-256x32
691	57.1359	67.8842	66.9223	88.1492	68.0452	76.8034	MMDAE-ZINB-BBKNN-256x32
692	57.1356	67.884	66.9223	88.15	68.045	76.8036	MMDAE-ZINB-BBKNN-256x32
693	57.1356	67.884	66.9223	88.15	68.045	76.8036	MMDAE-ZINB-BBKNN-256x32
694	57.1356	67.884	66.9223	88.15	68.045	76.8036	MMDAE-ZINB-BBKNN-256x32
695	57.1569	67.8731	66.9406	88.1353	68.0342	76.7911	MMDAE-ZINB-BBKNN-256x32
696	57.1569	67.8731	66.9406	88.1353	68.0342	76.7911	MMDAE-ZINB-BBKNN-256x32
697	57.1569	67.8731	66.9406	88.1353	68.0342	76.7911	MMDAE-ZINB-BBKNN-256x32
698	57.1569	67.8731	66.9406	88.1353	68.0342	76.7911	MMDAE-ZINB-BBKNN-256x32
699	57.1569	67.8731	66.9406	88.1353	68.0342	76.7911	MMDAE-ZINB-BBKNN-256x32
700	57.1569	67.8731	66.9406	88.1353	68.0342	76.7911	MMDAE-ZINB-BBKNN-256x32
701	57.1569	67.8731	66.9406	88.1353	68.0342	76.7911	MMDAE-ZINB-BBKNN-256x32
702	57.1569	67.8731	66.9406	88.1353	68.0342	76.7911	MMDAE-ZINB-BBKNN-256x32
703	57.1569	67.8731	66.9406	88.1353	68.0342	76.7911	MMDAE-ZINB-BBKNN-256x32
704	57.1569	67.8731	66.9406	88.1353	68.0342	76.7911	MMDAE-ZINB-BBKNN-256x32
705	57.1607	67.8744	66.9437	88.1358	68.0355	76.7921	MMDAE-ZINB-BBKNN-256x32
706	57.1047	67.8758	66.8985	88.1501	68.0368	76.7984	MMDAE-ZINB-BBKNN-256x32
707	57.1047	67.8758	66.8985	88.1501	68.0368	76.7984	MMDAE-ZINB-BBKNN-256x32
708	57.1337	67.8851	66.923	88.1565	68.0461	76.8067	MMDAE-ZINB-BBKNN-256x32
709	57.1261	67.8826	66.9168	88.1554	68.0436	76.8047	MMDAE-ZINB-BBKNN-256x32
710	93.2147	88.5188	94.6555	90.6482	88.5841	89.6043	MMDAE-Poisson-Harmony-256x32
711	93.2147	88.5188	94.6555	90.6482	88.5841	89.6043	MMDAE-Poisson-Harmony-256x32
712	93.2147	88.5188	94.6555	90.6482	88.5841	89.6043	MMDAE-Poisson-Harmony-256x32
713	93.2147	88.5188	94.6555	90.6482	88.5841	89.6043	MMDAE-Poisson-Harmony-256x32
714	93.2147	88.5188	94.6555	90.6482	88.5841	89.6043	MMDAE-Poisson-Harmony-256x32
715	93.2147	88.5188	94.6555	90.6482	88.5841	89.6043	MMDAE-Poisson-Harmony-256x32
716	93.2147	88.5188	94.6555	90.6482	88.5841	89.6043	MMDAE-Poisson-Harmony-256x32
717	93.2147	88.5188	94.6555	90.6482	88.5841	89.6043	MMDAE-Poisson-Harmony-256x32
718	93.2147	88.5188	94.6555	90.6482	88.5841	89.6043	MMDAE-Poisson-Harmony-256x32
719	93.2147	88.5188	94.6555	90.6482	88.5841	89.6043	MMDAE-Poisson-Harmony-256x32
720	93.2147	88.5188	94.6555	90.6482	88.5841	89.6043	MMDAE-Poisson-Harmony-256x32
721	93.2147	88.5188	94.6555	90.6482	88.5841	89.6043	MMDAE-Poisson-Harmony-256x32
722	93.2147	88.5188	94.6555	90.6482	88.5841	89.6043	MMDAE-Poisson-Harmony-256x32
723	93.2147	88.5188	94.6555	90.6482	88.5841	89.6043	MMDAE-Poisson-Harmony-256x32
724	93.2147	88.5188	94.6555	90.6482	88.5841	89.6043	MMDAE-Poisson-Harmony-256x32
725	93.2147	88.5188	94.6555	90.6482	88.5841	89.6043	MMDAE-Poisson-Harmony-256x32
726	93.2147	88.5188	94.6555	90.6482	88.5841	89.6043	MMDAE-Poisson-Harmony-256x32
727	93.2147	88.5188	94.6555	90.6482	88.5841	89.6043	MMDAE-Poisson-Harmony-256x32
728	93.2147	88.5188	94.6555	90.6482	88.5841	89.6043	MMDAE-Poisson-Harmony-256x32
729	93.2147	88.5188	94.6555	90.6482	88.5841	89.6043	MMDAE-Poisson-Harmony-256x32
730	93.2147	88.5188	94.6555	90.6482	88.5841	89.6043	MMDAE-Poisson-Harmony-256x32
731	93.2147	88.5188	94.6555	90.6482	88.5841	89.6043	MMDAE-Poisson-Harmony-256x32
732	93.2147	88.5188	94.6555	90.6482	88.5841	89.6043	MMDAE-Poisson-Harmony-256x32
733	93.2147	88.5188	94.6555	90.6482	88.5841	89.6043	MMDAE-Poisson-Harmony-256x32
734	93.2147	88.5188	94.6555	90.6482	88.5841	89.6043	MMDAE-Poisson-Harmony-256x32
735	93.2147	88.5188	94.6555	90.6482	88.5841	89.6043	MMDAE-Poisson-Harmony-256x32
736	93.2147	88.5188	94.6555	90.6482	88.5841	89.6043	MMDAE-Poisson-Harmony-256x32
737	93.2147	88.5188	94.6555	90.6482	88.5841	89.6043	MMDAE-Poisson-Harmony-256x32
738	93.2147	88.5188	94.6555	90.6482	88.5841	89.6043	MMDAE-Poisson-Harmony-256x32
739	92.8545	87.999	94.3713	90.2473	88.0672	89.1439	MMDAE-Poisson-Harmony-256x32
740	92.8545	87.999	94.3713	90.2473	88.0672	89.1439	MMDAE-Poisson-Harmony-256x32
741	93.2147	88.5188	94.6555	90.6482	88.5841	89.6043	MMDAE-Poisson-Harmony-256x32
742	93.2147	88.5188	94.6555	90.6482	88.5841	89.6043	MMDAE-Poisson-Harmony-256x32
743	93.2147	88.5188	94.6555	90.6482	88.5841	89.6043	MMDAE-Poisson-Harmony-256x32
744	93.1758	88.4776	94.6249	90.6207	88.5432	89.5699	MMDAE-Poisson-Harmony-256x32
745	93.1758	88.4776	94.6249	90.6207	88.5432	89.5699	MMDAE-Poisson-Harmony-256x32
746	93.1758	88.4776	94.6249	90.6207	88.5432	89.5699	MMDAE-Poisson-Harmony-256x32
747	93.1758	88.4776	94.6249	90.6207	88.5432	89.5699	MMDAE-Poisson-Harmony-256x32
748	93.1758	88.4776	94.6249	90.6207	88.5432	89.5699	MMDAE-Poisson-Harmony-256x32
749	93.1758	88.4776	94.6249	90.6207	88.5432	89.5699	MMDAE-Poisson-Harmony-256x32
750	93.1758	88.4776	94.6249	90.6207	88.5432	89.5699	MMDAE-Poisson-Harmony-256x32
751	93.1758	88.4776	94.6249	90.6207	88.5432	89.5699	MMDAE-Poisson-Harmony-256x32
752	93.1758	88.4776	94.6249	90.6207	88.5432	89.5699	MMDAE-Poisson-Harmony-256x32
753	93.1758	88.4776	94.6249	90.6207	88.5432	89.5699	MMDAE-Poisson-Harmony-256x32
754	93.1758	88.4776	94.6249	90.6207	88.5432	89.5699	MMDAE-Poisson-Harmony-256x32
755	93.1758	88.4776	94.6249	90.6207	88.5432	89.5699	MMDAE-Poisson-Harmony-256x32
756	93.1758	88.4776	94.6249	90.6207	88.5432	89.5699	MMDAE-Poisson-Harmony-256x32
757	93.1758	88.4776	94.6249	90.6207	88.5432	89.5699	MMDAE-Poisson-Harmony-256x32
758	93.1758	88.4776	94.6249	90.6207	88.5432	89.5699	MMDAE-Poisson-Harmony-256x32
759	93.1758	88.4776	94.6249	90.6207	88.5432	89.5699	MMDAE-Poisson-Harmony-256x32
760	93.1758	88.4776	94.6249	90.6207	88.5432	89.5699	MMDAE-Poisson-Harmony-256x32
761	93.1758	88.4776	94.6249	90.6207	88.5432	89.5699	MMDAE-Poisson-Harmony-256x32
762	93.1758	88.4776	94.6249	90.6207	88.5432	89.5699	MMDAE-Poisson-Harmony-256x32
763	93.1758	88.4776	94.6249	90.6207	88.5432	89.5699	MMDAE-Poisson-Harmony-256x32
764	93.1758	88.4776	94.6249	90.6207	88.5432	89.5699	MMDAE-Poisson-Harmony-256x32
765	93.1758	88.4776	94.6249	90.6207	88.5432	89.5699	MMDAE-Poisson-Harmony-256x32
766	93.1758	88.4776	94.6249	90.6207	88.5432	89.5699	MMDAE-Poisson-Harmony-256x32
767	93.1758	88.4776	94.6249	90.6207	88.5432	89.5699	MMDAE-Poisson-Harmony-256x32
768	93.1758	88.4776	94.6249	90.6207	88.5432	89.5699	MMDAE-Poisson-Harmony-256x32
769	93.1758	88.4776	94.6249	90.6207	88.5432	89.5699	MMDAE-Poisson-Harmony-256x32
770	93.1758	88.4776	94.6249	90.6207	88.5432	89.5699	MMDAE-Poisson-Harmony-256x32
771	93.1758	88.4776	94.6249	90.6207	88.5432	89.5699	MMDAE-Poisson-Harmony-256x32
772	93.1758	88.4776	94.6249	90.6207	88.5432	89.5699	MMDAE-Poisson-Harmony-256x32
773	93.1758	88.4776	94.6249	90.6207	88.5432	89.5699	MMDAE-Poisson-Harmony-256x32
774	93.1758	88.4776	94.6249	90.6207	88.5432	89.5699	MMDAE-Poisson-Harmony-256x32
775	93.1758	88.4776	94.6249	90.6207	88.5432	89.5699	MMDAE-Poisson-Harmony-256x32
776	93.1758	88.4776	94.6249	90.6207	88.5432	89.5699	MMDAE-Poisson-Harmony-256x32
777	93.1758	88.4776	94.6249	90.6207	88.5432	89.5699	MMDAE-Poisson-Harmony-256x32
778	93.1758	88.4776	94.6249	90.6207	88.5432	89.5699	MMDAE-Poisson-Harmony-256x32
779	93.1758	88.4776	94.6249	90.6207	88.5432	89.5699	MMDAE-Poisson-Harmony-256x32
780	93.1758	88.4776	94.6249	90.6207	88.5432	89.5699	MMDAE-Poisson-Harmony-256x32
781	93.1758	88.4776	94.6249	90.6207	88.5432	89.5699	MMDAE-Poisson-Harmony-256x32
782	93.1758	88.4776	94.6249	90.6207	88.5432	89.5699	MMDAE-Poisson-Harmony-256x32
783	93.1758	88.4776	94.6249	90.6207	88.5432	89.5699	MMDAE-Poisson-Harmony-256x32
784	93.1758	88.4776	94.6249	90.6207	88.5432	89.5699	MMDAE-Poisson-Harmony-256x32
785	93.1758	88.4776	94.6249	90.6207	88.5432	89.5699	MMDAE-Poisson-Harmony-256x32
786	93.1758	88.4776	94.6249	90.6207	88.5432	89.5699	MMDAE-Poisson-Harmony-256x32
787	93.1758	88.4776	94.6249	90.6207	88.5432	89.5699	MMDAE-Poisson-Harmony-256x32
788	93.1758	88.4776	94.6249	90.6207	88.5432	89.5699	MMDAE-Poisson-Harmony-256x32
789	93.1758	88.4776	94.6249	90.6207	88.5432	89.5699	MMDAE-Poisson-Harmony-256x32
790	93.1758	88.4776	94.6249	90.6207	88.5432	89.5699	MMDAE-Poisson-Harmony-256x32
791	93.1758	88.4776	94.6249	90.6207	88.5432	89.5699	MMDAE-Poisson-Harmony-256x32
792	93.1758	88.4776	94.6249	90.6207	88.5432	89.5699	MMDAE-Poisson-Harmony-256x32
793	93.1758	88.4776	94.6249	90.6207	88.5432	89.5699	MMDAE-Poisson-Harmony-256x32
794	93.1758	88.4776	94.6249	90.6207	88.5432	89.5699	MMDAE-Poisson-Harmony-256x32
795	93.1758	88.4776	94.6249	90.6207	88.5432	89.5699	MMDAE-Poisson-Harmony-256x32
796	93.1758	88.4776	94.6249	90.6207	88.5432	89.5699	MMDAE-Poisson-Harmony-256x32
797	93.1758	88.4776	94.6249	90.6207	88.5432	89.5699	MMDAE-Poisson-Harmony-256x32
798	93.1758	88.4776	94.6249	90.6207	88.5432	89.5699	MMDAE-Poisson-Harmony-256x32
799	93.1758	88.4776	94.6249	90.6207	88.5432	89.5699	MMDAE-Poisson-Harmony-256x32
800	93.1758	88.4776	94.6249	90.6207	88.5432	89.5699	MMDAE-Poisson-Harmony-256x32
801	93.1758	88.4776	94.6249	90.6207	88.5432	89.5699	MMDAE-Poisson-Harmony-256x32
802	93.1758	88.4776	94.6249	90.6207	88.5432	89.5699	MMDAE-Poisson-Harmony-256x32
803	93.1758	88.4776	94.6249	90.6207	88.5432	89.5699	MMDAE-Poisson-Harmony-256x32
804	93.1758	88.4776	94.6249	90.6207	88.5432	89.5699	MMDAE-Poisson-Harmony-256x32
805	93.1758	88.4776	94.6249	90.6207	88.5432	89.5699	MMDAE-Poisson-Harmony-256x32
806	93.1758	88.4776	94.6249	90.6207	88.5432	89.5699	MMDAE-Poisson-Harmony-256x32
807	93.1758	88.4776	94.6249	90.6207	88.5432	89.5699	MMDAE-Poisson-Harmony-256x32
808	93.1758	88.4776	94.6249	90.6207	88.5432	89.5699	MMDAE-Poisson-Harmony-256x32
809	93.1758	88.4776	94.6249	90.6207	88.5432	89.5699	MMDAE-Poisson-Harmony-256x32
810	93.1758	88.4776	94.6249	90.6207	88.5432	89.5699	MMDAE-Poisson-Harmony-256x32
811	93.1758	88.4776	94.6249	90.6207	88.5432	89.5699	MMDAE-Poisson-Harmony-256x32
812	93.1758	88.4776	94.6249	90.6207	88.5432	89.5699	MMDAE-Poisson-Harmony-256x32
813	93.1758	88.4776	94.6249	90.6207	88.5432	89.5699	MMDAE-Poisson-Harmony-256x32
814	93.1758	88.4776	94.6249	90.6207	88.5432	89.5699	MMDAE-Poisson-Harmony-256x32
815	93.1758	88.4776	94.6249	90.6207	88.5432	89.5699	MMDAE-Poisson-Harmony-256x32
816	93.1758	88.4776	94.6249	90.6207	88.5432	89.5699	MMDAE-Poisson-Harmony-256x32
817	93.1758	88.4776	94.6249	90.6207	88.5432	89.5699	MMDAE-Poisson-Harmony-256x32
818	93.1758	88.4776	94.6249	90.6207	88.5432	89.5699	MMDAE-Poisson-Harmony-256x32
819	93.1758	88.4776	94.6249	90.6207	88.5432	89.5699	MMDAE-Poisson-Harmony-256x32
820	93.1758	88.4776	94.6249	90.6207	88.5432	89.5699	MMDAE-Poisson-Harmony-256x32
821	93.1758	88.4776	94.6249	90.6207	88.5432	89.5699	MMDAE-Poisson-Harmony-256x32
822	93.1758	88.4776	94.6249	90.6207	88.5432	89.5699	MMDAE-Poisson-Harmony-256x32
823	93.1758	88.4776	94.6249	90.6207	88.5432	89.5699	MMDAE-Poisson-Harmony-256x32
824	93.1758	88.4776	94.6249	90.6207	88.5432	89.5699	MMDAE-Poisson-Harmony-256x32
825	93.1758	88.4776	94.6249	90.6207	88.5432	89.5699	MMDAE-Poisson-Harmony-256x32
826	93.1758	88.4776	94.6249	90.6207	88.5432	89.5699	MMDAE-Poisson-Harmony-256x32
827	93.1758	88.4776	94.6249	90.6207	88.5432	89.5699	MMDAE-Poisson-Harmony-256x32
828	93.1758	88.4776	94.6249	90.6207	88.5432	89.5699	MMDAE-Poisson-Harmony-256x32
829	93.1758	88.4776	94.6249	90.6207	88.5432	89.5699	MMDAE-Poisson-Harmony-256x32
830	93.1758	88.4776	94.6249	90.6207	88.5432	89.5699	MMDAE-Poisson-Harmony-256x32
831	93.1758	88.4776	94.6249	90.6207	88.5432	89.5699	MMDAE-Poisson-Harmony-256x32
832	93.1758	88.4776	94.6249	90.6207	88.5432	89.5699	MMDAE-Poisson-Harmony-256x32
833	93.1758	88.4776	94.6249	90.6207	88.5432	89.5699	MMDAE-Poisson-Harmony-256x32
834	93.1758	88.4776	94.6249	90.6207	88.5432	89.5699	MMDAE-Poisson-Harmony-256x32
835	93.1758	88.4776	94.6249	90.6207	88.5432	89.5699	MMDAE-Poisson-Harmony-256x32
836	93.1758	88.4776	94.6249	90.6207	88.5432	89.5699	MMDAE-Poisson-Harmony-256x32
837	93.1299	88.4017	94.5887	90.5763	88.4677	89.5096	MMDAE-Poisson-Harmony-256x32
838	93.1758	88.4776	94.6249	90.6207	88.5432	89.5699	MMDAE-Poisson-Harmony-256x32
839	93.1758	88.4776	94.6249	90.6207	88.5432	89.5699	MMDAE-Poisson-Harmony-256x32
840	93.1758	88.4776	94.6249	90.6207	88.5432	89.5699	MMDAE-Poisson-Harmony-256x32
841	93.1758	88.4776	94.6249	90.6207	88.5432	89.5699	MMDAE-Poisson-Harmony-256x32
842	93.1758	88.4776	94.6249	90.6207	88.5432	89.5699	MMDAE-Poisson-Harmony-256x32
843	93.1758	88.4776	94.6249	90.6207	88.5432	89.5699	MMDAE-Poisson-Harmony-256x32
844	91.8056	87.0884	93.5496	90.5457	87.1617	88.8215	MMDAE-Poisson-Harmony-256x32
845	91.8056	87.0884	93.5496	90.5457	87.1617	88.8215	MMDAE-Poisson-Harmony-256x32
846	91.8056	87.0884	93.5496	90.5457	87.1617	88.8215	MMDAE-Poisson-Harmony-256x32
847	91.8056	87.0884	93.5496	90.5457	87.1617	88.8215	MMDAE-Poisson-Harmony-256x32
848	93.0744	88.3924	94.5447	90.5439	88.4585	89.489	MMDAE-Poisson-Harmony-256x32
849	93.0744	88.3924	94.5447	90.5439	88.4585	89.489	MMDAE-Poisson-Harmony-256x32
850	93.0744	88.3924	94.5447	90.5439	88.4585	89.489	MMDAE-Poisson-Harmony-256x32
851	93.0744	88.3924	94.5447	90.5439	88.4585	89.489	MMDAE-Poisson-Harmony-256x32
852	93.0744	88.3924	94.5447	90.5439	88.4585	89.489	MMDAE-Poisson-Harmony-256x32
853	93.0744	88.3924	94.5447	90.5439	88.4585	89.489	MMDAE-Poisson-Harmony-256x32
854	93.0744	88.3924	94.5447	90.5439	88.4585	89.489	MMDAE-Poisson-Harmony-256x32
855	91.4174	86.5675	93.2431	90.1156	86.6437	88.3456	MMDAE-Poisson-Harmony-256x32
856	90.056	86.1618	92.1825	91.3877	86.2403	88.7394	MMDAE-NB-Harmony-256x32
857	90.056	86.1618	92.1825	91.3877	86.2403	88.7394	MMDAE-NB-Harmony-256x32
858	93.671	89.0888	95.0149	91.4081	89.1514	90.2656	MMDAE-NB-Harmony-256x32
859	93.671	89.0888	95.0149	91.4081	89.1514	90.2656	MMDAE-NB-Harmony-256x32
860	93.671	89.0888	95.0149	91.4081	89.1514	90.2656	MMDAE-NB-Harmony-256x32
861	93.671	89.0888	95.0149	91.4081	89.1514	90.2656	MMDAE-NB-Harmony-256x32
862	90.4085	86.2829	92.4576	91.3922	86.3611	88.8054	MMDAE-NB-Harmony-256x32
863	90.4085	86.2829	92.4576	91.3922	86.3611	88.8054	MMDAE-NB-Harmony-256x32
864	90.4085	86.2829	92.4576	91.3922	86.3611	88.8054	MMDAE-NB-Harmony-256x32
865	90.3216	86.1675	92.3898	91.394	86.2463	88.7455	MMDAE-NB-Harmony-256x32
866	90.3216	86.1675	92.3898	91.394	86.2463	88.7455	MMDAE-NB-Harmony-256x32
867	93.6492	89.0107	94.9976	91.4098	89.0738	90.2267	MMDAE-NB-Harmony-256x32
868	93.6492	89.0107	94.9976	91.4098	89.0738	90.2267	MMDAE-NB-Harmony-256x32
869	93.6492	89.0107	94.9976	91.4098	89.0738	90.2267	MMDAE-NB-Harmony-256x32
870	93.6492	89.0107	94.9976	91.4098	89.0738	90.2267	MMDAE-NB-Harmony-256x32
871	90.3062	86.1813	92.3773	91.3952	86.2601	88.7534	MMDAE-NB-Harmony-256x32
872	85.9961	83.8345	89.0299	91.4547	83.9248	87.5281	MMDAE-NB-Harmony-256x32
873	85.9961	83.8345	89.0299	91.4547	83.9248	87.5281	MMDAE-NB-Harmony-256x32
874	85.9833	83.7892	89.021	91.4432	83.8797	87.4983	MMDAE-NB-Harmony-256x32
875	85.9833	83.7892	89.021	91.4432	83.8797	87.4983	MMDAE-NB-Harmony-256x32
876	85.9872	83.8269	89.0214	91.4353	83.9172	87.5151	MMDAE-NB-Harmony-256x32
877	85.9872	83.8269	89.0214	91.4353	83.9172	87.5151	MMDAE-NB-Harmony-256x32
878	85.9872	83.8269	89.0214	91.4353	83.9172	87.5151	MMDAE-NB-Harmony-256x32
879	85.9872	83.8269	89.0214	91.4353	83.9172	87.5151	MMDAE-NB-Harmony-256x32
880	85.9535	83.8683	88.9954	91.4337	83.9583	87.5367	MMDAE-NB-Harmony-256x32
881	88.3876	85.0177	90.8835	91.3978	85.1023	88.1378	MMDAE-NB-Harmony-256x32
882	86.7047	83.9482	89.5809	91.4508	84.0382	87.588	MMDAE-NB-Harmony-256x32
883	86.7047	83.9482	89.5809	91.4508	84.0382	87.588	MMDAE-NB-Harmony-256x32
884	86.7047	83.9482	89.5809	91.4508	84.0382	87.588	MMDAE-NB-Harmony-256x32
885	86.7047	83.9482	89.5809	91.4508	84.0382	87.588	MMDAE-NB-Harmony-256x32
886	86.7047	83.9482	89.5809	91.4508	84.0382	87.588	MMDAE-NB-Harmony-256x32
887	86.7047	83.9482	89.5809	91.4508	84.0382	87.588	MMDAE-NB-Harmony-256x32
888	67.423	73.5794	74.8015	89.3431	73.7171	80.7814	MMDVAE-Poisson-256x32
889	67.2415	73.452	74.6251	88.6617	73.5899	80.4257	MMDVAE-Poisson-256x32
890	67.2415	73.452	74.6251	88.6617	73.5899	80.4257	MMDVAE-Poisson-256x32
891	67.2415	73.452	74.6251	88.6617	73.5899	80.4257	MMDVAE-Poisson-256x32
892	67.2415	73.452	74.6251	88.6617	73.5899	80.4257	MMDVAE-Poisson-256x32
893	67.2415	73.452	74.6251	88.6617	73.5899	80.4257	MMDVAE-Poisson-256x32
894	67.2415	73.452	74.6251	88.6617	73.5899	80.4257	MMDVAE-Poisson-256x32
895	67.2415	73.452	74.6251	88.6617	73.5899	80.4257	MMDVAE-Poisson-256x32
896	67.2415	73.452	74.6251	88.6617	73.5899	80.4257	MMDVAE-Poisson-256x32
897	67.2415	73.452	74.6251	88.6617	73.5899	80.4257	MMDVAE-Poisson-256x32
898	67.2415	73.452	74.6251	88.6617	73.5899	80.4257	MMDVAE-Poisson-256x32
899	67.3358	73.5027	74.6965	88.6617	73.6404	80.4559	MMDVAE-Poisson-256x32
900	67.3358	73.5027	74.6965	88.6617	73.6404	80.4559	MMDVAE-Poisson-256x32
901	67.3358	73.5027	74.6965	88.6617	73.6404	80.4559	MMDVAE-Poisson-256x32
902	67.3358	73.5027	74.6965	88.6617	73.6404	80.4559	MMDVAE-Poisson-256x32
903	67.3358	73.5027	74.6965	88.6617	73.6404	80.4559	MMDVAE-Poisson-256x32
904	67.3923	73.5489	74.7757	89.3085	73.6867	80.749	MMDVAE-Poisson-256x32
905	67.3923	73.5489	74.7757	89.3085	73.6867	80.749	MMDVAE-Poisson-256x32
906	67.3923	73.5489	74.7757	89.3085	73.6867	80.749	MMDVAE-Poisson-256x32
907	67.3923	73.5489	74.7757	89.3085	73.6867	80.749	MMDVAE-Poisson-256x32
908	67.3923	73.5489	74.7757	89.3085	73.6867	80.749	MMDVAE-Poisson-256x32
909	67.3923	73.5489	74.7757	89.3085	73.6867	80.749	MMDVAE-Poisson-256x32
910	67.3923	73.5489	74.7757	89.3085	73.6867	80.749	MMDVAE-Poisson-256x32
911	67.3923	73.5489	74.7757	89.3085	73.6867	80.749	MMDVAE-Poisson-256x32
912	67.3923	73.5489	74.7757	89.3085	73.6867	80.749	MMDVAE-Poisson-256x32
913	67.3923	73.5489	74.7757	89.3085	73.6867	80.749	MMDVAE-Poisson-256x32
914	67.3923	73.5489	74.7757	89.3085	73.6867	80.749	MMDVAE-Poisson-256x32
915	67.3923	73.5489	74.7757	89.3085	73.6867	80.749	MMDVAE-Poisson-256x32
916	67.3923	73.5489	74.7757	89.3085	73.6867	80.749	MMDVAE-Poisson-256x32
917	67.3923	73.5489	74.7757	89.3085	73.6867	80.749	MMDVAE-Poisson-256x32
918	67.3923	73.5489	74.7757	89.3085	73.6867	80.749	MMDVAE-Poisson-256x32
919	67.3923	73.5489	74.7757	89.3085	73.6867	80.749	MMDVAE-Poisson-256x32
920	67.3923	73.5489	74.7757	89.3085	73.6867	80.749	MMDVAE-Poisson-256x32
921	67.3923	73.5489	74.7757	89.3085	73.6867	80.749	MMDVAE-Poisson-256x32
922	67.3923	73.5489	74.7757	89.3085	73.6867	80.749	MMDVAE-Poisson-256x32
923	67.2415	73.452	74.6251	88.6617	73.5899	80.4257	MMDVAE-Poisson-256x32
924	67.2415	73.452	74.6251	88.6617	73.5899	80.4257	MMDVAE-Poisson-256x32
925	67.2415	73.452	74.6251	88.6617	73.5899	80.4257	MMDVAE-Poisson-256x32
926	67.2415	73.452	74.6251	88.6617	73.5899	80.4257	MMDVAE-Poisson-256x32
927	67.2415	73.452	74.6251	88.6617	73.5899	80.4257	MMDVAE-Poisson-256x32
928	67.2415	73.452	74.6251	88.6617	73.5899	80.4257	MMDVAE-Poisson-256x32
929	52.8354	63.8505	63.4699	86.0154	64.0316	73.413	MMDVAE-NB-256x32
930	52.8354	63.8505	63.4699	86.0154	64.0316	73.413	MMDVAE-NB-256x32
931	52.8354	63.8505	63.4699	86.0154	64.0316	73.413	MMDVAE-NB-256x32
932	52.8354	63.8505	63.4699	86.0154	64.0316	73.413	MMDVAE-NB-256x32
933	52.8354	63.8505	63.4699	86.0154	64.0316	73.413	MMDVAE-NB-256x32
934	52.8354	63.8505	63.4699	86.0154	64.0316	73.413	MMDVAE-NB-256x32
935	52.8354	63.8505	63.4699	86.0154	64.0316	73.413	MMDVAE-NB-256x32
936	52.8354	63.8505	63.4699	86.0154	64.0316	73.413	MMDVAE-NB-256x32
937	52.8354	63.8505	63.4699	86.0154	64.0316	73.413	MMDVAE-NB-256x32
938	52.8354	63.8505	63.4699	86.0154	64.0316	73.413	MMDVAE-NB-256x32
939	52.8354	63.8505	63.4699	86.0154	64.0316	73.413	MMDVAE-NB-256x32
940	52.8354	63.8505	63.4699	86.0154	64.0316	73.413	MMDVAE-NB-256x32
941	52.8354	63.8505	63.4699	86.0154	64.0316	73.413	MMDVAE-NB-256x32
942	52.8298	63.8485	63.4655	86.0155	64.0295	73.4117	MMDVAE-NB-256x32
943	52.8298	63.8485	63.4655	86.0155	64.0295	73.4117	MMDVAE-NB-256x32
944	52.8298	63.8485	63.4655	86.0155	64.0295	73.4117	MMDVAE-NB-256x32
945	52.8298	63.8485	63.4655	86.0155	64.0295	73.4117	MMDVAE-NB-256x32
946	52.8298	63.8485	63.4655	86.0155	64.0295	73.4117	MMDVAE-NB-256x32
947	52.8298	63.8485	63.4655	86.0155	64.0295	73.4117	MMDVAE-NB-256x32
948	52.8298	63.8485	63.4655	86.0155	64.0295	73.4117	MMDVAE-NB-256x32
949	52.8298	63.8485	63.4655	86.0155	64.0295	73.4117	MMDVAE-NB-256x32
950	52.8298	63.8485	63.4655	86.0155	64.0295	73.4117	MMDVAE-NB-256x32
951	52.8298	63.8485	63.4655	86.0155	64.0295	73.4117	MMDVAE-NB-256x32
952	52.8298	63.8485	63.4655	86.0155	64.0295	73.4117	MMDVAE-NB-256x32
953	52.8298	63.8485	63.4655	86.0155	64.0295	73.4117	MMDVAE-NB-256x32
954	52.8298	63.8485	63.4655	86.0155	64.0295	73.4117	MMDVAE-NB-256x32
955	52.8298	63.8485	63.4655	86.0155	64.0295	73.4117	MMDVAE-NB-256x32
956	52.8298	63.8485	63.4655	86.0155	64.0295	73.4117	MMDVAE-NB-256x32
957	52.8298	63.8485	63.4655	86.0155	64.0295	73.4117	MMDVAE-NB-256x32
958	52.8298	63.8485	63.4655	86.0155	64.0295	73.4117	MMDVAE-NB-256x32
959	52.8298	63.8485	63.4655	86.0155	64.0295	73.4117	MMDVAE-NB-256x32
960	52.8298	63.8485	63.4655	86.0155	64.0295	73.4117	MMDVAE-NB-256x32
961	52.8298	63.8485	63.4655	86.0155	64.0295	73.4117	MMDVAE-NB-256x32
962	52.8298	63.8485	63.4655	86.0155	64.0295	73.4117	MMDVAE-NB-256x32
963	52.8298	63.8485	63.4655	86.0155	64.0295	73.4117	MMDVAE-NB-256x32
964	52.8298	63.8485	63.4655	86.0155	64.0295	73.4117	MMDVAE-NB-256x32
965	52.8298	63.8485	63.4655	86.0155	64.0295	73.4117	MMDVAE-NB-256x32
966	52.8298	63.8485	63.4655	86.0155	64.0295	73.4117	MMDVAE-NB-256x32
967	52.8298	63.8485	63.4655	86.0155	64.0295	73.4117	MMDVAE-NB-256x32
968	52.8298	63.8485	63.4655	86.0155	64.0295	73.4117	MMDVAE-NB-256x32
969	52.8298	63.8485	63.4655	86.0155	64.0295	73.4117	MMDVAE-NB-256x32
970	52.8298	63.8485	63.4655	86.0155	64.0295	73.4117	MMDVAE-NB-256x32
971	52.8298	63.8485	63.4655	86.0155	64.0295	73.4117	MMDVAE-NB-256x32
972	52.8298	63.8485	63.4655	86.0155	64.0295	73.4117	MMDVAE-NB-256x32
973	52.8298	63.8485	63.4655	86.0155	64.0295	73.4117	MMDVAE-NB-256x32
974	52.8298	63.8485	63.4655	86.0155	64.0295	73.4117	MMDVAE-NB-256x32
975	52.8298	63.8485	63.4655	86.0155	64.0295	73.4117	MMDVAE-NB-256x32
976	52.8298	63.8485	63.4655	86.0155	64.0295	73.4117	MMDVAE-NB-256x32
977	52.8298	63.8485	63.4655	86.0155	64.0295	73.4117	MMDVAE-NB-256x32
978	52.8298	63.8485	63.4655	86.0155	64.0295	73.4117	MMDVAE-NB-256x32
979	52.8298	63.8485	63.4655	86.0155	64.0295	73.4117	MMDVAE-NB-256x32
980	52.8298	63.8485	63.4655	86.0155	64.0295	73.4117	MMDVAE-NB-256x32
981	52.8298	63.8485	63.4655	86.0155	64.0295	73.4117	MMDVAE-NB-256x32
982	52.8298	63.8485	63.4655	86.0155	64.0295	73.4117	MMDVAE-NB-256x32
983	52.8298	63.8485	63.4655	86.0155	64.0295	73.4117	MMDVAE-NB-256x32
984	52.8298	63.8485	63.4655	86.0155	64.0295	73.4117	MMDVAE-NB-256x32
985	52.8298	63.8485	63.4655	86.0155	64.0295	73.4117	MMDVAE-NB-256x32
986	52.8298	63.8485	63.4655	86.0155	64.0295	73.4117	MMDVAE-NB-256x32
987	52.8298	63.8485	63.4655	86.0155	64.0295	73.4117	MMDVAE-NB-256x32
988	52.8298	63.8485	63.4655	86.0155	64.0295	73.4117	MMDVAE-NB-256x32
989	52.8298	63.8485	63.4655	86.0155	64.0295	73.4117	MMDVAE-NB-256x32
990	52.8298	63.8485	63.4655	86.0155	64.0295	73.4117	MMDVAE-NB-256x32
991	52.8298	63.8485	63.4655	86.0155	64.0295	73.4117	MMDVAE-NB-256x32
992	52.8298	63.8485	63.4655	86.0155	64.0295	73.4117	MMDVAE-NB-256x32
993	52.8298	63.8485	63.4655	86.0155	64.0295	73.4117	MMDVAE-NB-256x32
994	52.8298	63.8485	63.4655	86.0155	64.0295	73.4117	MMDVAE-NB-256x32
995	52.8298	63.8485	63.4655	86.0155	64.0295	73.4117	MMDVAE-NB-256x32
996	52.8298	63.8485	63.4655	86.0155	64.0295	73.4117	MMDVAE-NB-256x32
997	52.8298	63.8485	63.4655	86.0155	64.0295	73.4117	MMDVAE-NB-256x32
998	52.8298	63.8485	63.4655	86.0155	64.0295	73.4117	MMDVAE-NB-256x32
999	52.8298	63.8485	63.4655	86.0155	64.0295	73.4117	MMDVAE-NB-256x32
1000	52.8298	63.8485	63.4655	86.0155	64.0295	73.4117	MMDVAE-NB-256x32
1001	52.8298	63.8485	63.4655	86.0155	64.0295	73.4117	MMDVAE-NB-256x32
1002	52.8298	63.8485	63.4655	86.0155	64.0295	73.4117	MMDVAE-NB-256x32
1003	52.8298	63.8485	63.4655	86.0155	64.0295	73.4117	MMDVAE-NB-256x32
1004	52.8298	63.8485	63.4655	86.0155	64.0295	73.4117	MMDVAE-NB-256x32
1005	52.8298	63.8485	63.4655	86.0155	64.0295	73.4117	MMDVAE-NB-256x32
1006	52.8298	63.8485	63.4655	86.0155	64.0295	73.4117	MMDVAE-NB-256x32
1007	52.8298	63.8485	63.4655	86.0155	64.0295	73.4117	MMDVAE-NB-256x32
1008	52.8298	63.8485	63.4655	86.0155	64.0295	73.4117	MMDVAE-NB-256x32
1009	52.8298	63.8485	63.4655	86.0155	64.0295	73.4117	MMDVAE-NB-256x32
1010	52.8298	63.8485	63.4655	86.0155	64.0295	73.4117	MMDVAE-NB-256x32
1011	52.8298	63.8485	63.4655	86.0155	64.0295	73.4117	MMDVAE-NB-256x32
1012	52.8298	63.8485	63.4655	86.0155	64.0295	73.4117	MMDVAE-NB-256x32
1013	52.8298	63.8485	63.4655	86.0155	64.0295	73.4117	MMDVAE-NB-256x32
1014	52.8298	63.8485	63.4655	86.0155	64.0295	73.4117	MMDVAE-NB-256x32
1015	52.8298	63.8485	63.4655	86.0155	64.0295	73.4117	MMDVAE-NB-256x32
1016	52.8298	63.8485	63.4655	86.0155	64.0295	73.4117	MMDVAE-NB-256x32
1017	52.8298	63.8485	63.4655	86.0155	64.0295	73.4117	MMDVAE-NB-256x32
1018	52.8298	63.8485	63.4655	86.0155	64.0295	73.4117	MMDVAE-NB-256x32
1019	48.2509	60.6583	58.9874	79.8622	60.8556	69.0753	MMDVAE-ZINB-256x32
1020	48.2509	60.6583	58.9874	79.8622	60.8556	69.0753	MMDVAE-ZINB-256x32
1021	48.1271	60.6253	58.8545	79.7055	60.8229	68.9956	MMDVAE-ZINB-256x32
1022	48.1271	60.6253	58.8545	79.7055	60.8229	68.9956	MMDVAE-ZINB-256x32
1023	51.3002	63.1783	61.6577	82.7255	63.3637	71.7616	MMDVAE-ZINB-256x32
1024	51.3002	63.1783	61.6577	82.7255	63.3637	71.7616	MMDVAE-ZINB-256x32
1025	51.3002	63.1783	61.6577	82.7255	63.3637	71.7616	MMDVAE-ZINB-256x32
1026	51.3002	63.1783	61.6577	82.7255	63.3637	71.7616	MMDVAE-ZINB-256x32
1027	51.3002	63.1783	61.6577	82.7255	63.3637	71.7616	MMDVAE-ZINB-256x32
1028	51.3002	63.1783	61.6577	82.7255	63.3637	71.7616	MMDVAE-ZINB-256x32
1029	51.3002	63.1783	61.6577	82.7255	63.3637	71.7616	MMDVAE-ZINB-256x32
1030	51.3002	63.1783	61.6577	82.7255	63.3637	71.7616	MMDVAE-ZINB-256x32
1031	51.3002	63.1783	61.6577	82.7255	63.3637	71.7616	MMDVAE-ZINB-256x32
1032	51.3002	63.1783	61.6577	82.7255	63.3637	71.7616	MMDVAE-ZINB-256x32
1033	51.3002	63.1783	61.6577	82.7255	63.3637	71.7616	MMDVAE-ZINB-256x32
1034	51.3002	63.1783	61.6577	82.7255	63.3637	71.7616	MMDVAE-ZINB-256x32
1035	51.3002	63.1783	61.6577	82.7255	63.3637	71.7616	MMDVAE-ZINB-256x32
1036	51.3002	63.1783	61.6577	82.7255	63.3637	71.7616	MMDVAE-ZINB-256x32
1037	69.1298	74.6212	76.0378	88.2868	74.7537	80.9586	MMDVAE-Poisson-BBKNN-256x32
1038	69.1298	74.6212	76.0378	88.2868	74.7537	80.9586	MMDVAE-Poisson-BBKNN-256x32
1039	69.1298	74.6212	76.0378	88.2868	74.7537	80.9586	MMDVAE-Poisson-BBKNN-256x32
1040	69.1526	74.6271	76.0553	88.2868	74.7597	80.9621	MMDVAE-Poisson-BBKNN-256x32
1041	69.1411	74.6241	76.0465	88.2868	74.7567	80.9604	MMDVAE-Poisson-BBKNN-256x32
1042	69.1411	74.6241	76.0465	88.2868	74.7567	80.9604	MMDVAE-Poisson-BBKNN-256x32
1043	69.7009	74.776	76.4747	88.3361	74.9081	81.0699	MMDVAE-Poisson-BBKNN-256x32
1044	69.343	74.6701	76.214	88.4323	74.8026	81.0484	MMDVAE-Poisson-BBKNN-256x32
1045	69.343	74.6701	76.214	88.4323	74.8026	81.0484	MMDVAE-Poisson-BBKNN-256x32
1046	69.343	74.6701	76.214	88.4323	74.8026	81.0484	MMDVAE-Poisson-BBKNN-256x32
1047	69.343	74.6701	76.214	88.4323	74.8026	81.0484	MMDVAE-Poisson-BBKNN-256x32
1048	69.2004	74.6305	76.1047	88.4339	74.7631	81.0259	MMDVAE-Poisson-BBKNN-256x32
1049	69.2004	74.6305	76.1047	88.4339	74.7631	81.0259	MMDVAE-Poisson-BBKNN-256x32
1050	69.2004	74.6305	76.1047	88.4339	74.7631	81.0259	MMDVAE-Poisson-BBKNN-256x32
1051	69.364	74.6736	76.2293	88.4328	74.8061	81.0507	MMDVAE-Poisson-BBKNN-256x32
1052	69.364	74.6736	76.2293	88.4328	74.8061	81.0507	MMDVAE-Poisson-BBKNN-256x32
1053	69.364	74.6736	76.2293	88.4328	74.8061	81.0507	MMDVAE-Poisson-BBKNN-256x32
1054	69.2132	74.6339	76.1145	88.4338	74.7665	81.0279	MMDVAE-Poisson-BBKNN-256x32
1055	69.2132	74.6339	76.1145	88.4338	74.7665	81.0279	MMDVAE-Poisson-BBKNN-256x32
1056	69.2132	74.6339	76.1145	88.4338	74.7665	81.0279	MMDVAE-Poisson-BBKNN-256x32
1057	69.2132	74.6339	76.1145	88.4338	74.7665	81.0279	MMDVAE-Poisson-BBKNN-256x32
1058	69.2132	74.6339	76.1145	88.4338	74.7665	81.0279	MMDVAE-Poisson-BBKNN-256x32
1059	69.2132	74.6339	76.1145	88.4338	74.7665	81.0279	MMDVAE-Poisson-BBKNN-256x32
1060	69.2132	74.6339	76.1145	88.4338	74.7665	81.0279	MMDVAE-Poisson-BBKNN-256x32
1061	69.2132	74.6339	76.1145	88.4338	74.7665	81.0279	MMDVAE-Poisson-BBKNN-256x32
1062	69.1754	74.624	76.0857	88.4341	74.7566	81.0222	MMDVAE-Poisson-BBKNN-256x32
1063	69.1754	74.624	76.0857	88.4341	74.7566	81.0222	MMDVAE-Poisson-BBKNN-256x32
1064	69.1754	74.624	76.0857	88.4341	74.7566	81.0222	MMDVAE-Poisson-BBKNN-256x32
1065	69.1754	74.624	76.0857	88.4341	74.7566	81.0222	MMDVAE-Poisson-BBKNN-256x32
1066	69.1754	74.624	76.0857	88.4341	74.7566	81.0222	MMDVAE-Poisson-BBKNN-256x32
1067	69.157	74.605	76.0715	88.4269	74.7378	81.0081	MMDVAE-Poisson-BBKNN-256x32
1068	69.157	74.605	76.0715	88.4269	74.7378	81.0081	MMDVAE-Poisson-BBKNN-256x32
1069	69.0419	74.6051	75.9894	88.48	74.7377	81.0303	MMDVAE-Poisson-BBKNN-256x32
1070	69.0419	74.6051	75.9894	88.48	74.7377	81.0303	MMDVAE-Poisson-BBKNN-256x32
1071	69.0419	74.6051	75.9894	88.48	74.7377	81.0303	MMDVAE-Poisson-BBKNN-256x32
1072	69.0419	74.6051	75.9894	88.48	74.7377	81.0303	MMDVAE-Poisson-BBKNN-256x32
1073	69.1297	74.6	76.0514	88.4266	74.7327	81.005	MMDVAE-Poisson-BBKNN-256x32
1074	69.4504	74.6785	76.2948	88.4032	74.811	81.0411	MMDVAE-Poisson-BBKNN-256x32
1075	68.9206	74.455	75.8877	88.3059	74.5884	80.8696	MMDVAE-Poisson-BBKNN-256x32
1076	68.9206	74.455	75.8877	88.3059	74.5884	80.8696	MMDVAE-Poisson-BBKNN-256x32
1077	68.9206	74.455	75.8877	88.3059	74.5884	80.8696	MMDVAE-Poisson-BBKNN-256x32
1078	68.9206	74.455	75.8877	88.3059	74.5884	80.8696	MMDVAE-Poisson-BBKNN-256x32
1079	68.9206	74.455	75.8877	88.3059	74.5884	80.8696	MMDVAE-Poisson-BBKNN-256x32
1080	68.9206	74.455	75.8877	88.3059	74.5884	80.8696	MMDVAE-Poisson-BBKNN-256x32
1081	68.9206	74.455	75.8877	88.3059	74.5884	80.8696	MMDVAE-Poisson-BBKNN-256x32
1082	68.9206	74.455	75.8877	88.3059	74.5884	80.8696	MMDVAE-Poisson-BBKNN-256x32
1083	68.9206	74.455	75.8877	88.3059	74.5884	80.8696	MMDVAE-Poisson-BBKNN-256x32
1084	68.9206	74.455	75.8877	88.3059	74.5884	80.8696	MMDVAE-Poisson-BBKNN-256x32
1085	68.9206	74.455	75.8877	88.3059	74.5884	80.8696	MMDVAE-Poisson-BBKNN-256x32
1086	68.9206	74.455	75.8877	88.3059	74.5884	80.8696	MMDVAE-Poisson-BBKNN-256x32
1087	68.898	74.4491	75.8705	88.3059	74.5826	80.8661	MMDVAE-Poisson-BBKNN-256x32
1088	68.898	74.4491	75.8705	88.3059	74.5826	80.8661	MMDVAE-Poisson-BBKNN-256x32
1089	68.8558	74.4382	75.8383	88.306	74.5717	80.8598	MMDVAE-Poisson-BBKNN-256x32
1090	69.046	74.559	75.9818	88.3638	74.6919	80.9547	MMDVAE-Poisson-BBKNN-256x32
1091	69.046	74.559	75.9818	88.3638	74.6919	80.9547	MMDVAE-Poisson-BBKNN-256x32
1092	69.046	74.559	75.9818	88.3638	74.6919	80.9547	MMDVAE-Poisson-BBKNN-256x32
1093	69.046	74.559	75.9818	88.3638	74.6919	80.9547	MMDVAE-Poisson-BBKNN-256x32
1094	69.046	74.559	75.9818	88.3638	74.6919	80.9547	MMDVAE-Poisson-BBKNN-256x32
1095	69.046	74.559	75.9818	88.3638	74.6919	80.9547	MMDVAE-Poisson-BBKNN-256x32
1096	69.046	74.559	75.9818	88.3638	74.6919	80.9547	MMDVAE-Poisson-BBKNN-256x32
1097	69.046	74.559	75.9818	88.3638	74.6919	80.9547	MMDVAE-Poisson-BBKNN-256x32
1098	69.046	74.559	75.9818	88.3638	74.6919	80.9547	MMDVAE-Poisson-BBKNN-256x32
1099	69.046	74.559	75.9818	88.3638	74.6919	80.9547	MMDVAE-Poisson-BBKNN-256x32
1100	69.046	74.559	75.9818	88.3638	74.6919	80.9547	MMDVAE-Poisson-BBKNN-256x32
1101	69.046	74.559	75.9818	88.3638	74.6919	80.9547	MMDVAE-Poisson-BBKNN-256x32
1102	70.6825	75.7674	77.3028	89.4127	75.8945	82.1009	MMDVAE-Poisson-BBKNN-256x32
1103	70.6825	75.7674	77.3028	89.4127	75.8945	82.1009	MMDVAE-Poisson-BBKNN-256x32
1104	69.0737	74.6185	76.0135	88.4799	74.7511	81.0382	MMDVAE-Poisson-BBKNN-256x32
1105	69.0737	74.6185	76.0135	88.4799	74.7511	81.0382	MMDVAE-Poisson-BBKNN-256x32
1106	69.0737	74.6185	76.0135	88.4799	74.7511	81.0382	MMDVAE-Poisson-BBKNN-256x32
1107	70.6649	75.7627	77.2894	89.4126	75.8899	82.0981	MMDVAE-Poisson-BBKNN-256x32
1108	69.0741	74.6135	75.997	88.3612	74.7462	80.9854	MMDVAE-Poisson-BBKNN-256x32
1109	69.1069	74.5974	76.0306	88.4038	74.7302	80.994	MMDVAE-Poisson-BBKNN-256x32
1110	69.1069	74.5974	76.0306	88.4038	74.7302	80.994	MMDVAE-Poisson-BBKNN-256x32
1111	69.1069	74.5974	76.0306	88.4038	74.7302	80.994	MMDVAE-Poisson-BBKNN-256x32
1112	69.1653	74.6681	76.0681	88.4009	74.8005	81.034	MMDVAE-Poisson-BBKNN-256x32
1113	69.1653	74.6681	76.0681	88.4009	74.8005	81.034	MMDVAE-Poisson-BBKNN-256x32
1114	69.1653	74.6681	76.0681	88.4009	74.8005	81.034	MMDVAE-Poisson-BBKNN-256x32
1115	69.1653	74.6681	76.0681	88.4009	74.8005	81.034	MMDVAE-Poisson-BBKNN-256x32
1116	64.1295	71.4643	72.2298	88.3456	71.6115	79.1033	MMDVAE-Poisson-BBKNN-256x32
1117	64.1295	71.4643	72.2298	88.3456	71.6115	79.1033	MMDVAE-Poisson-BBKNN-256x32
1118	64.1295	71.4643	72.2298	88.3456	71.6115	79.1033	MMDVAE-Poisson-BBKNN-256x32
1119	64.1295	71.4643	72.2298	88.3456	71.6115	79.1033	MMDVAE-Poisson-BBKNN-256x32
1120	64.1295	71.4643	72.2298	88.3456	71.6115	79.1033	MMDVAE-Poisson-BBKNN-256x32
1121	64.1295	71.4643	72.2298	88.3456	71.6115	79.1033	MMDVAE-Poisson-BBKNN-256x32
1122	64.1295	71.4643	72.2298	88.3456	71.6115	79.1033	MMDVAE-Poisson-BBKNN-256x32
1123	64.0862	71.453	72.1968	88.3463	71.6002	79.0966	MMDVAE-Poisson-BBKNN-256x32
1124	64.0862	71.453	72.1968	88.3463	71.6002	79.0966	MMDVAE-Poisson-BBKNN-256x32
1125	64.0862	71.453	72.1968	88.3463	71.6002	79.0966	MMDVAE-Poisson-BBKNN-256x32
1126	64.2078	71.5569	72.284	88.3805	71.7037	79.1734	MMDVAE-Poisson-BBKNN-256x32
1127	64.2078	71.5569	72.284	88.3805	71.7037	79.1734	MMDVAE-Poisson-BBKNN-256x32
1128	64.2078	71.5569	72.284	88.3805	71.7037	79.1734	MMDVAE-Poisson-BBKNN-256x32
1129	64.1504	71.5274	72.2457	88.3861	71.6743	79.1578	MMDVAE-Poisson-BBKNN-256x32
1130	64.1504	71.5274	72.2457	88.3861	71.6743	79.1578	MMDVAE-Poisson-BBKNN-256x32
1131	64.1137	71.4641	72.2144	88.3224	71.6114	79.0938	MMDVAE-Poisson-BBKNN-256x32
1132	64.1137	71.4641	72.2144	88.3224	71.6114	79.0938	MMDVAE-Poisson-BBKNN-256x32
1133	64.1137	71.4641	72.2144	88.3224	71.6114	79.0938	MMDVAE-Poisson-BBKNN-256x32
1134	64.1137	71.4641	72.2144	88.3224	71.6114	79.0938	MMDVAE-Poisson-BBKNN-256x32
1135	63.959	71.4542	72.0955	88.3561	71.6014	79.1013	MMDVAE-Poisson-BBKNN-256x32
1136	66.0814	72.8673	73.8185	89.6143	73.0079	80.4632	MMDVAE-Poisson-BBKNN-256x32
1137	66.0814	72.8673	73.8185	89.6143	73.0079	80.4632	MMDVAE-Poisson-BBKNN-256x32
1138	66.0814	72.8673	73.8185	89.6143	73.0079	80.4632	MMDVAE-Poisson-BBKNN-256x32
1139	64.0036	71.4735	72.1296	88.3559	71.6206	79.1129	MMDVAE-Poisson-BBKNN-256x32
1140	64.0596	71.4885	72.1731	88.3548	71.6355	79.1215	MMDVAE-Poisson-BBKNN-256x32
1141	64.0596	71.4885	72.1731	88.3548	71.6355	79.1215	MMDVAE-Poisson-BBKNN-256x32
1142	64.0558	71.4875	72.1702	88.3549	71.6345	79.121	MMDVAE-Poisson-BBKNN-256x32
1143	64.0558	71.4875	72.1702	88.3549	71.6345	79.121	MMDVAE-Poisson-BBKNN-256x32
1144	63.9669	71.4103	72.0983	88.2922	71.5578	79.049	MMDVAE-Poisson-BBKNN-256x32
1145	63.9669	71.4103	72.0983	88.2922	71.5578	79.049	MMDVAE-Poisson-BBKNN-256x32
1146	63.9669	71.4103	72.0983	88.2922	71.5578	79.049	MMDVAE-Poisson-BBKNN-256x32
1147	63.9669	71.4103	72.0983	88.2922	71.5578	79.049	MMDVAE-Poisson-BBKNN-256x32
1148	63.9669	71.4103	72.0983	88.2922	71.5578	79.049	MMDVAE-Poisson-BBKNN-256x32
1149	64.1476	71.1185	72.2825	88.3472	71.267	78.8932	MMDVAE-Poisson-BBKNN-256x32
1150	64.1476	71.1185	72.2825	88.3472	71.267	78.8932	MMDVAE-Poisson-BBKNN-256x32
1151	64.1476	71.1185	72.2825	88.3472	71.267	78.8932	MMDVAE-Poisson-BBKNN-256x32
1152	64.1476	71.1185	72.2825	88.3472	71.267	78.8932	MMDVAE-Poisson-BBKNN-256x32
1153	64.1476	71.1185	72.2825	88.3472	71.267	78.8932	MMDVAE-Poisson-BBKNN-256x32
1154	64.1476	71.1185	72.2825	88.3472	71.267	78.8932	MMDVAE-Poisson-BBKNN-256x32
1155	64.1476	71.1185	72.2825	88.3472	71.267	78.8932	MMDVAE-Poisson-BBKNN-256x32
1156	64.1476	71.1185	72.2825	88.3472	71.267	78.8932	MMDVAE-Poisson-BBKNN-256x32
1157	64.1476	71.1185	72.2825	88.3472	71.267	78.8932	MMDVAE-Poisson-BBKNN-256x32
1158	64.1476	71.1185	72.2825	88.3472	71.267	78.8932	MMDVAE-Poisson-BBKNN-256x32
1159	64.1476	71.1185	72.2825	88.3472	71.267	78.8932	MMDVAE-Poisson-BBKNN-256x32
1160	64.1476	71.1185	72.2825	88.3472	71.267	78.8932	MMDVAE-Poisson-BBKNN-256x32
1161	64.1476	71.1185	72.2825	88.3472	71.267	78.8932	MMDVAE-Poisson-BBKNN-256x32
1162	64.1476	71.1185	72.2825	88.3472	71.267	78.8932	MMDVAE-Poisson-BBKNN-256x32
1163	64.1476	71.1185	72.2825	88.3472	71.267	78.8932	MMDVAE-Poisson-BBKNN-256x32
1164	64.1476	71.1185	72.2825	88.3472	71.267	78.8932	MMDVAE-Poisson-BBKNN-256x32
1165	64.1476	71.1185	72.2825	88.3472	71.267	78.8932	MMDVAE-Poisson-BBKNN-256x32
1166	64.1476	71.1185	72.2825	88.3472	71.267	78.8932	MMDVAE-Poisson-BBKNN-256x32
1167	64.1476	71.1185	72.2825	88.3472	71.267	78.8932	MMDVAE-Poisson-BBKNN-256x32
1168	64.1476	71.1185	72.2825	88.3472	71.267	78.8932	MMDVAE-Poisson-BBKNN-256x32
1169	64.1476	71.1185	72.2825	88.3472	71.267	78.8932	MMDVAE-Poisson-BBKNN-256x32
1170	60.983	70.3248	69.8189	88.4173	70.4756	78.4335	MMDVAE-Poisson-BBKNN-256x32
1171	60.983	70.3248	69.8189	88.4173	70.4756	78.4335	MMDVAE-Poisson-BBKNN-256x32
1172	61.0765	70.3553	69.8904	88.4163	70.5061	78.452	MMDVAE-Poisson-BBKNN-256x32
1173	61.0765	70.3553	69.8904	88.4163	70.5061	78.452	MMDVAE-Poisson-BBKNN-256x32
1174	61.0765	70.3553	69.8904	88.4163	70.5061	78.452	MMDVAE-Poisson-BBKNN-256x32
1175	61.0765	70.3553	69.8904	88.4163	70.5061	78.452	MMDVAE-Poisson-BBKNN-256x32
1176	61.0765	70.3553	69.8904	88.4163	70.5061	78.452	MMDVAE-Poisson-BBKNN-256x32
1177	61.0765	70.3553	69.8904	88.4163	70.5061	78.452	MMDVAE-Poisson-BBKNN-256x32
1178	61.0454	70.3445	69.8666	88.4167	70.4953	78.4455	MMDVAE-Poisson-BBKNN-256x32
1179	56.5699	67.7232	66.4006	87.8883	67.8848	76.6022	MMDVAE-Poisson-BBKNN-256x32
1180	56.5699	67.7232	66.4006	87.8883	67.8848	76.6022	MMDVAE-Poisson-BBKNN-256x32
1181	63.8729	70.9812	72.0653	88.2272	71.1303	78.7616	MMDVAE-Poisson-BBKNN-256x32
1182	63.8729	70.9812	72.0653	88.2272	71.1303	78.7616	MMDVAE-Poisson-BBKNN-256x32
1183	54.6109	66.2999	65.0589	88.664	66.4686	75.9785	MMDVAE-NB-BBKNN-256x32
1184	54.6109	66.2999	65.0589	88.664	66.4686	75.9785	MMDVAE-NB-BBKNN-256x32
1185	54.5022	66.2658	64.9739	88.661	66.4346	75.9552	MMDVAE-NB-BBKNN-256x32
1186	54.5022	66.2658	64.9739	88.661	66.4346	75.9552	MMDVAE-NB-BBKNN-256x32
1187	53.4466	65.9346	64.1327	88.5933	66.1044	75.7142	MMDVAE-NB-BBKNN-256x32
1188	53.3506	65.899	64.0601	88.5971	66.0689	75.6923	MMDVAE-NB-BBKNN-256x32
1189	53.3506	65.899	64.0601	88.5971	66.0689	75.6923	MMDVAE-NB-BBKNN-256x32
1190	53.3506	65.899	64.0601	88.5971	66.0689	75.6923	MMDVAE-NB-BBKNN-256x32
1191	53.3506	65.899	64.0601	88.5971	66.0689	75.6923	MMDVAE-NB-BBKNN-256x32
1192	53.3506	65.899	64.0601	88.5971	66.0689	75.6923	MMDVAE-NB-BBKNN-256x32
1193	54.6425	66.6295	65.1284	89.2177	66.7963	76.3959	MMDVAE-NB-BBKNN-256x32
1194	54.5926	66.4286	65.0779	88.944	66.5965	76.1648	MMDVAE-NB-BBKNN-256x32
1195	54.5681	66.4454	65.0589	88.9762	66.6132	76.1876	MMDVAE-NB-BBKNN-256x32
1196	54.4412	66.3455	64.9573	88.895	66.5137	76.0927	MMDVAE-NB-BBKNN-256x32
1197	54.4946	66.4383	64.9929	88.9757	66.6061	76.1828	MMDVAE-NB-BBKNN-256x32
1198	54.4946	66.4383	64.9929	88.9757	66.6061	76.1828	MMDVAE-NB-BBKNN-256x32
1199	54.3769	66.2868	64.881	88.7598	66.4553	76.005	MMDVAE-NB-BBKNN-256x32
1200	54.3769	66.2868	64.881	88.7598	66.4553	76.005	MMDVAE-NB-BBKNN-256x32
1201	54.3769	66.2868	64.881	88.7598	66.4553	76.005	MMDVAE-NB-BBKNN-256x32
1202	54.3769	66.2868	64.881	88.7598	66.4553	76.005	MMDVAE-NB-BBKNN-256x32
1203	54.3769	66.2868	64.881	88.7598	66.4553	76.005	MMDVAE-NB-BBKNN-256x32
1204	54.5029	66.307	64.9747	88.7257	66.4756	76.0057	MMDVAE-NB-BBKNN-256x32
1205	54.5029	66.307	64.9747	88.7257	66.4756	76.0057	MMDVAE-NB-BBKNN-256x32
1206	54.434	66.3041	64.9257	88.7614	66.4726	76.0169	MMDVAE-NB-BBKNN-256x32
1207	54.434	66.3041	64.9257	88.7614	66.4726	76.0169	MMDVAE-NB-BBKNN-256x32
1208	54.5229	66.5228	65.0066	89.029	66.6902	76.2573	MMDVAE-NB-BBKNN-256x32
1209	54.4457	66.3006	64.9337	88.7453	66.4691	76.0087	MMDVAE-NB-BBKNN-256x32
1210	54.6177	66.5367	65.0768	89	66.7041	76.2558	MMDVAE-NB-BBKNN-256x32
1211	54.6177	66.5367	65.0768	89	66.7041	76.2558	MMDVAE-NB-BBKNN-256x32
1212	54.6177	66.5367	65.0768	89	66.7041	76.2558	MMDVAE-NB-BBKNN-256x32
1213	54.6177	66.5367	65.0768	89	66.7041	76.2558	MMDVAE-NB-BBKNN-256x32
1214	54.4763	66.2944	64.9536	88.7141	66.463	75.9933	MMDVAE-NB-BBKNN-256x32
1215	54.3721	66.3017	64.8794	88.7926	66.4701	76.0267	MMDVAE-NB-BBKNN-256x32
1216	54.3721	66.3017	64.8794	88.7926	66.4701	76.0267	MMDVAE-NB-BBKNN-256x32
1217	54.4289	66.4293	64.9334	89.0201	66.5972	76.1932	MMDVAE-NB-BBKNN-256x32
1218	54.4289	66.4293	64.9334	89.0201	66.5972	76.1932	MMDVAE-NB-BBKNN-256x32
1219	54.4289	66.4293	64.9334	89.0201	66.5972	76.1932	MMDVAE-NB-BBKNN-256x32
1220	54.4289	66.4293	64.9334	89.0201	66.5972	76.1932	MMDVAE-NB-BBKNN-256x32
1221	54.4289	66.4293	64.9334	89.0201	66.5972	76.1932	MMDVAE-NB-BBKNN-256x32
1222	54.4289	66.4293	64.9334	89.0201	66.5972	76.1932	MMDVAE-NB-BBKNN-256x32
1223	54.3212	66.2644	64.8381	88.7608	66.4331	75.9908	MMDVAE-NB-BBKNN-256x32
1224	54.3212	66.2644	64.8381	88.7608	66.4331	75.9908	MMDVAE-NB-BBKNN-256x32
1225	54.5026	66.4926	64.9885	89.0075	66.6601	76.2297	MMDVAE-NB-BBKNN-256x32
1226	54.5026	66.4926	64.9885	89.0075	66.6601	76.2297	MMDVAE-NB-BBKNN-256x32
1227	54.5026	66.4926	64.9885	89.0075	66.6601	76.2297	MMDVAE-NB-BBKNN-256x32
1228	54.5026	66.4926	64.9885	89.0075	66.6601	76.2297	MMDVAE-NB-BBKNN-256x32
1229	54.5026	66.4926	64.9885	89.0075	66.6601	76.2297	MMDVAE-NB-BBKNN-256x32
1230	54.5026	66.4926	64.9885	89.0075	66.6601	76.2297	MMDVAE-NB-BBKNN-256x32
1231	54.4593	66.4727	64.9565	89.0003	66.6403	76.2141	MMDVAE-NB-BBKNN-256x32
1232	54.5046	66.3121	64.9755	88.7282	66.4807	76.01	MMDVAE-NB-BBKNN-256x32
1233	54.5046	66.3121	64.9755	88.7282	66.4807	76.01	MMDVAE-NB-BBKNN-256x32
1234	54.42	66.3655	64.9397	88.9191	66.5336	76.1146	MMDVAE-NB-BBKNN-256x32
1235	54.4662	66.3102	64.9529	88.7613	66.4786	76.0208	MMDVAE-NB-BBKNN-256x32
1236	54.4412	66.2842	64.9314	88.7325	66.4528	75.9933	MMDVAE-NB-BBKNN-256x32
1237	54.4846	66.323	64.9631	88.7626	66.4915	76.0297	MMDVAE-NB-BBKNN-256x32
1238	54.4846	66.323	64.9631	88.7626	66.4915	76.0297	MMDVAE-NB-BBKNN-256x32
1239	54.4846	66.323	64.9631	88.7626	66.4915	76.0297	MMDVAE-NB-BBKNN-256x32
1240	54.4846	66.323	64.9631	88.7626	66.4915	76.0297	MMDVAE-NB-BBKNN-256x32
1241	54.4846	66.323	64.9631	88.7626	66.4915	76.0297	MMDVAE-NB-BBKNN-256x32
1242	54.4846	66.323	64.9631	88.7626	66.4915	76.0297	MMDVAE-NB-BBKNN-256x32
1243	54.4846	66.323	64.9631	88.7626	66.4915	76.0297	MMDVAE-NB-BBKNN-256x32
1244	54.4846	66.323	64.9631	88.7626	66.4915	76.0297	MMDVAE-NB-BBKNN-256x32
1245	54.4454	66.3088	64.9327	88.7627	66.4773	76.0204	MMDVAE-NB-BBKNN-256x32
1246	54.4313	66.3283	64.9236	88.799	66.4966	76.0464	MMDVAE-NB-BBKNN-256x32
1247	54.4335	66.3009	64.9248	88.7617	66.4694	76.0149	MMDVAE-NB-BBKNN-256x32
1248	54.4335	66.3009	64.9248	88.7617	66.4694	76.0149	MMDVAE-NB-BBKNN-256x32
1249	54.4351	66.305	64.9247	88.7625	66.4735	76.0179	MMDVAE-NB-BBKNN-256x32
1250	54.4351	66.305	64.9247	88.7625	66.4735	76.0179	MMDVAE-NB-BBKNN-256x32
1251	54.4351	66.305	64.9247	88.7625	66.4735	76.0179	MMDVAE-NB-BBKNN-256x32
1252	54.4351	66.305	64.9247	88.7625	66.4735	76.0179	MMDVAE-NB-BBKNN-256x32
1253	54.4351	66.305	64.9247	88.7625	66.4735	76.0179	MMDVAE-NB-BBKNN-256x32
1254	54.4846	66.323	64.9631	88.7626	66.4915	76.0297	MMDVAE-NB-BBKNN-256x32
1255	54.4846	66.323	64.9631	88.7626	66.4915	76.0297	MMDVAE-NB-BBKNN-256x32
1256	54.4846	66.323	64.9631	88.7626	66.4915	76.0297	MMDVAE-NB-BBKNN-256x32
1257	54.4846	66.323	64.9631	88.7626	66.4915	76.0297	MMDVAE-NB-BBKNN-256x32
1258	54.4846	66.323	64.9631	88.7626	66.4915	76.0297	MMDVAE-NB-BBKNN-256x32
1259	54.4846	66.323	64.9631	88.7626	66.4915	76.0297	MMDVAE-NB-BBKNN-256x32
1260	54.4846	66.323	64.9631	88.7626	66.4915	76.0297	MMDVAE-NB-BBKNN-256x32
1261	54.563	66.3508	65.0221	88.7598	66.5191	76.0467	MMDVAE-NB-BBKNN-256x32
1262	54.684	66.5173	65.1288	88.9652	66.6849	76.2304	MMDVAE-NB-BBKNN-256x32
1263	54.684	66.5173	65.1288	88.9652	66.6849	76.2304	MMDVAE-NB-BBKNN-256x32
1264	54.6088	66.4688	65.0686	88.9276	66.6365	76.185	MMDVAE-NB-BBKNN-256x32
1265	54.6088	66.4688	65.0686	88.9276	66.6365	76.185	MMDVAE-NB-BBKNN-256x32
1266	54.6088	66.4688	65.0686	88.9276	66.6365	76.185	MMDVAE-NB-BBKNN-256x32
1267	54.6088	66.4688	65.0686	88.9276	66.6365	76.185	MMDVAE-NB-BBKNN-256x32
1268	54.5998	66.4877	65.0638	88.9652	66.6554	76.2111	MMDVAE-NB-BBKNN-256x32
1269	54.5998	66.4877	65.0638	88.9652	66.6554	76.2111	MMDVAE-NB-BBKNN-256x32
1270	54.5998	66.4877	65.0638	88.9652	66.6554	76.2111	MMDVAE-NB-BBKNN-256x32
1271	54.3592	66.2571	64.8651	88.7285	66.4258	75.9742	MMDVAE-NB-BBKNN-256x32
1272	54.4049	66.4586	64.9127	89.0069	66.6263	76.2074	MMDVAE-NB-BBKNN-256x32
1273	54.4049	66.4586	64.9127	89.0069	66.6263	76.2074	MMDVAE-NB-BBKNN-256x32
1274	54.4049	66.4586	64.9127	89.0069	66.6263	76.2074	MMDVAE-NB-BBKNN-256x32
1275	54.4049	66.4586	64.9127	89.0069	66.6263	76.2074	MMDVAE-NB-BBKNN-256x32
1276	54.4049	66.4586	64.9127	89.0069	66.6263	76.2074	MMDVAE-NB-BBKNN-256x32
1277	54.4049	66.4586	64.9127	89.0069	66.6263	76.2074	MMDVAE-NB-BBKNN-256x32
1278	54.4049	66.4586	64.9127	89.0069	66.6263	76.2074	MMDVAE-NB-BBKNN-256x32
1279	54.4049	66.4586	64.9127	89.0069	66.6263	76.2074	MMDVAE-NB-BBKNN-256x32
1280	54.4049	66.4586	64.9127	89.0069	66.6263	76.2074	MMDVAE-NB-BBKNN-256x32
1281	54.4049	66.4586	64.9127	89.0069	66.6263	76.2074	MMDVAE-NB-BBKNN-256x32
1282	54.4049	66.4586	64.9127	89.0069	66.6263	76.2074	MMDVAE-NB-BBKNN-256x32
1283	54.3382	66.2534	64.8475	88.7296	66.4221	75.9722	MMDVAE-NB-BBKNN-256x32
1284	54.3382	66.2534	64.8475	88.7296	66.4221	75.9722	MMDVAE-NB-BBKNN-256x32
1285	54.3382	66.2534	64.8475	88.7296	66.4221	75.9722	MMDVAE-NB-BBKNN-256x32
1286	54.3382	66.2534	64.8475	88.7296	66.4221	75.9722	MMDVAE-NB-BBKNN-256x32
1287	54.3382	66.2534	64.8475	88.7296	66.4221	75.9722	MMDVAE-NB-BBKNN-256x32
1288	54.3382	66.2534	64.8475	88.7296	66.4221	75.9722	MMDVAE-NB-BBKNN-256x32
1289	54.3382	66.2534	64.8475	88.7296	66.4221	75.9722	MMDVAE-NB-BBKNN-256x32
1290	54.3382	66.2534	64.8475	88.7296	66.4221	75.9722	MMDVAE-NB-BBKNN-256x32
1291	54.3382	66.2534	64.8475	88.7296	66.4221	75.9722	MMDVAE-NB-BBKNN-256x32
1292	54.3382	66.2534	64.8475	88.7296	66.4221	75.9722	MMDVAE-NB-BBKNN-256x32
1293	54.3382	66.2534	64.8475	88.7296	66.4221	75.9722	MMDVAE-NB-BBKNN-256x32
1294	54.3382	66.2534	64.8475	88.7296	66.4221	75.9722	MMDVAE-NB-BBKNN-256x32
1295	54.3382	66.2534	64.8475	88.7296	66.4221	75.9722	MMDVAE-NB-BBKNN-256x32
1296	54.2983	66.3759	64.808	88.8798	66.544	76.107	MMDVAE-NB-BBKNN-256x32
1297	54.3002	66.352	64.8077	88.8432	66.5202	76.078	MMDVAE-NB-BBKNN-256x32
1298	54.3002	66.352	64.8077	88.8432	66.5202	76.078	MMDVAE-NB-BBKNN-256x32
1299	54.3002	66.352	64.8077	88.8432	66.5202	76.078	MMDVAE-NB-BBKNN-256x32
1300	54.3086	66.2706	64.8259	88.7597	66.4392	75.9944	MMDVAE-NB-BBKNN-256x32
1301	54.3086	66.2706	64.8259	88.7597	66.4392	75.9944	MMDVAE-NB-BBKNN-256x32
1302	54.2533	66.2513	64.7849	88.7631	66.42	75.9831	MMDVAE-NB-BBKNN-256x32
1303	54.2422	66.2454	64.7766	88.7641	66.414	75.9795	MMDVAE-NB-BBKNN-256x32
1304	54.3497	66.2804	64.8548	88.7448	66.449	75.9953	MMDVAE-NB-BBKNN-256x32
1305	54.3497	66.2804	64.8548	88.7448	66.449	75.9953	MMDVAE-NB-BBKNN-256x32
1306	54.3759	66.34	64.8652	88.7943	66.5083	76.0523	MMDVAE-NB-BBKNN-256x32
1307	54.4062	66.4152	64.8974	88.9053	66.5831	76.1419	MMDVAE-NB-BBKNN-256x32
1308	54.4062	66.4152	64.8974	88.9053	66.5831	76.1419	MMDVAE-NB-BBKNN-256x32
1309	54.4062	66.4152	64.8974	88.9053	66.5831	76.1419	MMDVAE-NB-BBKNN-256x32
1310	54.4062	66.4152	64.8974	88.9053	66.5831	76.1419	MMDVAE-NB-BBKNN-256x32
1311	54.2712	66.244	64.8182	88.8107	66.4126	75.9957	MMDVAE-NB-BBKNN-256x32
1312	54.2407	66.265	64.7971	88.859	66.4334	76.027	MMDVAE-NB-BBKNN-256x32
1313	54.2407	66.265	64.7971	88.859	66.4334	76.027	MMDVAE-NB-BBKNN-256x32
1314	54.2407	66.265	64.7971	88.859	66.4334	76.027	MMDVAE-NB-BBKNN-256x32
1315	54.2407	66.265	64.7971	88.859	66.4334	76.027	MMDVAE-NB-BBKNN-256x32
1316	54.2407	66.265	64.7971	88.859	66.4334	76.027	MMDVAE-NB-BBKNN-256x32
1317	54.9188	66.4969	65.3264	88.8855	66.6647	76.1879	MMDVAE-NB-BBKNN-256x32
1318	54.9188	66.4969	65.3264	88.8855	66.6647	76.1879	MMDVAE-NB-BBKNN-256x32
1319	54.9188	66.4969	65.3264	88.8855	66.6647	76.1879	MMDVAE-NB-BBKNN-256x32
1320	54.9188	66.4969	65.3264	88.8855	66.6647	76.1879	MMDVAE-NB-BBKNN-256x32
1321	54.9354	66.5467	65.345	88.9601	66.7141	76.2477	MMDVAE-NB-BBKNN-256x32
1322	54.9354	66.5467	65.345	88.9601	66.7141	76.2477	MMDVAE-NB-BBKNN-256x32
1323	54.9354	66.5467	65.345	88.9601	66.7141	76.2477	MMDVAE-NB-BBKNN-256x32
1324	54.9354	66.5467	65.345	88.9601	66.7141	76.2477	MMDVAE-NB-BBKNN-256x32
1325	54.9354	66.5467	65.345	88.9601	66.7141	76.2477	MMDVAE-NB-BBKNN-256x32
1326	54.9354	66.5467	65.345	88.9601	66.7141	76.2477	MMDVAE-NB-BBKNN-256x32
1327	54.8809	66.4826	65.2972	88.8861	66.6504	76.1788	MMDVAE-NB-BBKNN-256x32
1328	54.4541	66.3324	64.9427	88.7955	66.5008	76.0478	MMDVAE-NB-BBKNN-256x32
1329	54.4541	66.3324	64.9427	88.7955	66.5008	76.0478	MMDVAE-NB-BBKNN-256x32
1330	54.9693	66.6472	65.3578	89.0385	66.8143	76.3418	MMDVAE-NB-BBKNN-256x32
1331	56.0633	66.2559	65.946	86.2386	66.4249	75.046	MMDVAE-ZINB-BBKNN-256x32
1332	56.0767	66.3253	65.9607	86.3389	66.494	75.128	MMDVAE-ZINB-BBKNN-256x32
1333	56.3725	66.3223	66.2102	86.2974	66.4911	75.1105	MMDVAE-ZINB-BBKNN-256x32
1334	56.3725	66.3223	66.2102	86.2974	66.4911	75.1105	MMDVAE-ZINB-BBKNN-256x32
1335	56.5924	66.7678	66.361	86.596	66.9346	75.5063	MMDVAE-ZINB-BBKNN-256x32
1336	55.8697	66.0276	65.738	85.78	66.198	74.7274	MMDVAE-ZINB-BBKNN-256x32
1337	55.8697	66.0276	65.738	85.78	66.198	74.7274	MMDVAE-ZINB-BBKNN-256x32
1338	55.8697	66.0276	65.738	85.78	66.198	74.7274	MMDVAE-ZINB-BBKNN-256x32
1339	55.8697	66.0276	65.738	85.78	66.198	74.7274	MMDVAE-ZINB-BBKNN-256x32
1340	55.8697	66.0276	65.738	85.78	66.198	74.7274	MMDVAE-ZINB-BBKNN-256x32
1341	55.8697	66.0276	65.738	85.78	66.198	74.7274	MMDVAE-ZINB-BBKNN-256x32
1342	55.8697	66.0276	65.738	85.78	66.198	74.7274	MMDVAE-ZINB-BBKNN-256x32
1343	55.8697	66.0276	65.738	85.78	66.198	74.7274	MMDVAE-ZINB-BBKNN-256x32
1344	55.8697	66.0276	65.738	85.78	66.198	74.7274	MMDVAE-ZINB-BBKNN-256x32
1345	55.8697	66.0276	65.738	85.78	66.198	74.7274	MMDVAE-ZINB-BBKNN-256x32
1346	55.8697	66.0276	65.738	85.78	66.198	74.7274	MMDVAE-ZINB-BBKNN-256x32
1347	55.8697	66.0276	65.738	85.78	66.198	74.7274	MMDVAE-ZINB-BBKNN-256x32
1348	55.9277	66.0635	65.7864	85.8143	66.2337	74.7632	MMDVAE-ZINB-BBKNN-256x32
1349	55.9277	66.0635	65.7864	85.8143	66.2337	74.7632	MMDVAE-ZINB-BBKNN-256x32
1350	55.6243	65.8093	65.538	85.6128	65.9807	74.5255	MMDVAE-ZINB-BBKNN-256x32
1351	55.6243	65.8093	65.538	85.6128	65.9807	74.5255	MMDVAE-ZINB-BBKNN-256x32
1352	55.6243	65.8093	65.538	85.6128	65.9807	74.5255	MMDVAE-ZINB-BBKNN-256x32
1353	55.6243	65.8093	65.538	85.6128	65.9807	74.5255	MMDVAE-ZINB-BBKNN-256x32
1354	55.6243	65.8093	65.538	85.6128	65.9807	74.5255	MMDVAE-ZINB-BBKNN-256x32
1355	55.6243	65.8093	65.538	85.6128	65.9807	74.5255	MMDVAE-ZINB-BBKNN-256x32
1356	55.6243	65.8093	65.538	85.6128	65.9807	74.5255	MMDVAE-ZINB-BBKNN-256x32
1357	55.6243	65.8093	65.538	85.6128	65.9807	74.5255	MMDVAE-ZINB-BBKNN-256x32
1358	55.6243	65.8093	65.538	85.6128	65.9807	74.5255	MMDVAE-ZINB-BBKNN-256x32
1359	55.6243	65.8093	65.538	85.6128	65.9807	74.5255	MMDVAE-ZINB-BBKNN-256x32
1360	55.6243	65.8093	65.538	85.6128	65.9807	74.5255	MMDVAE-ZINB-BBKNN-256x32
1361	55.6243	65.8093	65.538	85.6128	65.9807	74.5255	MMDVAE-ZINB-BBKNN-256x32
1362	55.6243	65.8093	65.538	85.6128	65.9807	74.5255	MMDVAE-ZINB-BBKNN-256x32
1363	55.6243	65.8093	65.538	85.6128	65.9807	74.5255	MMDVAE-ZINB-BBKNN-256x32
1364	55.6243	65.8093	65.538	85.6128	65.9807	74.5255	MMDVAE-ZINB-BBKNN-256x32
1365	55.6243	65.8093	65.538	85.6128	65.9807	74.5255	MMDVAE-ZINB-BBKNN-256x32
1366	55.6243	65.8093	65.538	85.6128	65.9807	74.5255	MMDVAE-ZINB-BBKNN-256x32
1367	55.6162	65.9636	65.5246	85.7355	66.1341	74.6699	MMDVAE-ZINB-BBKNN-256x32
1368	55.6162	65.9636	65.5246	85.7355	66.1341	74.6699	MMDVAE-ZINB-BBKNN-256x32
1369	55.6162	65.9636	65.5246	85.7355	66.1341	74.6699	MMDVAE-ZINB-BBKNN-256x32
1370	55.6162	65.9636	65.5246	85.7355	66.1341	74.6699	MMDVAE-ZINB-BBKNN-256x32
1371	55.6278	66.0397	65.5275	85.7799	66.21	74.735	MMDVAE-ZINB-BBKNN-256x32
1372	55.6476	65.9742	65.551	85.7432	66.1447	74.6795	MMDVAE-ZINB-BBKNN-256x32
1373	55.6476	65.9742	65.551	85.7432	66.1447	74.6795	MMDVAE-ZINB-BBKNN-256x32
1374	55.6476	65.9742	65.551	85.7432	66.1447	74.6795	MMDVAE-ZINB-BBKNN-256x32
1375	55.6476	65.9742	65.551	85.7432	66.1447	74.6795	MMDVAE-ZINB-BBKNN-256x32
1376	55.6476	65.9742	65.551	85.7432	66.1447	74.6795	MMDVAE-ZINB-BBKNN-256x32
1377	55.6476	65.9742	65.551	85.7432	66.1447	74.6795	MMDVAE-ZINB-BBKNN-256x32
1378	55.6476	65.9742	65.551	85.7432	66.1447	74.6795	MMDVAE-ZINB-BBKNN-256x32
1379	55.6476	65.9742	65.551	85.7432	66.1447	74.6795	MMDVAE-ZINB-BBKNN-256x32
1380	72.5381	77.6772	78.7479	90.7196	77.7953	83.7619	MMDVAE-NB-Harmony-256x32
1381	72.5381	77.6772	78.7479	90.7196	77.7953	83.7619	MMDVAE-NB-Harmony-256x32
1382	72.5381	77.6772	78.7479	90.7196	77.7953	83.7619	MMDVAE-NB-Harmony-256x32
1383	72.5381	77.6772	78.7479	90.7196	77.7953	83.7619	MMDVAE-NB-Harmony-256x32
1384	72.5381	77.6772	78.7479	90.7196	77.7953	83.7619	MMDVAE-NB-Harmony-256x32
1385	72.5865	77.7435	78.779	90.6368	77.8613	83.7647	MMDVAE-NB-Harmony-256x32
1386	72.4435	77.5986	78.6712	90.6392	77.7172	83.6823	MMDVAE-NB-Harmony-256x32
1387	72.4435	77.5986	78.6712	90.6392	77.7172	83.6823	MMDVAE-NB-Harmony-256x32
1388	72.4435	77.5986	78.6712	90.6392	77.7172	83.6823	MMDVAE-NB-Harmony-256x32
1389	72.4435	77.5986	78.6712	90.6392	77.7172	83.6823	MMDVAE-NB-Harmony-256x32
1390	72.6359	77.8157	78.8221	90.7268	77.9331	83.8447	MMDVAE-NB-Harmony-256x32
1391	72.4386	77.7621	78.6714	90.7244	77.8796	83.8127	MMDVAE-NB-Harmony-256x32
1392	72.4386	77.7621	78.6714	90.7244	77.8796	83.8127	MMDVAE-NB-Harmony-256x32
1393	72.575	77.693	78.7769	90.7301	77.8111	83.7755	MMDVAE-NB-Harmony-256x32
1394	72.575	77.693	78.7769	90.7301	77.8111	83.7755	MMDVAE-NB-Harmony-256x32
1395	72.575	77.693	78.7769	90.7301	77.8111	83.7755	MMDVAE-NB-Harmony-256x32
1396	72.575	77.693	78.7769	90.7301	77.8111	83.7755	MMDVAE-NB-Harmony-256x32
1397	72.575	77.693	78.7769	90.7301	77.8111	83.7755	MMDVAE-NB-Harmony-256x32
1398	72.575	77.693	78.7769	90.7301	77.8111	83.7755	MMDVAE-NB-Harmony-256x32
1399	72.575	77.693	78.7769	90.7301	77.8111	83.7755	MMDVAE-NB-Harmony-256x32
1400	72.575	77.693	78.7769	90.7301	77.8111	83.7755	MMDVAE-NB-Harmony-256x32
1401	72.7015	77.8657	78.8718	90.7264	77.9828	83.8733	MMDVAE-NB-Harmony-256x32
1402	72.7015	77.8657	78.8718	90.7264	77.9828	83.8733	MMDVAE-NB-Harmony-256x32
1403	72.7015	77.8657	78.8718	90.7264	77.9828	83.8733	MMDVAE-NB-Harmony-256x32
1404	72.4343	77.6548	78.6696	90.7285	77.773	83.7527	MMDVAE-NB-Harmony-256x32
1405	72.6185	77.843	78.8084	90.7255	77.9602	83.8598	MMDVAE-NB-Harmony-256x32
1406	72.6185	77.843	78.8084	90.7255	77.9602	83.8598	MMDVAE-NB-Harmony-256x32
1407	72.714	77.8692	78.8814	90.7266	77.9862	83.8754	MMDVAE-NB-Harmony-256x32
1408	72.714	77.8692	78.8814	90.7266	77.9862	83.8754	MMDVAE-NB-Harmony-256x32
1409	72.714	77.8692	78.8814	90.7266	77.9862	83.8754	MMDVAE-NB-Harmony-256x32
1410	72.4343	77.6548	78.6696	90.7285	77.773	83.7527	MMDVAE-NB-Harmony-256x32
1411	72.4343	77.6548	78.6696	90.7285	77.773	83.7527	MMDVAE-NB-Harmony-256x32
1412	72.4343	77.6548	78.6696	90.7285	77.773	83.7527	MMDVAE-NB-Harmony-256x32
1413	72.1543	77.5794	78.4555	90.7245	77.6979	83.7074	MMDVAE-NB-Harmony-256x32
1414	72.2901	77.7542	78.5572	90.7203	77.8717	83.8064	MMDVAE-NB-Harmony-256x32
1415	72.2901	77.7542	78.5572	90.7203	77.8717	83.8064	MMDVAE-NB-Harmony-256x32
1416	72.2901	77.7542	78.5572	90.7203	77.8717	83.8064	MMDVAE-NB-Harmony-256x32
1417	72.2901	77.7542	78.5572	90.7203	77.8717	83.8064	MMDVAE-NB-Harmony-256x32
1418	72.2901	77.7542	78.5572	90.7203	77.8717	83.8064	MMDVAE-NB-Harmony-256x32
1419	72.2901	77.7542	78.5572	90.7203	77.8717	83.8064	MMDVAE-NB-Harmony-256x32
1420	72.2901	77.7542	78.5572	90.7203	77.8717	83.8064	MMDVAE-NB-Harmony-256x32
1421	72.2901	77.7542	78.5572	90.7203	77.8717	83.8064	MMDVAE-NB-Harmony-256x32
1422	72.2901	77.7542	78.5572	90.7203	77.8717	83.8064	MMDVAE-NB-Harmony-256x32
1423	72.2901	77.7542	78.5572	90.7203	77.8717	83.8064	MMDVAE-NB-Harmony-256x32
1424	72.2901	77.7542	78.5572	90.7203	77.8717	83.8064	MMDVAE-NB-Harmony-256x32
1425	72.2901	77.7542	78.5572	90.7203	77.8717	83.8064	MMDVAE-NB-Harmony-256x32
1426	72.2901	77.7542	78.5572	90.7203	77.8717	83.8064	MMDVAE-NB-Harmony-256x32
1427	72.2901	77.7542	78.5572	90.7203	77.8717	83.8064	MMDVAE-NB-Harmony-256x32
1428	72.1132	77.5685	78.4239	90.7236	77.687	83.7007	MMDVAE-NB-Harmony-256x32
1429	72.5495	77.7922	78.7561	90.7258	77.9096	83.8307	MMDVAE-NB-Harmony-256x32
1430	72.4231	77.6517	78.661	90.7284	77.77	83.7509	MMDVAE-NB-Harmony-256x32
1431	72.4231	77.6517	78.661	90.7284	77.77	83.7509	MMDVAE-NB-Harmony-256x32
1432	72.4231	77.6517	78.661	90.7284	77.77	83.7509	MMDVAE-NB-Harmony-256x32
1433	72.4065	77.6472	78.6483	90.7282	77.7655	83.7482	MMDVAE-NB-Harmony-256x32
1434	72.3336	77.6275	78.5926	90.7273	77.7459	83.7364	MMDVAE-NB-Harmony-256x32
1435	72.4938	77.8091	78.7132	90.7239	77.9264	83.8396	MMDVAE-NB-Harmony-256x32
1436	72.4938	77.8091	78.7132	90.7239	77.9264	83.8396	MMDVAE-NB-Harmony-256x32
1437	72.6039	77.777	78.7998	90.7087	77.8945	83.8147	MMDVAE-NB-Harmony-256x32
1438	72.6039	77.777	78.7998	90.7087	77.8945	83.8147	MMDVAE-NB-Harmony-256x32
1439	72.4609	77.6321	78.692	90.7111	77.7504	83.7322	MMDVAE-NB-Harmony-256x32
1440	72.4609	77.6321	78.692	90.7111	77.7504	83.7322	MMDVAE-NB-Harmony-256x32
1441	72.4609	77.6321	78.692	90.7111	77.7504	83.7322	MMDVAE-NB-Harmony-256x32
1442	72.4609	77.6321	78.692	90.7111	77.7504	83.7322	MMDVAE-NB-Harmony-256x32
1443	72.4609	77.6321	78.692	90.7111	77.7504	83.7322	MMDVAE-NB-Harmony-256x32
1444	72.665	77.8558	78.844	90.726	77.9729	83.8674	MMDVAE-NB-Harmony-256x32
1445	72.665	77.8558	78.844	90.726	77.9729	83.8674	MMDVAE-NB-Harmony-256x32
1446	72.4404	77.6277	78.6746	90.7298	77.7461	83.7376	MMDVAE-NB-Harmony-256x32
1447	72.4404	77.6277	78.6746	90.7298	77.7461	83.7376	MMDVAE-NB-Harmony-256x32
1448	72.6239	77.8125	78.8129	90.7267	77.9298	83.8428	MMDVAE-NB-Harmony-256x32
1449	72.6239	77.8125	78.8129	90.7267	77.9298	83.8428	MMDVAE-NB-Harmony-256x32
1450	72.7048	77.8346	78.8747	90.7276	77.9519	83.8559	MMDVAE-NB-Harmony-256x32
1451	72.7048	77.8346	78.8747	90.7276	77.9519	83.8559	MMDVAE-NB-Harmony-256x32
1452	72.7048	77.8346	78.8747	90.7276	77.9519	83.8559	MMDVAE-NB-Harmony-256x32
1453	72.5363	77.6825	78.7474	90.7297	77.8006	83.7692	MMDVAE-NB-Harmony-256x32
1454	72.5363	77.6825	78.7474	90.7297	77.8006	83.7692	MMDVAE-NB-Harmony-256x32
1455	72.5363	77.6825	78.7474	90.7297	77.8006	83.7692	MMDVAE-NB-Harmony-256x32
1456	72.5363	77.6825	78.7474	90.7297	77.8006	83.7692	MMDVAE-NB-Harmony-256x32
1457	72.5363	77.6825	78.7474	90.7297	77.8006	83.7692	MMDVAE-NB-Harmony-256x32
1458	72.5363	77.6825	78.7474	90.7297	77.8006	83.7692	MMDVAE-NB-Harmony-256x32
1459	72.5363	77.6825	78.7474	90.7297	77.8006	83.7692	MMDVAE-NB-Harmony-256x32
1460	72.3878	77.5536	78.6307	90.6207	77.6723	83.6484	MMDVAE-NB-Harmony-256x32
1461	72.3878	77.5536	78.6307	90.6207	77.6723	83.6484	MMDVAE-NB-Harmony-256x32
1462	72.4609	77.6321	78.692	90.7111	77.7504	83.7322	MMDVAE-NB-Harmony-256x32
1463	72.4609	77.6321	78.692	90.7111	77.7504	83.7322	MMDVAE-NB-Harmony-256x32
1464	72.4609	77.6321	78.692	90.7111	77.7504	83.7322	MMDVAE-NB-Harmony-256x32
1465	72.4609	77.6321	78.692	90.7111	77.7504	83.7322	MMDVAE-NB-Harmony-256x32
1466	72.4609	77.6321	78.692	90.7111	77.7504	83.7322	MMDVAE-NB-Harmony-256x32
1467	72.4609	77.6321	78.692	90.7111	77.7504	83.7322	MMDVAE-NB-Harmony-256x32
1468	72.1241	77.5714	78.4324	90.7239	77.6899	83.7025	MMDVAE-NB-Harmony-256x32
1469	72.1241	77.5714	78.4324	90.7239	77.6899	83.7025	MMDVAE-NB-Harmony-256x32
1470	72.1241	77.5714	78.4324	90.7239	77.6899	83.7025	MMDVAE-NB-Harmony-256x32
1471	72.1241	77.5714	78.4324	90.7239	77.6899	83.7025	MMDVAE-NB-Harmony-256x32
1472	72.1241	77.5714	78.4324	90.7239	77.6899	83.7025	MMDVAE-NB-Harmony-256x32
1473	72.1241	77.5714	78.4324	90.7239	77.6899	83.7025	MMDVAE-NB-Harmony-256x32
1474	72.1241	77.5714	78.4324	90.7239	77.6899	83.7025	MMDVAE-NB-Harmony-256x32
1475	72.1241	77.5714	78.4324	90.7239	77.6899	83.7025	MMDVAE-NB-Harmony-256x32
1476	72.1241	77.5714	78.4324	90.7239	77.6899	83.7025	MMDVAE-NB-Harmony-256x32
1477	72.1241	77.5714	78.4324	90.7239	77.6899	83.7025	MMDVAE-NB-Harmony-256x32
1478	72.1241	77.5714	78.4324	90.7239	77.6899	83.7025	MMDVAE-NB-Harmony-256x32
1479	72.1241	77.5714	78.4324	90.7239	77.6899	83.7025	MMDVAE-NB-Harmony-256x32
1480	72.1241	77.5714	78.4324	90.7239	77.6899	83.7025	MMDVAE-NB-Harmony-256x32
1481	72.1241	77.5714	78.4324	90.7239	77.6899	83.7025	MMDVAE-NB-Harmony-256x32
1482	72.1241	77.5714	78.4324	90.7239	77.6899	83.7025	MMDVAE-NB-Harmony-256x32
1483	72.1241	77.5714	78.4324	90.7239	77.6899	83.7025	MMDVAE-NB-Harmony-256x32
1484	72.1241	77.5714	78.4324	90.7239	77.6899	83.7025	MMDVAE-NB-Harmony-256x32
1485	72.1241	77.5714	78.4324	90.7239	77.6899	83.7025	MMDVAE-NB-Harmony-256x32
1486	72.1241	77.5714	78.4324	90.7239	77.6899	83.7025	MMDVAE-NB-Harmony-256x32
1487	90.6883	84.6011	92.6659	89.4113	84.6897	86.9865	MMDVAE-ZINB-Harmony-256x32
1488	90.6883	84.6011	92.6659	89.4113	84.6897	86.9865	MMDVAE-ZINB-Harmony-256x32
1489	90.6883	84.6011	92.6659	89.4113	84.6897	86.9865	MMDVAE-ZINB-Harmony-256x32
1490	90.6883	84.6011	92.6659	89.4113	84.6897	86.9865	MMDVAE-ZINB-Harmony-256x32
1491	90.6883	84.6011	92.6659	89.4113	84.6897	86.9865	MMDVAE-ZINB-Harmony-256x32
1492	90.6883	84.6011	92.6659	89.4113	84.6897	86.9865	MMDVAE-ZINB-Harmony-256x32
1493	90.6883	84.6011	92.6659	89.4113	84.6897	86.9865	MMDVAE-ZINB-Harmony-256x32
1494	90.6883	84.6011	92.6659	89.4113	84.6897	86.9865	MMDVAE-ZINB-Harmony-256x32
1495	90.6883	84.6011	92.6659	89.4113	84.6897	86.9865	MMDVAE-ZINB-Harmony-256x32
1496	90.6883	84.6011	92.6659	89.4113	84.6897	86.9865	MMDVAE-ZINB-Harmony-256x32
1497	90.7198	84.6239	92.6912	89.4678	84.7124	87.0252	MMDVAE-ZINB-Harmony-256x32
1498	90.6516	84.563	92.6377	89.4679	84.6519	86.9933	MMDVAE-ZINB-Harmony-256x32
1499	90.6516	84.563	92.6377	89.4679	84.6519	86.9933	MMDVAE-ZINB-Harmony-256x32
1500	90.8422	84.7741	92.7875	89.5895	84.8617	87.1615	MMDVAE-ZINB-Harmony-256x32
1501	90.8422	84.7741	92.7875	89.5895	84.8617	87.1615	MMDVAE-ZINB-Harmony-256x32
1502	90.8422	84.7741	92.7875	89.5895	84.8617	87.1615	MMDVAE-ZINB-Harmony-256x32
1503	73.6021	76.8053	79.5314	89.8029	76.9292	82.869	MMDVAE-ZINB-Harmony-256x32
1504	73.9501	76.8477	79.7934	89.7237	76.9715	82.8599	MMDVAE-ZINB-Harmony-256x32
1505	73.9501	76.8477	79.7934	89.7237	76.9715	82.8599	MMDVAE-ZINB-Harmony-256x32
1506	73.7783	76.7918	79.6645	89.7254	76.9158	82.8283	MMDVAE-ZINB-Harmony-256x32
1507	73.7332	76.7787	79.6302	89.7253	76.9028	82.8207	MMDVAE-ZINB-Harmony-256x32
1508	73.7332	76.7787	79.6302	89.7253	76.9028	82.8207	MMDVAE-ZINB-Harmony-256x32
1509	71.6404	75.8709	78.0502	89.8664	75.9991	82.353	MMDVAE-ZINB-Harmony-256x32
1510	71.6404	75.8709	78.0502	89.8664	75.9991	82.353	MMDVAE-ZINB-Harmony-256x32
1511	71.6404	75.8709	78.0502	89.8664	75.9991	82.353	MMDVAE-ZINB-Harmony-256x32
1512	71.6404	75.8709	78.0502	89.8664	75.9991	82.353	MMDVAE-ZINB-Harmony-256x32
1513	71.6404	75.8709	78.0502	89.8664	75.9991	82.353	MMDVAE-ZINB-Harmony-256x32
1514	71.6404	75.8709	78.0502	89.8664	75.9991	82.353	MMDVAE-ZINB-Harmony-256x32
1515	71.6404	75.8709	78.0502	89.8664	75.9991	82.353	MMDVAE-ZINB-Harmony-256x32
1516	71.6404	75.8709	78.0502	89.8664	75.9991	82.353	MMDVAE-ZINB-Harmony-256x32
1517	63.5874	71.2798	71.8586	88.7481	71.4272	79.1511	GMVAE-Poisson-256x32
1518	63.5874	71.2798	71.8586	88.7481	71.4272	79.1511	GMVAE-Poisson-256x32
1519	63.5874	71.2798	71.8586	88.7481	71.4272	79.1511	GMVAE-Poisson-256x32
1520	63.5874	71.2798	71.8586	88.7481	71.4272	79.1511	GMVAE-Poisson-256x32
1521	63.5874	71.2798	71.8586	88.7481	71.4272	79.1511	GMVAE-Poisson-256x32
1522	63.5874	71.2798	71.8586	88.7481	71.4272	79.1511	GMVAE-Poisson-256x32
1523	63.5874	71.2798	71.8586	88.7481	71.4272	79.1511	GMVAE-Poisson-256x32
1524	63.5874	71.2798	71.8586	88.7481	71.4272	79.1511	GMVAE-Poisson-256x32
1525	63.5874	71.2798	71.8586	88.7481	71.4272	79.1511	GMVAE-Poisson-256x32
1526	63.5874	71.2798	71.8586	88.7481	71.4272	79.1511	GMVAE-Poisson-256x32
1527	63.5874	71.2798	71.8586	88.7481	71.4272	79.1511	GMVAE-Poisson-256x32
1528	63.5874	71.2798	71.8586	88.7481	71.4272	79.1511	GMVAE-Poisson-256x32
1529	63.5874	71.2798	71.8586	88.7481	71.4272	79.1511	GMVAE-Poisson-256x32
1530	63.5874	71.2798	71.8586	88.7481	71.4272	79.1511	GMVAE-Poisson-256x32
1531	63.5874	71.2798	71.8586	88.7481	71.4272	79.1511	GMVAE-Poisson-256x32
1532	63.5874	71.2798	71.8586	88.7481	71.4272	79.1511	GMVAE-Poisson-256x32
1533	63.584	71.2737	71.858	88.7516	71.421	79.1487	GMVAE-Poisson-256x32
1534	63.5874	71.2798	71.8586	88.7481	71.4272	79.1511	GMVAE-Poisson-256x32
1535	63.5874	71.2798	71.8586	88.7481	71.4272	79.1511	GMVAE-Poisson-256x32
1536	63.5874	71.2798	71.8586	88.7481	71.4272	79.1511	GMVAE-Poisson-256x32
1537	63.5708	71.2635	71.8403	88.7114	71.411	79.1266	GMVAE-Poisson-256x32
1538	63.5708	71.2635	71.8403	88.7114	71.411	79.1266	GMVAE-Poisson-256x32
1539	63.5708	71.2635	71.8403	88.7114	71.411	79.1266	GMVAE-Poisson-256x32
1540	63.5708	71.2635	71.8403	88.7114	71.411	79.1266	GMVAE-Poisson-256x32
1541	63.5708	71.2635	71.8403	88.7114	71.411	79.1266	GMVAE-Poisson-256x32
1542	63.5708	71.2635	71.8403	88.7114	71.411	79.1266	GMVAE-Poisson-256x32
1543	63.5708	71.2635	71.8403	88.7114	71.411	79.1266	GMVAE-Poisson-256x32
1544	63.5708	71.2635	71.8403	88.7114	71.411	79.1266	GMVAE-Poisson-256x32
1545	63.5708	71.2635	71.8403	88.7114	71.411	79.1266	GMVAE-Poisson-256x32
1546	63.5708	71.2635	71.8403	88.7114	71.411	79.1266	GMVAE-Poisson-256x32
1547	63.5708	71.2635	71.8403	88.7114	71.411	79.1266	GMVAE-Poisson-256x32
1548	63.5708	71.2635	71.8403	88.7114	71.411	79.1266	GMVAE-Poisson-256x32
1549	61.5685	70.2521	70.3981	88.8698	70.4028	78.5657	GMVAE-Poisson-256x32
1550	61.5685	70.2521	70.3981	88.8698	70.4028	78.5657	GMVAE-Poisson-256x32
1551	61.5685	70.2521	70.3981	88.8698	70.4028	78.5657	GMVAE-Poisson-256x32
1552	61.5685	70.2521	70.3981	88.8698	70.4028	78.5657	GMVAE-Poisson-256x32
1553	61.5685	70.2521	70.3981	88.8698	70.4028	78.5657	GMVAE-Poisson-256x32
1554	61.5685	70.2521	70.3981	88.8698	70.4028	78.5657	GMVAE-Poisson-256x32
1555	61.5685	70.2521	70.3981	88.8698	70.4028	78.5657	GMVAE-Poisson-256x32
1556	63.6505	71.2263	71.948	88.821	71.3737	79.1472	GMVAE-Poisson-256x32
1557	63.6505	71.2263	71.948	88.821	71.3737	79.1472	GMVAE-Poisson-256x32
1558	63.6505	71.2263	71.948	88.821	71.3737	79.1472	GMVAE-Poisson-256x32
1559	63.6505	71.2263	71.948	88.821	71.3737	79.1472	GMVAE-Poisson-256x32
1560	63.6505	71.2263	71.948	88.821	71.3737	79.1472	GMVAE-Poisson-256x32
1561	63.6505	71.2263	71.948	88.821	71.3737	79.1472	GMVAE-Poisson-256x32
1562	63.6505	71.2263	71.948	88.821	71.3737	79.1472	GMVAE-Poisson-256x32
1563	63.6505	71.2263	71.948	88.821	71.3737	79.1472	GMVAE-Poisson-256x32
1564	63.6505	71.2263	71.948	88.821	71.3737	79.1472	GMVAE-Poisson-256x32
1565	63.6505	71.2263	71.948	88.821	71.3737	79.1472	GMVAE-Poisson-256x32
1566	63.6505	71.2263	71.948	88.821	71.3737	79.1472	GMVAE-Poisson-256x32
1567	63.6505	71.2263	71.948	88.821	71.3737	79.1472	GMVAE-Poisson-256x32
1568	63.6505	71.2263	71.948	88.821	71.3737	79.1472	GMVAE-Poisson-256x32
1569	63.6505	71.2263	71.948	88.821	71.3737	79.1472	GMVAE-Poisson-256x32
1570	63.4065	71.1672	71.721	88.7172	71.315	79.07	GMVAE-Poisson-256x32
1571	63.4575	71.2614	71.8045	88.9724	71.4084	79.2287	GMVAE-Poisson-256x32
1572	63.4575	71.2614	71.8045	88.9724	71.4084	79.2287	GMVAE-Poisson-256x32
1573	63.4575	71.2614	71.8045	88.9724	71.4084	79.2287	GMVAE-Poisson-256x32
1574	63.4575	71.2614	71.8045	88.9724	71.4084	79.2287	GMVAE-Poisson-256x32
1575	63.4575	71.2614	71.8045	88.9724	71.4084	79.2287	GMVAE-Poisson-256x32
1576	63.7637	71.3259	72.0646	89.2382	71.473	79.3737	GMVAE-Poisson-256x32
1577	63.7637	71.3259	72.0646	89.2382	71.473	79.3737	GMVAE-Poisson-256x32
1578	63.7409	71.295	72.0467	89.2115	71.4423	79.3442	GMVAE-Poisson-256x32
1579	63.741	71.1283	72.05	89.0368	71.2764	79.1728	GMVAE-Poisson-256x32
1580	63.741	71.1283	72.05	89.0368	71.2764	79.1728	GMVAE-Poisson-256x32
1581	63.741	71.1283	72.05	89.0368	71.2764	79.1728	GMVAE-Poisson-256x32
1582	63.741	71.1283	72.05	89.0368	71.2764	79.1728	GMVAE-Poisson-256x32
1583	63.741	71.1283	72.05	89.0368	71.2764	79.1728	GMVAE-Poisson-256x32
1584	63.741	71.1283	72.05	89.0368	71.2764	79.1728	GMVAE-Poisson-256x32
1585	63.741	71.1283	72.05	89.0368	71.2764	79.1728	GMVAE-Poisson-256x32
1586	63.741	71.1283	72.05	89.0368	71.2764	79.1728	GMVAE-Poisson-256x32
1587	63.741	71.1283	72.05	89.0368	71.2764	79.1728	GMVAE-Poisson-256x32
1588	63.741	71.1283	72.05	89.0368	71.2764	79.1728	GMVAE-Poisson-256x32
1589	63.741	71.1283	72.05	89.0368	71.2764	79.1728	GMVAE-Poisson-256x32
1590	63.741	71.1283	72.05	89.0368	71.2764	79.1728	GMVAE-Poisson-256x32
1591	63.741	71.1283	72.05	89.0368	71.2764	79.1728	GMVAE-Poisson-256x32
1592	63.7813	71.1766	72.0878	89.1079	71.3245	79.2306	GMVAE-Poisson-256x32
1593	63.7813	71.1766	72.0878	89.1079	71.3245	79.2306	GMVAE-Poisson-256x32
1594	63.7813	71.1766	72.0878	89.1079	71.3245	79.2306	GMVAE-Poisson-256x32
1595	63.7813	71.1766	72.0878	89.1079	71.3245	79.2306	GMVAE-Poisson-256x32
1596	63.7813	71.1766	72.0878	89.1079	71.3245	79.2306	GMVAE-Poisson-256x32
1597	61.2602	69.6945	70.1672	88.5845	69.8482	78.1085	GMVAE-Poisson-256x32
1598	61.2602	69.6945	70.1672	88.5845	69.8482	78.1085	GMVAE-Poisson-256x32
1599	61.2602	69.6945	70.1672	88.5845	69.8482	78.1085	GMVAE-Poisson-256x32
1600	61.2589	69.6939	70.1665	88.5852	69.8476	78.1084	GMVAE-Poisson-256x32
1601	61.2589	69.6939	70.1665	88.5852	69.8476	78.1084	GMVAE-Poisson-256x32
1602	61.2589	69.6939	70.1665	88.5852	69.8476	78.1084	GMVAE-Poisson-256x32
1603	63.7813	71.1766	72.0878	89.1079	71.3245	79.2306	GMVAE-Poisson-256x32
1604	63.7813	71.1766	72.0878	89.1079	71.3245	79.2306	GMVAE-Poisson-256x32
1605	63.7813	71.1766	72.0878	89.1079	71.3245	79.2306	GMVAE-Poisson-256x32
1606	63.7813	71.1766	72.0878	89.1079	71.3245	79.2306	GMVAE-Poisson-256x32
1607	63.7813	71.1766	72.0878	89.1079	71.3245	79.2306	GMVAE-Poisson-256x32
1608	63.7813	71.1766	72.0878	89.1079	71.3245	79.2306	GMVAE-Poisson-256x32
1609	63.7813	71.1766	72.0878	89.1079	71.3245	79.2306	GMVAE-Poisson-256x32
1610	63.7813	71.1766	72.0878	89.1079	71.3245	79.2306	GMVAE-Poisson-256x32
1611	63.5907	71.2353	71.946	89.288	71.3827	79.3377	GMVAE-Poisson-256x32
1612	63.5651	71.2489	71.8408	88.7211	71.3964	79.1215	GMVAE-Poisson-256x32
1613	63.5651	71.2489	71.8408	88.7211	71.3964	79.1215	GMVAE-Poisson-256x32
1614	61.5771	70.0439	70.4384	88.9795	70.1958	78.4794	GMVAE-Poisson-256x32
1615	61.5771	70.0439	70.4384	88.9795	70.1958	78.4794	GMVAE-Poisson-256x32
1616	61.5771	70.0439	70.4384	88.9795	70.1958	78.4794	GMVAE-Poisson-256x32
1617	61.5771	70.0439	70.4384	88.9795	70.1958	78.4794	GMVAE-Poisson-256x32
1618	61.5771	70.0439	70.4384	88.9795	70.1958	78.4794	GMVAE-Poisson-256x32
1619	61.5771	70.0439	70.4384	88.9795	70.1958	78.4794	GMVAE-Poisson-256x32
1620	61.5771	70.0439	70.4384	88.9795	70.1958	78.4794	GMVAE-Poisson-256x32
1621	61.5771	70.0439	70.4384	88.9795	70.1958	78.4794	GMVAE-Poisson-256x32
1622	61.5777	70.0441	70.4388	88.9793	70.1961	78.4795	GMVAE-Poisson-256x32
1623	61.5777	70.0441	70.4388	88.9793	70.1961	78.4795	GMVAE-Poisson-256x32
1624	61.5777	70.0441	70.4388	88.9793	70.1961	78.4795	GMVAE-Poisson-256x32
1625	61.5777	70.0441	70.4388	88.9793	70.1961	78.4795	GMVAE-Poisson-256x32
1626	61.5777	70.0441	70.4388	88.9793	70.1961	78.4795	GMVAE-Poisson-256x32
1627	61.5777	70.0441	70.4388	88.9793	70.1961	78.4795	GMVAE-Poisson-256x32
1628	61.471	70.421	70.2682	88.9076	70.5711	78.6852	GMVAE-Poisson-256x32
1629	61.471	70.421	70.2682	88.9076	70.5711	78.6852	GMVAE-Poisson-256x32
1630	61.6861	70.356	70.5211	89.292	70.5064	78.795	GMVAE-Poisson-256x32
1631	61.6861	70.356	70.5211	89.292	70.5064	78.795	GMVAE-Poisson-256x32
1632	61.6861	70.356	70.5211	89.292	70.5064	78.795	GMVAE-Poisson-256x32
1633	61.6861	70.356	70.5211	89.292	70.5064	78.795	GMVAE-Poisson-256x32
1634	61.6861	70.356	70.5211	89.292	70.5064	78.795	GMVAE-Poisson-256x32
1635	61.6861	70.356	70.5211	89.292	70.5064	78.795	GMVAE-Poisson-256x32
1636	61.4686	70.4168	70.2675	88.9091	70.5669	78.6832	GMVAE-Poisson-256x32
1637	61.4686	70.4168	70.2675	88.9091	70.5669	78.6832	GMVAE-Poisson-256x32
1638	63.7811	71.3433	72.0845	89.2826	71.4904	79.402	GMVAE-Poisson-256x32
1639	63.7813	71.1766	72.0878	89.1079	71.3245	79.2306	GMVAE-Poisson-256x32
1640	63.7813	71.1766	72.0878	89.1079	71.3245	79.2306	GMVAE-Poisson-256x32
1641	63.7813	71.1766	72.0878	89.1079	71.3245	79.2306	GMVAE-Poisson-256x32
1642	63.7813	71.1766	72.0878	89.1079	71.3245	79.2306	GMVAE-Poisson-256x32
1643	63.5348	71.2298	71.8201	88.725	71.3773	79.1113	GMVAE-Poisson-256x32
1644	63.5348	71.2298	71.8201	88.725	71.3773	79.1113	GMVAE-Poisson-256x32
1645	63.768	71.1702	72.0778	89.1079	71.3181	79.2267	GMVAE-Poisson-256x32
1646	63.7416	71.1575	72.0579	89.1081	71.3055	79.2189	GMVAE-Poisson-256x32
1647	63.7416	71.1575	72.0579	89.1081	71.3055	79.2189	GMVAE-Poisson-256x32
1648	63.7416	71.1575	72.0579	89.1081	71.3055	79.2189	GMVAE-Poisson-256x32
1649	61.478	70.421	70.274	88.907	70.5711	78.685	GMVAE-Poisson-256x32
1650	61.5771	70.0439	70.4384	88.9795	70.1958	78.4794	GMVAE-Poisson-256x32
1651	61.5771	70.0439	70.4384	88.9795	70.1958	78.4794	GMVAE-Poisson-256x32
1652	61.5771	70.0439	70.4384	88.9795	70.1958	78.4794	GMVAE-Poisson-256x32
1653	63.768	71.1702	72.0778	89.1079	71.3181	79.2267	GMVAE-Poisson-256x32
1654	63.768	71.1702	72.0778	89.1079	71.3181	79.2267	GMVAE-Poisson-256x32
1655	63.768	71.1702	72.0778	89.1079	71.3181	79.2267	GMVAE-Poisson-256x32
1656	63.768	71.1702	72.0778	89.1079	71.3181	79.2267	GMVAE-Poisson-256x32
1657	61.2591	69.8576	70.1631	88.7599	70.0104	78.2781	GMVAE-Poisson-256x32
1658	61.2591	69.8576	70.1631	88.7599	70.0104	78.2781	GMVAE-Poisson-256x32
1659	61.2591	69.8576	70.1631	88.7599	70.0104	78.2781	GMVAE-Poisson-256x32
1660	61.2591	69.8576	70.1631	88.7599	70.0104	78.2781	GMVAE-Poisson-256x32
1661	61.2591	69.8576	70.1631	88.7599	70.0104	78.2781	GMVAE-Poisson-256x32
1662	61.2591	69.8576	70.1631	88.7599	70.0104	78.2781	GMVAE-Poisson-256x32
1663	61.2591	69.8576	70.1631	88.7599	70.0104	78.2781	GMVAE-Poisson-256x32
1664	61.2591	69.8576	70.1631	88.7599	70.0104	78.2781	GMVAE-Poisson-256x32
1665	61.2591	69.8576	70.1631	88.7599	70.0104	78.2781	GMVAE-Poisson-256x32
1666	61.2591	69.8576	70.1631	88.7599	70.0104	78.2781	GMVAE-Poisson-256x32
1667	61.2591	69.8576	70.1631	88.7599	70.0104	78.2781	GMVAE-Poisson-256x32
1668	61.2591	69.8576	70.1631	88.7599	70.0104	78.2781	GMVAE-Poisson-256x32
1669	61.2591	69.8576	70.1631	88.7599	70.0104	78.2781	GMVAE-Poisson-256x32
1670	61.2591	69.8576	70.1631	88.7599	70.0104	78.2781	GMVAE-Poisson-256x32
1671	61.2591	69.8576	70.1631	88.7599	70.0104	78.2781	GMVAE-Poisson-256x32
1672	61.2591	69.8576	70.1631	88.7599	70.0104	78.2781	GMVAE-Poisson-256x32
1673	61.2591	69.8576	70.1631	88.7599	70.0104	78.2781	GMVAE-Poisson-256x32
1674	61.2594	69.8577	70.1634	88.7601	70.0105	78.2782	GMVAE-Poisson-256x32
1675	61.1021	69.7454	69.9938	88.2792	69.8986	78.021	GMVAE-Poisson-256x32
1676	61.1021	69.7454	69.9938	88.2792	69.8986	78.021	GMVAE-Poisson-256x32
1677	61.1021	69.7454	69.9938	88.2792	69.8986	78.021	GMVAE-Poisson-256x32
1678	61.1021	69.7454	69.9938	88.2792	69.8986	78.021	GMVAE-Poisson-256x32
1679	61.1021	69.7454	69.9938	88.2792	69.8986	78.021	GMVAE-Poisson-256x32
1680	61.1021	69.7454	69.9938	88.2792	69.8986	78.021	GMVAE-Poisson-256x32
1681	61.1021	69.7454	69.9938	88.2792	69.8986	78.021	GMVAE-Poisson-256x32
1682	61.1021	69.7454	69.9938	88.2792	69.8986	78.021	GMVAE-Poisson-256x32
1683	61.1021	69.7454	69.9938	88.2792	69.8986	78.021	GMVAE-Poisson-256x32
1684	61.1021	69.7454	69.9938	88.2792	69.8986	78.021	GMVAE-Poisson-256x32
1685	61.1021	69.7454	69.9938	88.2792	69.8986	78.021	GMVAE-Poisson-256x32
1686	61.1021	69.7454	69.9938	88.2792	69.8986	78.021	GMVAE-Poisson-256x32
1687	61.2592	69.694	70.1667	88.5854	69.8477	78.1085	GMVAE-Poisson-256x32
1688	61.2592	69.694	70.1667	88.5854	69.8477	78.1085	GMVAE-Poisson-256x32
1689	61.2592	69.694	70.1667	88.5854	69.8477	78.1085	GMVAE-Poisson-256x32
1690	61.2594	69.8577	70.1634	88.7601	70.0105	78.2782	GMVAE-Poisson-256x32
1691	61.2594	69.8577	70.1634	88.7601	70.0105	78.2782	GMVAE-Poisson-256x32
1692	61.2594	69.8577	70.1634	88.7601	70.0105	78.2782	GMVAE-Poisson-256x32
1693	61.5868	70.0462	70.4457	88.9794	70.1981	78.4807	GMVAE-Poisson-256x32
1694	61.5777	70.0441	70.4388	88.9793	70.1961	78.4795	GMVAE-Poisson-256x32
1695	61.5777	70.0441	70.4388	88.9793	70.1961	78.4795	GMVAE-Poisson-256x32
1696	61.5777	70.0441	70.4388	88.9793	70.1961	78.4795	GMVAE-Poisson-256x32
1697	61.5777	70.0441	70.4388	88.9793	70.1961	78.4795	GMVAE-Poisson-256x32
1698	61.5777	70.0441	70.4388	88.9793	70.1961	78.4795	GMVAE-Poisson-256x32
1699	61.5777	70.0441	70.4388	88.9793	70.1961	78.4795	GMVAE-Poisson-256x32
1700	61.5777	70.0441	70.4388	88.9793	70.1961	78.4795	GMVAE-Poisson-256x32
1701	61.5777	70.0441	70.4388	88.9793	70.1961	78.4795	GMVAE-Poisson-256x32
1702	61.5777	70.0441	70.4388	88.9793	70.1961	78.4795	GMVAE-Poisson-256x32
1703	50.5134	63.0446	60.8373	81.5068	63.2312	71.2152	GMVAE-NB-256x32
1704	50.5134	63.0446	60.8373	81.5068	63.2312	71.2152	GMVAE-NB-256x32
1705	50.5134	63.0446	60.8373	81.5068	63.2312	71.2152	GMVAE-NB-256x32
1706	50.5134	63.0446	60.8373	81.5068	63.2312	71.2152	GMVAE-NB-256x32
1707	50.5134	63.0446	60.8373	81.5068	63.2312	71.2152	GMVAE-NB-256x32
1708	50.5134	63.0446	60.8373	81.5068	63.2312	71.2152	GMVAE-NB-256x32
1709	50.5134	63.0446	60.8373	81.5068	63.2312	71.2152	GMVAE-NB-256x32
1710	50.5134	63.0446	60.8373	81.5068	63.2312	71.2152	GMVAE-NB-256x32
1711	50.5134	63.0446	60.8373	81.5068	63.2312	71.2152	GMVAE-NB-256x32
1712	50.5134	63.0446	60.8373	81.5068	63.2312	71.2152	GMVAE-NB-256x32
1713	50.5134	63.0446	60.8373	81.5068	63.2312	71.2152	GMVAE-NB-256x32
1714	56.1915	65.4268	65.3592	80.5437	65.6039	72.3102	GMVAE-ZINB-256x32
1715	56.1915	65.4268	65.3592	80.5437	65.6039	72.3102	GMVAE-ZINB-256x32
1716	56.1915	65.4268	65.3592	80.5437	65.6039	72.3102	GMVAE-ZINB-256x32
1717	56.1915	65.4268	65.3592	80.5437	65.6039	72.3102	GMVAE-ZINB-256x32
1718	56.2797	65.5038	65.4445	80.6941	65.6803	72.4172	GMVAE-ZINB-256x32
1719	56.1915	65.4268	65.3592	80.5437	65.6039	72.3102	GMVAE-ZINB-256x32
1720	56.1915	65.4268	65.3592	80.5437	65.6039	72.3102	GMVAE-ZINB-256x32
1721	56.1915	65.4268	65.3592	80.5437	65.6039	72.3102	GMVAE-ZINB-256x32
1722	56.1915	65.4268	65.3592	80.5437	65.6039	72.3102	GMVAE-ZINB-256x32
1723	56.1915	65.4268	65.3592	80.5437	65.6039	72.3102	GMVAE-ZINB-256x32
1724	56.1915	65.4268	65.3592	80.5437	65.6039	72.3102	GMVAE-ZINB-256x32
1725	56.1915	65.4268	65.3592	80.5437	65.6039	72.3102	GMVAE-ZINB-256x32
1726	56.1915	65.4268	65.3592	80.5437	65.6039	72.3102	GMVAE-ZINB-256x32
1727	56.1915	65.4268	65.3592	80.5437	65.6039	72.3102	GMVAE-ZINB-256x32
1728	56.1915	65.4268	65.3592	80.5437	65.6039	72.3102	GMVAE-ZINB-256x32
1729	56.1915	65.4268	65.3592	80.5437	65.6039	72.3102	GMVAE-ZINB-256x32
1730	56.1915	65.4268	65.3592	80.5437	65.6039	72.3102	GMVAE-ZINB-256x32
1731	56.1915	65.4268	65.3592	80.5437	65.6039	72.3102	GMVAE-ZINB-256x32
1732	56.1915	65.4268	65.3592	80.5437	65.6039	72.3102	GMVAE-ZINB-256x32
1733	56.2797	65.5038	65.4445	80.6941	65.6803	72.4172	GMVAE-ZINB-256x32
1734	56.2797	65.5038	65.4445	80.6941	65.6803	72.4172	GMVAE-ZINB-256x32
1735	56.2797	65.5038	65.4445	80.6941	65.6803	72.4172	GMVAE-ZINB-256x32
1736	56.2797	65.5038	65.4445	80.6941	65.6803	72.4172	GMVAE-ZINB-256x32
1737	56.2797	65.5038	65.4445	80.6941	65.6803	72.4172	GMVAE-ZINB-256x32
1738	56.2797	65.5038	65.4445	80.6941	65.6803	72.4172	GMVAE-ZINB-256x32
1739	56.2797	65.5038	65.4445	80.6941	65.6803	72.4172	GMVAE-ZINB-256x32
1740	56.2797	65.5038	65.4445	80.6941	65.6803	72.4172	GMVAE-ZINB-256x32
1741	56.2797	65.5038	65.4445	80.6941	65.6803	72.4172	GMVAE-ZINB-256x32
1742	56.2797	65.5038	65.4445	80.6941	65.6803	72.4172	GMVAE-ZINB-256x32
1743	56.2797	65.5038	65.4445	80.6941	65.6803	72.4172	GMVAE-ZINB-256x32
1744	56.2797	65.5038	65.4445	80.6941	65.6803	72.4172	GMVAE-ZINB-256x32
1745	56.2797	65.5038	65.4445	80.6941	65.6803	72.4172	GMVAE-ZINB-256x32
1746	56.2797	65.5038	65.4445	80.6941	65.6803	72.4172	GMVAE-ZINB-256x32
1747	56.1915	65.4268	65.3592	80.5437	65.6039	72.3102	GMVAE-ZINB-256x32
1748	56.1915	65.4268	65.3592	80.5437	65.6039	72.3102	GMVAE-ZINB-256x32
1749	56.1915	65.4268	65.3592	80.5437	65.6039	72.3102	GMVAE-ZINB-256x32
1750	56.1915	65.4268	65.3592	80.5437	65.6039	72.3102	GMVAE-ZINB-256x32
1751	56.1915	65.4268	65.3592	80.5437	65.6039	72.3102	GMVAE-ZINB-256x32
1752	56.1915	65.4268	65.3592	80.5437	65.6039	72.3102	GMVAE-ZINB-256x32
1753	56.1915	65.4268	65.3592	80.5437	65.6039	72.3102	GMVAE-ZINB-256x32
1754	56.1915	65.4268	65.3592	80.5437	65.6039	72.3102	GMVAE-ZINB-256x32
1755	56.1915	65.4268	65.3592	80.5437	65.6039	72.3102	GMVAE-ZINB-256x32
1756	56.1915	65.4268	65.3592	80.5437	65.6039	72.3102	GMVAE-ZINB-256x32
1757	56.1915	65.4268	65.3592	80.5437	65.6039	72.3102	GMVAE-ZINB-256x32
1758	56.1915	65.4268	65.3592	80.5437	65.6039	72.3102	GMVAE-ZINB-256x32
1759	56.1915	65.4268	65.3592	80.5437	65.6039	72.3102	GMVAE-ZINB-256x32
1760	56.1915	65.4268	65.3592	80.5437	65.6039	72.3102	GMVAE-ZINB-256x32
1761	56.1915	65.4268	65.3592	80.5437	65.6039	72.3102	GMVAE-ZINB-256x32
1762	56.1915	65.4268	65.3592	80.5437	65.6039	72.3102	GMVAE-ZINB-256x32
1763	56.1915	65.4268	65.3592	80.5437	65.6039	72.3102	GMVAE-ZINB-256x32
1764	56.1915	65.4268	65.3592	80.5437	65.6039	72.3102	GMVAE-ZINB-256x32
1765	56.1915	65.4268	65.3592	80.5437	65.6039	72.3102	GMVAE-ZINB-256x32
1766	56.1915	65.4268	65.3592	80.5437	65.6039	72.3102	GMVAE-ZINB-256x32
1767	56.1915	65.4268	65.3592	80.5437	65.6039	72.3102	GMVAE-ZINB-256x32
1768	56.1915	65.4268	65.3592	80.5437	65.6039	72.3102	GMVAE-ZINB-256x32
1769	56.1915	65.4268	65.3592	80.5437	65.6039	72.3102	GMVAE-ZINB-256x32
1770	56.1915	65.4268	65.3592	80.5437	65.6039	72.3102	GMVAE-ZINB-256x32
1771	56.1915	65.4268	65.3592	80.5437	65.6039	72.3102	GMVAE-ZINB-256x32
1772	56.1915	65.4268	65.3592	80.5437	65.6039	72.3102	GMVAE-ZINB-256x32
1773	56.1915	65.4268	65.3592	80.5437	65.6039	72.3102	GMVAE-ZINB-256x32
1774	71.9995	76.8234	78.2504	89.4138	76.9457	82.7125	GMVAE-Poisson-BBKNN-256x32
1775	71.9995	76.8234	78.2504	89.4138	76.9457	82.7125	GMVAE-Poisson-BBKNN-256x32
1776	71.9995	76.8234	78.2504	89.4138	76.9457	82.7125	GMVAE-Poisson-BBKNN-256x32
1777	71.9995	76.8234	78.2504	89.4138	76.9457	82.7125	GMVAE-Poisson-BBKNN-256x32
1778	72.0819	76.8776	78.3236	89.4978	76.9996	82.7796	GMVAE-Poisson-BBKNN-256x32
1779	72.0819	76.8776	78.3236	89.4978	76.9996	82.7796	GMVAE-Poisson-BBKNN-256x32
1780	72.0819	76.8776	78.3236	89.4978	76.9996	82.7796	GMVAE-Poisson-BBKNN-256x32
1781	72.0819	76.8776	78.3236	89.4978	76.9996	82.7796	GMVAE-Poisson-BBKNN-256x32
1782	71.6438	76.6903	77.9774	89.3725	76.8131	82.6182	GMVAE-Poisson-BBKNN-256x32
1783	80.8087	79.7486	84.9918	89.4458	79.8597	84.3813	GMVAE-Poisson-BBKNN-256x32
1784	80.8087	79.7486	84.9918	89.4458	79.8597	84.3813	GMVAE-Poisson-BBKNN-256x32
1785	80.8087	79.7486	84.9918	89.4458	79.8597	84.3813	GMVAE-Poisson-BBKNN-256x32
1786	80.8087	79.7486	84.9918	89.4458	79.8597	84.3813	GMVAE-Poisson-BBKNN-256x32
1787	71.102	76.5053	77.567	89.3386	76.6289	82.4971	GMVAE-Poisson-BBKNN-256x32
1788	71.102	76.5053	77.567	89.3386	76.6289	82.4971	GMVAE-Poisson-BBKNN-256x32
1789	71.102	76.5053	77.567	89.3386	76.6289	82.4971	GMVAE-Poisson-BBKNN-256x32
1790	71.1051	76.5335	77.5759	89.4023	76.6569	82.5405	GMVAE-Poisson-BBKNN-256x32
1791	71.1051	76.5335	77.5759	89.4023	76.6569	82.5405	GMVAE-Poisson-BBKNN-256x32
1792	67.6135	74.3004	74.7715	87.6484	74.4342	80.5027	GMVAE-Poisson-BBKNN-256x32
1793	67.6135	74.3004	74.7715	87.6484	74.4342	80.5027	GMVAE-Poisson-BBKNN-256x32
1794	67.6135	74.3004	74.7715	87.6484	74.4342	80.5027	GMVAE-Poisson-BBKNN-256x32
1795	67.6135	74.3004	74.7715	87.6484	74.4342	80.5027	GMVAE-Poisson-BBKNN-256x32
1796	71.0668	76.5231	77.5468	89.4025	76.6465	82.5345	GMVAE-Poisson-BBKNN-256x32
1797	71.0668	76.5231	77.5468	89.4025	76.6465	82.5345	GMVAE-Poisson-BBKNN-256x32
1798	71.1062	76.5566	77.5916	89.5696	76.6797	82.6249	GMVAE-Poisson-BBKNN-256x32
1799	71.1062	76.5566	77.5916	89.5696	76.6797	82.6249	GMVAE-Poisson-BBKNN-256x32
1800	71.1762	76.716	77.6384	89.6272	76.8384	82.7415	GMVAE-Poisson-BBKNN-256x32
1801	71.1762	76.716	77.6384	89.6272	76.8384	82.7415	GMVAE-Poisson-BBKNN-256x32
1802	71.3402	76.6238	77.7465	89.3913	76.7468	82.5879	GMVAE-Poisson-BBKNN-256x32
1803	71.5024	76.6695	77.8693	89.3883	76.7923	82.613	GMVAE-Poisson-BBKNN-256x32
1804	71.5024	76.6695	77.8693	89.3883	76.7923	82.613	GMVAE-Poisson-BBKNN-256x32
1805	71.2749	76.6367	77.7041	89.4737	76.7596	82.6305	GMVAE-Poisson-BBKNN-256x32
1806	71.2749	76.6367	77.7041	89.4737	76.7596	82.6305	GMVAE-Poisson-BBKNN-256x32
1807	71.2749	76.6367	77.7041	89.4737	76.7596	82.6305	GMVAE-Poisson-BBKNN-256x32
1808	71.2749	76.6367	77.7041	89.4737	76.7596	82.6305	GMVAE-Poisson-BBKNN-256x32
1809	71.2749	76.6367	77.7041	89.4737	76.7596	82.6305	GMVAE-Poisson-BBKNN-256x32
1810	71.2749	76.6367	77.7041	89.4737	76.7596	82.6305	GMVAE-Poisson-BBKNN-256x32
1811	71.2749	76.6367	77.7041	89.4737	76.7596	82.6305	GMVAE-Poisson-BBKNN-256x32
1812	71.2749	76.6367	77.7041	89.4737	76.7596	82.6305	GMVAE-Poisson-BBKNN-256x32
1813	71.2749	76.6367	77.7041	89.4737	76.7596	82.6305	GMVAE-Poisson-BBKNN-256x32
1814	71.2749	76.6367	77.7041	89.4737	76.7596	82.6305	GMVAE-Poisson-BBKNN-256x32
1815	71.2749	76.6367	77.7041	89.4737	76.7596	82.6305	GMVAE-Poisson-BBKNN-256x32
1816	71.2749	76.6367	77.7041	89.4737	76.7596	82.6305	GMVAE-Poisson-BBKNN-256x32
1817	71.2749	76.6367	77.7041	89.4737	76.7596	82.6305	GMVAE-Poisson-BBKNN-256x32
1818	71.2749	76.6367	77.7041	89.4737	76.7596	82.6305	GMVAE-Poisson-BBKNN-256x32
1819	71.6815	76.7203	78.0048	89.3846	76.843	82.6407	GMVAE-Poisson-BBKNN-256x32
1820	71.6815	76.7203	78.0048	89.3846	76.843	82.6407	GMVAE-Poisson-BBKNN-256x32
1821	71.5662	76.6872	77.9179	89.3882	76.81	82.6231	GMVAE-Poisson-BBKNN-256x32
1822	71.5662	76.6872	77.9179	89.3882	76.81	82.6231	GMVAE-Poisson-BBKNN-256x32
1823	71.5662	76.6872	77.9179	89.3882	76.81	82.6231	GMVAE-Poisson-BBKNN-256x32
1824	71.5662	76.6872	77.9179	89.3882	76.81	82.6231	GMVAE-Poisson-BBKNN-256x32
1825	71.5662	76.6872	77.9179	89.3882	76.81	82.6231	GMVAE-Poisson-BBKNN-256x32
1826	71.5662	76.6872	77.9179	89.3882	76.81	82.6231	GMVAE-Poisson-BBKNN-256x32
1827	71.5662	76.6872	77.9179	89.3882	76.81	82.6231	GMVAE-Poisson-BBKNN-256x32
1828	71.5662	76.6872	77.9179	89.3882	76.81	82.6231	GMVAE-Poisson-BBKNN-256x32
1829	71.5662	76.6872	77.9179	89.3882	76.81	82.6231	GMVAE-Poisson-BBKNN-256x32
1830	71.5662	76.6872	77.9179	89.3882	76.81	82.6231	GMVAE-Poisson-BBKNN-256x32
1831	72.9871	77.1059	79.0038	89.4131	77.2271	82.8746	GMVAE-Poisson-BBKNN-256x32
1832	72.8029	77.0525	78.8633	89.4131	77.174	82.844	GMVAE-Poisson-BBKNN-256x32
1833	72.8029	77.0525	78.8633	89.4131	77.174	82.844	GMVAE-Poisson-BBKNN-256x32
1834	72.8029	77.0525	78.8633	89.4131	77.174	82.844	GMVAE-Poisson-BBKNN-256x32
1835	72.8029	77.0525	78.8633	89.4131	77.174	82.844	GMVAE-Poisson-BBKNN-256x32
1836	72.8029	77.0525	78.8633	89.4131	77.174	82.844	GMVAE-Poisson-BBKNN-256x32
1837	72.8029	77.0525	78.8633	89.4131	77.174	82.844	GMVAE-Poisson-BBKNN-256x32
1838	71.6274	76.7192	77.9668	89.4146	76.8419	82.6528	GMVAE-Poisson-BBKNN-256x32
1839	71.5396	76.6939	77.9008	89.4178	76.8167	82.6396	GMVAE-Poisson-BBKNN-256x32
1840	71.6404	76.7219	77.9777	89.4177	76.8446	82.6557	GMVAE-Poisson-BBKNN-256x32
1841	71.6404	76.7219	77.9777	89.4177	76.8446	82.6557	GMVAE-Poisson-BBKNN-256x32
1842	71.7428	76.7514	78.0547	89.4143	76.874	82.6713	GMVAE-Poisson-BBKNN-256x32
1843	72.3633	76.9265	78.5279	89.4134	77.0484	82.7716	GMVAE-Poisson-BBKNN-256x32
1844	79.9355	79.6461	84.304	88.9965	79.7568	84.1237	GMVAE-Poisson-BBKNN-256x32
1845	79.9355	79.6461	84.304	88.9965	79.7568	84.1237	GMVAE-Poisson-BBKNN-256x32
1846	71.2324	76.5781	77.6663	89.3978	76.7013	82.5643	GMVAE-Poisson-BBKNN-256x32
1847	71.2324	76.5781	77.6663	89.3978	76.7013	82.5643	GMVAE-Poisson-BBKNN-256x32
1848	79.0197	79.2784	83.5956	88.9038	79.3907	83.8784	GMVAE-Poisson-BBKNN-256x32
1849	71.4391	76.5719	77.8284	89.3493	76.6952	82.5401	GMVAE-Poisson-BBKNN-256x32
1850	80.8738	79.7196	85.0397	89.3756	79.8308	84.334	GMVAE-Poisson-BBKNN-256x32
1851	80.7182	79.6581	84.92	89.3758	79.7696	84.2999	GMVAE-Poisson-BBKNN-256x32
1852	80.7182	79.6581	84.92	89.3758	79.7696	84.2999	GMVAE-Poisson-BBKNN-256x32
1853	80.7182	79.6581	84.92	89.3758	79.7696	84.2999	GMVAE-Poisson-BBKNN-256x32
1854	80.7182	79.6581	84.92	89.3758	79.7696	84.2999	GMVAE-Poisson-BBKNN-256x32
1855	80.7182	79.6581	84.92	89.3758	79.7696	84.2999	GMVAE-Poisson-BBKNN-256x32
1856	71.5128	76.6144	77.8916	89.4027	76.7375	82.5874	GMVAE-Poisson-BBKNN-256x32
1857	71.5128	76.6144	77.8916	89.4027	76.7375	82.5874	GMVAE-Poisson-BBKNN-256x32
1858	71.5128	76.6144	77.8916	89.4027	76.7375	82.5874	GMVAE-Poisson-BBKNN-256x32
1859	71.5128	76.6144	77.8916	89.4027	76.7375	82.5874	GMVAE-Poisson-BBKNN-256x32
1860	71.2218	76.5122	77.6627	89.3494	76.6357	82.5056	GMVAE-Poisson-BBKNN-256x32
1861	71.2218	76.5122	77.6627	89.3494	76.6357	82.5056	GMVAE-Poisson-BBKNN-256x32
1862	71.2218	76.5122	77.6627	89.3494	76.6357	82.5056	GMVAE-Poisson-BBKNN-256x32
1863	71.2218	76.5122	77.6627	89.3494	76.6357	82.5056	GMVAE-Poisson-BBKNN-256x32
1864	71.3362	76.5121	77.7466	89.2998	76.6357	82.4845	GMVAE-Poisson-BBKNN-256x32
1865	71.33	76.5104	77.7419	89.2999	76.634	82.4836	GMVAE-Poisson-BBKNN-256x32
1866	71.33	76.5104	77.7419	89.2999	76.634	82.4836	GMVAE-Poisson-BBKNN-256x32
1867	71.2938	76.5005	77.7143	89.2999	76.6241	82.4778	GMVAE-Poisson-BBKNN-256x32
1868	71.2938	76.5005	77.7143	89.2999	76.6241	82.4778	GMVAE-Poisson-BBKNN-256x32
1869	71.2938	76.5005	77.7143	89.2999	76.6241	82.4778	GMVAE-Poisson-BBKNN-256x32
1870	71.2938	76.5005	77.7143	89.2999	76.6241	82.4778	GMVAE-Poisson-BBKNN-256x32
1871	71.4119	76.6351	77.8228	89.5527	76.758	82.6632	GMVAE-Poisson-BBKNN-256x32
1872	71.4119	76.6351	77.8228	89.5527	76.758	82.6632	GMVAE-Poisson-BBKNN-256x32
1873	71.4119	76.6351	77.8228	89.5527	76.758	82.6632	GMVAE-Poisson-BBKNN-256x32
1874	71.4119	76.6351	77.8228	89.5527	76.758	82.6632	GMVAE-Poisson-BBKNN-256x32
1875	71.4119	76.6351	77.8228	89.5527	76.758	82.6632	GMVAE-Poisson-BBKNN-256x32
1876	71.4119	76.6351	77.8228	89.5527	76.758	82.6632	GMVAE-Poisson-BBKNN-256x32
1877	71.4119	76.6351	77.8228	89.5527	76.758	82.6632	GMVAE-Poisson-BBKNN-256x32
1878	71.5023	76.6868	77.8954	89.6233	76.8095	82.7231	GMVAE-Poisson-BBKNN-256x32
1879	71.5023	76.6868	77.8954	89.6233	76.8095	82.7231	GMVAE-Poisson-BBKNN-256x32
1880	71.5955	76.7855	77.9787	89.7451	76.9076	82.8319	GMVAE-Poisson-BBKNN-256x32
1881	71.55	76.7516	77.9416	89.6968	76.8738	82.7917	GMVAE-Poisson-BBKNN-256x32
1882	71.55	76.7516	77.9416	89.6968	76.8738	82.7917	GMVAE-Poisson-BBKNN-256x32
1883	71.55	76.7516	77.9416	89.6968	76.8738	82.7917	GMVAE-Poisson-BBKNN-256x32
1884	71.55	76.7516	77.9416	89.6968	76.8738	82.7917	GMVAE-Poisson-BBKNN-256x32
1885	71.55	76.7516	77.9416	89.6968	76.8738	82.7917	GMVAE-Poisson-BBKNN-256x32
1886	71.4485	76.6451	77.8507	89.5528	76.768	82.669	GMVAE-Poisson-BBKNN-256x32
1887	71.4453	76.6489	77.8504	89.5706	76.7718	82.6788	GMVAE-Poisson-BBKNN-256x32
1888	71.4137	76.6293	77.8259	89.5816	76.7523	82.6722	GMVAE-Poisson-BBKNN-256x32
1889	71.8099	76.8476	78.1182	89.5906	76.9696	82.8019	GMVAE-Poisson-BBKNN-256x32
1890	71.8099	76.8476	78.1182	89.5906	76.9696	82.8019	GMVAE-Poisson-BBKNN-256x32
1891	71.8099	76.8476	78.1182	89.5906	76.9696	82.8019	GMVAE-Poisson-BBKNN-256x32
1892	71.8099	76.8476	78.1182	89.5906	76.9696	82.8019	GMVAE-Poisson-BBKNN-256x32
1893	73.1258	77.1069	79.1064	89.3738	77.2282	82.8583	GMVAE-Poisson-BBKNN-256x32
1894	73.0879	77.2057	79.0955	89.595	77.3264	83.0098	GMVAE-Poisson-BBKNN-256x32
1895	71.9791	76.8894	78.2495	89.5937	77.0112	82.8274	GMVAE-Poisson-BBKNN-256x32
1896	73.6084	77.3885	79.4964	89.6444	77.5085	83.1359	GMVAE-Poisson-BBKNN-256x32
1897	71.693	76.8096	78.0314	89.5936	76.9317	82.7813	GMVAE-Poisson-BBKNN-256x32
1898	73.5663	77.3762	79.4643	89.6443	77.4961	83.1287	GMVAE-Poisson-BBKNN-256x32
1899	73.5663	77.3762	79.4643	89.6443	77.4961	83.1287	GMVAE-Poisson-BBKNN-256x32
1900	73.5663	77.3762	79.4643	89.6443	77.4961	83.1287	GMVAE-Poisson-BBKNN-256x32
1901	73.5663	77.3762	79.4643	89.6443	77.4961	83.1287	GMVAE-Poisson-BBKNN-256x32
1902	73.5663	77.3762	79.4643	89.6443	77.4961	83.1287	GMVAE-Poisson-BBKNN-256x32
1903	56.875	67.397	66.7512	88.0626	67.5609	76.4613	GMVAE-NB-BBKNN-256x32
1904	56.875	67.397	66.7512	88.0626	67.5609	76.4613	GMVAE-NB-BBKNN-256x32
1905	56.875	67.397	66.7512	88.0626	67.5609	76.4613	GMVAE-NB-BBKNN-256x32
1906	56.875	67.397	66.7512	88.0626	67.5609	76.4613	GMVAE-NB-BBKNN-256x32
1907	56.875	67.397	66.7512	88.0626	67.5609	76.4613	GMVAE-NB-BBKNN-256x32
1908	57.0882	67.4787	66.9202	88.085	67.6423	76.5219	GMVAE-NB-BBKNN-256x32
1909	57.1224	67.5802	66.9571	88.2268	67.7433	76.64	GMVAE-NB-BBKNN-256x32
1910	57.1224	67.5802	66.9571	88.2268	67.7433	76.64	GMVAE-NB-BBKNN-256x32
1911	56.8839	67.4652	66.7662	88.1626	67.6288	76.5424	GMVAE-NB-BBKNN-256x32
1912	56.8839	67.4652	66.7662	88.1626	67.6288	76.5424	GMVAE-NB-BBKNN-256x32
1913	56.8839	67.4652	66.7662	88.1626	67.6288	76.5424	GMVAE-NB-BBKNN-256x32
1914	56.9869	67.5059	66.8455	88.1689	67.6693	76.5708	GMVAE-NB-BBKNN-256x32
1915	56.9869	67.5059	66.8455	88.1689	67.6693	76.5708	GMVAE-NB-BBKNN-256x32
1916	56.9688	67.5367	66.834	88.2245	67.6999	76.6113	GMVAE-NB-BBKNN-256x32
1917	56.8644	67.3379	66.7554	88.0752	67.5021	76.4284	GMVAE-NB-BBKNN-256x32
1918	57.5432	67.7258	67.2657	88.1661	67.8885	76.7099	GMVAE-NB-BBKNN-256x32
1919	57.5432	67.7258	67.2657	88.1661	67.8885	76.7099	GMVAE-NB-BBKNN-256x32
1920	57.5432	67.7258	67.2657	88.1661	67.8885	76.7099	GMVAE-NB-BBKNN-256x32
1921	57.5432	67.7258	67.2657	88.1661	67.8885	76.7099	GMVAE-NB-BBKNN-256x32
1922	57.0676	67.613	66.9137	88.2755	67.7759	76.6792	GMVAE-NB-BBKNN-256x32
1923	51.4851	64.5713	62.4423	87.1443	64.747	74.2943	GMVAE-NB-BBKNN-256x32
1924	56.698	67.4596	66.6007	88.2368	67.6231	76.5668	GMVAE-NB-BBKNN-256x32
1925	56.698	67.4596	66.6007	88.2368	67.6231	76.5668	GMVAE-NB-BBKNN-256x32
1926	56.698	67.4596	66.6007	88.2368	67.6231	76.5668	GMVAE-NB-BBKNN-256x32
1927	56.698	67.4596	66.6007	88.2368	67.6231	76.5668	GMVAE-NB-BBKNN-256x32
1928	54.2567	66.0229	64.5603	87.1005	66.1929	75.221	GMVAE-NB-BBKNN-256x32
1929	54.2567	66.0229	64.5603	87.1005	66.1929	75.221	GMVAE-NB-BBKNN-256x32
1930	54.1426	66.0119	64.4674	87.1182	66.182	75.2204	GMVAE-NB-BBKNN-256x32
1931	54.0399	65.981	64.3889	87.1251	66.1512	75.2031	GMVAE-NB-BBKNN-256x32
1932	56.8908	67.5424	66.7729	88.2498	67.7055	76.6245	GMVAE-NB-BBKNN-256x32
1933	56.7956	67.4738	66.6884	88.1689	67.6373	76.5503	GMVAE-NB-BBKNN-256x32
1934	56.9618	67.5652	66.8258	88.2412	67.7283	76.6358	GMVAE-NB-BBKNN-256x32
1935	56.6926	67.2553	66.639	88.2224	67.42	76.431	GMVAE-NB-BBKNN-256x32
1936	56.6926	67.2553	66.639	88.2224	67.42	76.431	GMVAE-NB-BBKNN-256x32
1937	56.6926	67.2553	66.639	88.2224	67.42	76.431	GMVAE-NB-BBKNN-256x32
1938	56.6926	67.2553	66.639	88.2224	67.42	76.431	GMVAE-NB-BBKNN-256x32
1939	53.1614	65.0272	63.7191	86.9247	65.202	74.5124	GMVAE-NB-BBKNN-256x32
1940	53.1614	65.0272	63.7191	86.9247	65.202	74.5124	GMVAE-NB-BBKNN-256x32
1941	53.1614	65.0272	63.7191	86.9247	65.202	74.5124	GMVAE-NB-BBKNN-256x32
1942	53.1614	65.0272	63.7191	86.9247	65.202	74.5124	GMVAE-NB-BBKNN-256x32
1943	53.1555	65.0249	63.7144	86.9243	65.1997	74.5108	GMVAE-NB-BBKNN-256x32
1944	53.1555	65.0249	63.7144	86.9243	65.1997	74.5108	GMVAE-NB-BBKNN-256x32
1945	53.1657	65.029	63.7219	86.9233	65.2038	74.5131	GMVAE-NB-BBKNN-256x32
1946	53.1954	65.0617	63.7502	86.9658	65.2363	74.5499	GMVAE-NB-BBKNN-256x32
1947	54.0007	66.0358	64.3531	87.1953	66.2056	75.2645	GMVAE-NB-BBKNN-256x32
1948	56.931	67.4295	66.8164	88.2708	67.5934	76.5605	GMVAE-NB-BBKNN-256x32
1949	56.931	67.4295	66.8164	88.2708	67.5934	76.5605	GMVAE-NB-BBKNN-256x32
1950	56.8482	67.3981	66.7535	88.2714	67.5621	76.5407	GMVAE-NB-BBKNN-256x32
1951	56.7472	67.2402	66.6715	88.1346	67.405	76.3884	GMVAE-NB-BBKNN-256x32
1952	56.7472	67.2402	66.6715	88.1346	67.405	76.3884	GMVAE-NB-BBKNN-256x32
1953	56.7007	67.2223	66.6368	88.1369	67.3872	76.3778	GMVAE-NB-BBKNN-256x32
1954	56.7914	67.2555	66.7058	88.136	67.4202	76.3987	GMVAE-NB-BBKNN-256x32
1955	56.7914	67.2555	66.7058	88.136	67.4202	76.3987	GMVAE-NB-BBKNN-256x32
1956	56.7914	67.2555	66.7058	88.136	67.4202	76.3987	GMVAE-NB-BBKNN-256x32
1957	56.7798	67.2508	66.6969	88.136	67.4156	76.3958	GMVAE-NB-BBKNN-256x32
1958	56.7798	67.2508	66.6969	88.136	67.4156	76.3958	GMVAE-NB-BBKNN-256x32
1959	54.1718	66.2685	64.4793	87.3414	66.4372	75.4685	GMVAE-NB-BBKNN-256x32
1960	54.1718	66.2685	64.4793	87.3414	66.4372	75.4685	GMVAE-NB-BBKNN-256x32
1961	54.1718	66.2685	64.4793	87.3414	66.4372	75.4685	GMVAE-NB-BBKNN-256x32
1962	56.9315	67.5063	66.8171	88.3543	67.6698	76.6409	GMVAE-NB-BBKNN-256x32
1963	56.9315	67.5063	66.8171	88.3543	67.6698	76.6409	GMVAE-NB-BBKNN-256x32
1964	56.6998	67.2919	66.641	88.2573	67.4564	76.4675	GMVAE-NB-BBKNN-256x32
1965	54.1323	66.112	64.4402	87.131	66.2816	75.2895	GMVAE-NB-BBKNN-256x32
1966	54.1323	66.112	64.4402	87.131	66.2816	75.2895	GMVAE-NB-BBKNN-256x32
1967	54.1323	66.112	64.4402	87.131	66.2816	75.2895	GMVAE-NB-BBKNN-256x32
1968	54.1323	66.112	64.4402	87.131	66.2816	75.2895	GMVAE-NB-BBKNN-256x32
1969	54.0276	66.0713	64.3604	87.1306	66.241	75.2632	GMVAE-NB-BBKNN-256x32
1970	54.0276	66.0713	64.3604	87.1306	66.241	75.2632	GMVAE-NB-BBKNN-256x32
1971	54.0533	66.0769	64.3795	87.1263	66.2466	75.2652	GMVAE-NB-BBKNN-256x32
1972	54.0892	66.212	64.4074	87.27	66.3811	75.4056	GMVAE-NB-BBKNN-256x32
1973	54.0892	66.212	64.4074	87.27	66.3811	75.4056	GMVAE-NB-BBKNN-256x32
1974	54.1229	66.0878	64.4542	87.2364	66.2574	75.3132	GMVAE-NB-BBKNN-256x32
1975	54.1229	66.0878	64.4542	87.2364	66.2574	75.3132	GMVAE-NB-BBKNN-256x32
1976	54.1229	66.0878	64.4542	87.2364	66.2574	75.3132	GMVAE-NB-BBKNN-256x32
1977	54.1229	66.0878	64.4542	87.2364	66.2574	75.3132	GMVAE-NB-BBKNN-256x32
1978	54.1229	66.0878	64.4542	87.2364	66.2574	75.3132	GMVAE-NB-BBKNN-256x32
1979	56.7134	67.4332	66.6228	88.1473	67.5969	76.5162	GMVAE-NB-BBKNN-256x32
1980	56.6996	67.399	66.6103	88.1028	67.5627	76.4777	GMVAE-NB-BBKNN-256x32
1981	56.1862	66.9658	66.0321	87.2594	67.1326	75.8841	GMVAE-NB-BBKNN-256x32
1982	56.8456	67.421	66.7445	88.2631	67.5849	76.5522	GMVAE-NB-BBKNN-256x32
1983	56.8456	67.421	66.7445	88.2631	67.5849	76.5522	GMVAE-NB-BBKNN-256x32
1984	56.8456	67.421	66.7445	88.2631	67.5849	76.5522	GMVAE-NB-BBKNN-256x32
1985	56.8456	67.421	66.7445	88.2631	67.5849	76.5522	GMVAE-NB-BBKNN-256x32
1986	56.7184	67.4352	66.6251	88.1423	67.5988	76.5157	GMVAE-NB-BBKNN-256x32
1987	57.1622	67.5453	66.9628	88.0801	67.7087	76.5625	GMVAE-NB-BBKNN-256x32
1988	57.1622	67.5453	66.9628	88.0801	67.7087	76.5625	GMVAE-NB-BBKNN-256x32
1989	57.1622	67.5453	66.9628	88.0801	67.7087	76.5625	GMVAE-NB-BBKNN-256x32
1990	57.0218	67.4705	66.8461	88.0108	67.6343	76.4887	GMVAE-NB-BBKNN-256x32
1991	57.0593	67.4847	66.8761	88.0154	67.6484	76.4995	GMVAE-NB-BBKNN-256x32
1992	56.4796	67.1527	66.4646	88.1548	67.3177	76.3399	GMVAE-NB-BBKNN-256x32
1993	56.604	67.4038	66.5342	88.1435	67.5675	76.496	GMVAE-NB-BBKNN-256x32
1994	56.604	67.4038	66.5342	88.1435	67.5675	76.496	GMVAE-NB-BBKNN-256x32
1995	56.5516	67.4247	66.4966	88.2039	67.5882	76.532	GMVAE-NB-BBKNN-256x32
1996	56.5516	67.4247	66.4966	88.2039	67.5882	76.532	GMVAE-NB-BBKNN-256x32
1997	56.5516	67.4247	66.4966	88.2039	67.5882	76.532	GMVAE-NB-BBKNN-256x32
1998	56.5516	67.4247	66.4966	88.2039	67.5882	76.532	GMVAE-NB-BBKNN-256x32
[truncated: 1,587 more rows]

## Sheet: AEs-256x16
	ARIS	AMIS	FMS	HS	CS	VM	Method
0	63.1565	70.9466	71.5566	88.6161	71.0952	78.8946	VAE-Poisson-256x16
1	63.1565	70.9466	71.5566	88.6161	71.0952	78.8946	VAE-Poisson-256x16
2	63.1565	70.9466	71.5566	88.6161	71.0952	78.8946	VAE-Poisson-256x16
3	63.1565	70.9466	71.5566	88.6161	71.0952	78.8946	VAE-Poisson-256x16
4	63.1565	70.9466	71.5566	88.6161	71.0952	78.8946	VAE-Poisson-256x16
5	63.1565	70.9466	71.5566	88.6161	71.0952	78.8946	VAE-Poisson-256x16
6	63.1565	70.9466	71.5566	88.6161	71.0952	78.8946	VAE-Poisson-256x16
7	63.1565	70.9466	71.5566	88.6161	71.0952	78.8946	VAE-Poisson-256x16
8	63.1565	70.9466	71.5566	88.6161	71.0952	78.8946	VAE-Poisson-256x16
9	63.1565	70.9466	71.5566	88.6161	71.0952	78.8946	VAE-Poisson-256x16
10	63.1565	70.9466	71.5566	88.6161	71.0952	78.8946	VAE-Poisson-256x16
11	63.1565	70.9466	71.5566	88.6161	71.0952	78.8946	VAE-Poisson-256x16
12	63.1565	70.9466	71.5566	88.6161	71.0952	78.8946	VAE-Poisson-256x16
13	63.1565	70.9466	71.5566	88.6161	71.0952	78.8946	VAE-Poisson-256x16
14	63.1235	70.9314	71.5313	88.6153	71.0801	78.885	VAE-Poisson-256x16
15	63.1235	70.9314	71.5313	88.6153	71.0801	78.885	VAE-Poisson-256x16
16	63.1235	70.9314	71.5313	88.6153	71.0801	78.885	VAE-Poisson-256x16
17	63.1235	70.9314	71.5313	88.6153	71.0801	78.885	VAE-Poisson-256x16
18	63.1235	70.9314	71.5313	88.6153	71.0801	78.885	VAE-Poisson-256x16
19	63.1235	70.9314	71.5313	88.6153	71.0801	78.885	VAE-Poisson-256x16
20	63.1235	70.9314	71.5313	88.6153	71.0801	78.885	VAE-Poisson-256x16
21	63.1235	70.9314	71.5313	88.6153	71.0801	78.885	VAE-Poisson-256x16
22	63.1235	70.9314	71.5313	88.6153	71.0801	78.885	VAE-Poisson-256x16
23	63.1235	70.9314	71.5313	88.6153	71.0801	78.885	VAE-Poisson-256x16
24	63.1405	70.9391	71.5443	88.6157	71.0877	78.8898	VAE-Poisson-256x16
25	63.1405	70.9391	71.5443	88.6157	71.0877	78.8898	VAE-Poisson-256x16
26	63.1076	70.924	71.5191	88.6149	71.0727	78.8802	VAE-Poisson-256x16
27	63.1076	70.924	71.5191	88.6149	71.0727	78.8802	VAE-Poisson-256x16
28	63.1076	70.924	71.5191	88.6149	71.0727	78.8802	VAE-Poisson-256x16
29	63.1076	70.924	71.5191	88.6149	71.0727	78.8802	VAE-Poisson-256x16
30	63.1076	70.924	71.5191	88.6149	71.0727	78.8802	VAE-Poisson-256x16
31	63.1076	70.924	71.5191	88.6149	71.0727	78.8802	VAE-Poisson-256x16
32	63.1076	70.924	71.5191	88.6149	71.0727	78.8802	VAE-Poisson-256x16
33	63.1076	70.924	71.5191	88.6149	71.0727	78.8802	VAE-Poisson-256x16
34	63.1076	70.924	71.5191	88.6149	71.0727	78.8802	VAE-Poisson-256x16
35	63.1076	70.924	71.5191	88.6149	71.0727	78.8802	VAE-Poisson-256x16
36	63.1076	70.924	71.5191	88.6149	71.0727	78.8802	VAE-Poisson-256x16
37	63.1076	70.924	71.5191	88.6149	71.0727	78.8802	VAE-Poisson-256x16
38	63.1076	70.924	71.5191	88.6149	71.0727	78.8802	VAE-Poisson-256x16
39	63.1076	70.924	71.5191	88.6149	71.0727	78.8802	VAE-Poisson-256x16
40	63.1076	70.924	71.5191	88.6149	71.0727	78.8802	VAE-Poisson-256x16
41	63.1076	70.924	71.5191	88.6149	71.0727	78.8802	VAE-Poisson-256x16
42	63.1076	70.924	71.5191	88.6149	71.0727	78.8802	VAE-Poisson-256x16
43	63.1076	70.924	71.5191	88.6149	71.0727	78.8802	VAE-Poisson-256x16
44	63.1076	70.924	71.5191	88.6149	71.0727	78.8802	VAE-Poisson-256x16
45	63.1076	70.924	71.5191	88.6149	71.0727	78.8802	VAE-Poisson-256x16
46	63.1076	70.924	71.5191	88.6149	71.0727	78.8802	VAE-Poisson-256x16
47	63.1076	70.924	71.5191	88.6149	71.0727	78.8802	VAE-Poisson-256x16
48	63.1076	70.924	71.5191	88.6149	71.0727	78.8802	VAE-Poisson-256x16
49	63.1076	70.924	71.5191	88.6149	71.0727	78.8802	VAE-Poisson-256x16
50	63.1076	70.924	71.5191	88.6149	71.0727	78.8802	VAE-Poisson-256x16
51	63.1076	70.924	71.5191	88.6149	71.0727	78.8802	VAE-Poisson-256x16
52	63.1076	70.924	71.5191	88.6149	71.0727	78.8802	VAE-Poisson-256x16
53	63.1076	70.924	71.5191	88.6149	71.0727	78.8802	VAE-Poisson-256x16
54	63.1076	70.924	71.5191	88.6149	71.0727	78.8802	VAE-Poisson-256x16
55	63.1076	70.924	71.5191	88.6149	71.0727	78.8802	VAE-Poisson-256x16
56	63.1076	70.924	71.5191	88.6149	71.0727	78.8802	VAE-Poisson-256x16
57	63.1076	70.924	71.5191	88.6149	71.0727	78.8802	VAE-Poisson-256x16
58	63.1076	70.924	71.5191	88.6149	71.0727	78.8802	VAE-Poisson-256x16
59	63.1076	70.924	71.5191	88.6149	71.0727	78.8802	VAE-Poisson-256x16
60	63.1076	70.924	71.5191	88.6149	71.0727	78.8802	VAE-Poisson-256x16
61	63.1076	70.924	71.5191	88.6149	71.0727	78.8802	VAE-Poisson-256x16
62	63.1076	70.924	71.5191	88.6149	71.0727	78.8802	VAE-Poisson-256x16
63	63.1076	70.924	71.5191	88.6149	71.0727	78.8802	VAE-Poisson-256x16
64	63.1076	70.924	71.5191	88.6149	71.0727	78.8802	VAE-Poisson-256x16
65	63.1076	70.924	71.5191	88.6149	71.0727	78.8802	VAE-Poisson-256x16
66	63.1076	70.924	71.5191	88.6149	71.0727	78.8802	VAE-Poisson-256x16
67	63.1076	70.924	71.5191	88.6149	71.0727	78.8802	VAE-Poisson-256x16
68	63.1076	70.924	71.5191	88.6149	71.0727	78.8802	VAE-Poisson-256x16
69	63.1076	70.924	71.5191	88.6149	71.0727	78.8802	VAE-Poisson-256x16
70	63.1076	70.924	71.5191	88.6149	71.0727	78.8802	VAE-Poisson-256x16
71	63.1076	70.924	71.5191	88.6149	71.0727	78.8802	VAE-Poisson-256x16
72	63.1076	70.924	71.5191	88.6149	71.0727	78.8802	VAE-Poisson-256x16
73	63.1076	70.924	71.5191	88.6149	71.0727	78.8802	VAE-Poisson-256x16
74	63.1076	70.924	71.5191	88.6149	71.0727	78.8802	VAE-Poisson-256x16
75	63.1076	70.924	71.5191	88.6149	71.0727	78.8802	VAE-Poisson-256x16
76	63.1076	70.924	71.5191	88.6149	71.0727	78.8802	VAE-Poisson-256x16
77	63.1076	70.924	71.5191	88.6149	71.0727	78.8802	VAE-Poisson-256x16
78	63.1076	70.924	71.5191	88.6149	71.0727	78.8802	VAE-Poisson-256x16
79	63.3685	71.071	71.7592	89.0761	71.2192	79.1531	VAE-Poisson-256x16
80	63.3685	71.071	71.7592	89.0761	71.2192	79.1531	VAE-Poisson-256x16
81	63.3685	71.071	71.7592	89.0761	71.2192	79.1531	VAE-Poisson-256x16
82	63.3685	71.071	71.7592	89.0761	71.2192	79.1531	VAE-Poisson-256x16
83	63.1076	70.924	71.5191	88.6149	71.0727	78.8802	VAE-Poisson-256x16
84	63.1076	70.924	71.5191	88.6149	71.0727	78.8802	VAE-Poisson-256x16
85	63.1076	70.924	71.5191	88.6149	71.0727	78.8802	VAE-Poisson-256x16
86	63.1076	70.924	71.5191	88.6149	71.0727	78.8802	VAE-Poisson-256x16
87	63.1076	70.924	71.5191	88.6149	71.0727	78.8802	VAE-Poisson-256x16
88	63.1076	70.924	71.5191	88.6149	71.0727	78.8802	VAE-Poisson-256x16
89	63.1076	70.924	71.5191	88.6149	71.0727	78.8802	VAE-Poisson-256x16
90	63.1076	70.924	71.5191	88.6149	71.0727	78.8802	VAE-Poisson-256x16
91	63.1076	70.924	71.5191	88.6149	71.0727	78.8802	VAE-Poisson-256x16
92	63.1076	70.924	71.5191	88.6149	71.0727	78.8802	VAE-Poisson-256x16
93	63.1076	70.924	71.5191	88.6149	71.0727	78.8802	VAE-Poisson-256x16
94	63.1076	70.924	71.5191	88.6149	71.0727	78.8802	VAE-Poisson-256x16
95	63.1076	70.924	71.5191	88.6149	71.0727	78.8802	VAE-Poisson-256x16
96	63.1076	70.924	71.5191	88.6149	71.0727	78.8802	VAE-Poisson-256x16
97	63.1076	70.924	71.5191	88.6149	71.0727	78.8802	VAE-Poisson-256x16
98	63.1076	70.924	71.5191	88.6149	71.0727	78.8802	VAE-Poisson-256x16
99	63.1076	70.924	71.5191	88.6149	71.0727	78.8802	VAE-Poisson-256x16
100	63.1076	70.924	71.5191	88.6149	71.0727	78.8802	VAE-Poisson-256x16
101	63.1076	70.924	71.5191	88.6149	71.0727	78.8802	VAE-Poisson-256x16
102	63.1076	70.924	71.5191	88.6149	71.0727	78.8802	VAE-Poisson-256x16
103	63.1076	70.924	71.5191	88.6149	71.0727	78.8802	VAE-Poisson-256x16
104	63.1076	70.924	71.5191	88.6149	71.0727	78.8802	VAE-Poisson-256x16
105	63.1076	70.924	71.5191	88.6149	71.0727	78.8802	VAE-Poisson-256x16
106	63.1076	70.924	71.5191	88.6149	71.0727	78.8802	VAE-Poisson-256x16
107	63.1076	70.924	71.5191	88.6149	71.0727	78.8802	VAE-Poisson-256x16
108	63.1076	70.924	71.5191	88.6149	71.0727	78.8802	VAE-Poisson-256x16
109	63.1076	70.924	71.5191	88.6149	71.0727	78.8802	VAE-Poisson-256x16
110	63.1076	70.924	71.5191	88.6149	71.0727	78.8802	VAE-Poisson-256x16
111	63.1076	70.924	71.5191	88.6149	71.0727	78.8802	VAE-Poisson-256x16
112	63.1076	70.924	71.5191	88.6149	71.0727	78.8802	VAE-Poisson-256x16
113	63.1076	70.924	71.5191	88.6149	71.0727	78.8802	VAE-Poisson-256x16
114	63.1076	70.924	71.5191	88.6149	71.0727	78.8802	VAE-Poisson-256x16
115	53.0125	63.9514	63.6751	86.3586	64.1318	73.6038	VAE-NB-256x16
116	53.0125	63.9514	63.6751	86.3586	64.1318	73.6038	VAE-NB-256x16
117	53.0125	63.9514	63.6751	86.3586	64.1318	73.6038	VAE-NB-256x16
118	53.0125	63.9514	63.6751	86.3586	64.1318	73.6038	VAE-NB-256x16
119	53.0125	63.9514	63.6751	86.3586	64.1318	73.6038	VAE-NB-256x16
120	53.0125	63.9514	63.6751	86.3586	64.1318	73.6038	VAE-NB-256x16
121	53.0125	63.9514	63.6751	86.3586	64.1318	73.6038	VAE-NB-256x16
122	53.0125	63.9514	63.6751	86.3586	64.1318	73.6038	VAE-NB-256x16
123	53.0125	63.9514	63.6751	86.3586	64.1318	73.6038	VAE-NB-256x16
124	53.0125	63.9514	63.6751	86.3586	64.1318	73.6038	VAE-NB-256x16
125	53.0125	63.9514	63.6751	86.3586	64.1318	73.6038	VAE-NB-256x16
126	53.0125	63.9514	63.6751	86.3586	64.1318	73.6038	VAE-NB-256x16
127	53.0125	63.9514	63.6751	86.3586	64.1318	73.6038	VAE-NB-256x16
128	53.0125	63.9514	63.6751	86.3586	64.1318	73.6038	VAE-NB-256x16
129	53.0125	63.9514	63.6751	86.3586	64.1318	73.6038	VAE-NB-256x16
130	53.0125	63.9514	63.6751	86.3586	64.1318	73.6038	VAE-NB-256x16
131	53.0125	63.9514	63.6751	86.3586	64.1318	73.6038	VAE-NB-256x16
132	53.0125	63.9514	63.6751	86.3586	64.1318	73.6038	VAE-NB-256x16
133	53.0125	63.9514	63.6751	86.3586	64.1318	73.6038	VAE-NB-256x16
134	53.0125	63.9514	63.6751	86.3586	64.1318	73.6038	VAE-NB-256x16
135	53.0125	63.9514	63.6751	86.3586	64.1318	73.6038	VAE-NB-256x16
136	53.0125	63.9514	63.6751	86.3586	64.1318	73.6038	VAE-NB-256x16
137	53.0125	63.9514	63.6751	86.3586	64.1318	73.6038	VAE-NB-256x16
138	53.0125	63.9514	63.6751	86.3586	64.1318	73.6038	VAE-NB-256x16
139	53.0125	63.9514	63.6751	86.3586	64.1318	73.6038	VAE-NB-256x16
140	49.7967	61.5134	60.1447	79.0469	61.7078	69.3093	VAE-ZINB-256x16
141	51.8197	63.9996	61.8414	81.4943	64.1825	71.8097	VAE-ZINB-256x16
142	51.8197	63.9996	61.8414	81.4943	64.1825	71.8097	VAE-ZINB-256x16
143	51.8197	63.9996	61.8414	81.4943	64.1825	71.8097	VAE-ZINB-256x16
144	51.8197	63.9996	61.8414	81.4943	64.1825	71.8097	VAE-ZINB-256x16
145	51.8197	63.9996	61.8414	81.4943	64.1825	71.8097	VAE-ZINB-256x16
146	49.7967	61.5134	60.1447	79.0469	61.7078	69.3093	VAE-ZINB-256x16
147	49.7967	61.5134	60.1447	79.0469	61.7078	69.3093	VAE-ZINB-256x16
148	49.7967	61.5134	60.1447	79.0469	61.7078	69.3093	VAE-ZINB-256x16
149	49.7967	61.5134	60.1447	79.0469	61.7078	69.3093	VAE-ZINB-256x16
150	49.7967	61.5134	60.1447	79.0469	61.7078	69.3093	VAE-ZINB-256x16
151	49.7967	61.5134	60.1447	79.0469	61.7078	69.3093	VAE-ZINB-256x16
152	49.7967	61.5134	60.1447	79.0469	61.7078	69.3093	VAE-ZINB-256x16
153	49.7967	61.5134	60.1447	79.0469	61.7078	69.3093	VAE-ZINB-256x16
154	49.7967	61.5134	60.1447	79.0469	61.7078	69.3093	VAE-ZINB-256x16
155	49.7967	61.5134	60.1447	79.0469	61.7078	69.3093	VAE-ZINB-256x16
156	49.7967	61.5134	60.1447	79.0469	61.7078	69.3093	VAE-ZINB-256x16
157	49.7967	61.5134	60.1447	79.0469	61.7078	69.3093	VAE-ZINB-256x16
158	49.8161	61.51	60.1636	79.0494	61.7043	69.3081	VAE-ZINB-256x16
159	49.8161	61.51	60.1636	79.0494	61.7043	69.3081	VAE-ZINB-256x16
160	49.8161	61.51	60.1636	79.0494	61.7043	69.3081	VAE-ZINB-256x16
161	49.8161	61.51	60.1636	79.0494	61.7043	69.3081	VAE-ZINB-256x16
162	49.7967	61.5134	60.1447	79.0469	61.7078	69.3093	VAE-ZINB-256x16
163	49.7967	61.5134	60.1447	79.0469	61.7078	69.3093	VAE-ZINB-256x16
164	49.7967	61.5134	60.1447	79.0469	61.7078	69.3093	VAE-ZINB-256x16
165	49.7967	61.5134	60.1447	79.0469	61.7078	69.3093	VAE-ZINB-256x16
166	49.7967	61.5134	60.1447	79.0469	61.7078	69.3093	VAE-ZINB-256x16
167	49.7967	61.5134	60.1447	79.0469	61.7078	69.3093	VAE-ZINB-256x16
168	49.7967	61.5134	60.1447	79.0469	61.7078	69.3093	VAE-ZINB-256x16
169	49.7967	61.5134	60.1447	79.0469	61.7078	69.3093	VAE-ZINB-256x16
170	49.7967	61.5134	60.1447	79.0469	61.7078	69.3093	VAE-ZINB-256x16
171	49.7967	61.5134	60.1447	79.0469	61.7078	69.3093	VAE-ZINB-256x16
172	49.8161	61.51	60.1636	79.0494	61.7043	69.3081	VAE-ZINB-256x16
173	49.7967	61.5134	60.1447	79.0469	61.7078	69.3093	VAE-ZINB-256x16
174	49.7967	61.5134	60.1447	79.0469	61.7078	69.3093	VAE-ZINB-256x16
175	49.7967	61.5134	60.1447	79.0469	61.7078	69.3093	VAE-ZINB-256x16
176	49.7967	61.5134	60.1447	79.0469	61.7078	69.3093	VAE-ZINB-256x16
177	49.7967	61.5134	60.1447	79.0469	61.7078	69.3093	VAE-ZINB-256x16
178	49.7967	61.5134	60.1447	79.0469	61.7078	69.3093	VAE-ZINB-256x16
179	49.7967	61.5134	60.1447	79.0469	61.7078	69.3093	VAE-ZINB-256x16
180	49.7967	61.5134	60.1447	79.0469	61.7078	69.3093	VAE-ZINB-256x16
181	49.7967	61.5134	60.1447	79.0469	61.7078	69.3093	VAE-ZINB-256x16
182	49.7967	61.5134	60.1447	79.0469	61.7078	69.3093	VAE-ZINB-256x16
183	49.7967	61.5134	60.1447	79.0469	61.7078	69.3093	VAE-ZINB-256x16
184	49.7967	61.5134	60.1447	79.0469	61.7078	69.3093	VAE-ZINB-256x16
185	49.7967	61.5134	60.1447	79.0469	61.7078	69.3093	VAE-ZINB-256x16
186	49.7967	61.5134	60.1447	79.0469	61.7078	69.3093	VAE-ZINB-256x16
187	49.7967	61.5134	60.1447	79.0469	61.7078	69.3093	VAE-ZINB-256x16
188	49.7967	61.5134	60.1447	79.0469	61.7078	69.3093	VAE-ZINB-256x16
189	49.7967	61.5134	60.1447	79.0469	61.7078	69.3093	VAE-ZINB-256x16
190	49.7967	61.5134	60.1447	79.0469	61.7078	69.3093	VAE-ZINB-256x16
191	49.7967	61.5134	60.1447	79.0469	61.7078	69.3093	VAE-ZINB-256x16
192	49.7967	61.5134	60.1447	79.0469	61.7078	69.3093	VAE-ZINB-256x16
193	49.7967	61.5134	60.1447	79.0469	61.7078	69.3093	VAE-ZINB-256x16
194	49.7967	61.5134	60.1447	79.0469	61.7078	69.3093	VAE-ZINB-256x16
195	49.7967	61.5134	60.1447	79.0469	61.7078	69.3093	VAE-ZINB-256x16
196	49.7967	61.5134	60.1447	79.0469	61.7078	69.3093	VAE-ZINB-256x16
197	49.7967	61.5134	60.1447	79.0469	61.7078	69.3093	VAE-ZINB-256x16
198	49.7967	61.5134	60.1447	79.0469	61.7078	69.3093	VAE-ZINB-256x16
199	49.7967	61.5134	60.1447	79.0469	61.7078	69.3093	VAE-ZINB-256x16
200	49.7967	61.5134	60.1447	79.0469	61.7078	69.3093	VAE-ZINB-256x16
201	49.7967	61.5134	60.1447	79.0469	61.7078	69.3093	VAE-ZINB-256x16
202	49.7967	61.5134	60.1447	79.0469	61.7078	69.3093	VAE-ZINB-256x16
203	49.7967	61.5134	60.1447	79.0469	61.7078	69.3093	VAE-ZINB-256x16
204	49.7967	61.5134	60.1447	79.0469	61.7078	69.3093	VAE-ZINB-256x16
205	49.7967	61.5134	60.1447	79.0469	61.7078	69.3093	VAE-ZINB-256x16
206	49.7967	61.5134	60.1447	79.0469	61.7078	69.3093	VAE-ZINB-256x16
207	49.7967	61.5134	60.1447	79.0469	61.7078	69.3093	VAE-ZINB-256x16
208	49.7967	61.5134	60.1447	79.0469	61.7078	69.3093	VAE-ZINB-256x16
209	49.7967	61.5134	60.1447	79.0469	61.7078	69.3093	VAE-ZINB-256x16
210	49.7967	61.5134	60.1447	79.0469	61.7078	69.3093	VAE-ZINB-256x16
211	49.7967	61.5134	60.1447	79.0469	61.7078	69.3093	VAE-ZINB-256x16
212	49.7967	61.5134	60.1447	79.0469	61.7078	69.3093	VAE-ZINB-256x16
213	71.6257	76.9745	77.937	89.261	77.0959	82.7336	VAE-Poisson-BBKNN-256x16
214	71.6257	76.9745	77.937	89.261	77.0959	82.7336	VAE-Poisson-BBKNN-256x16
215	71.6257	76.9745	77.937	89.261	77.0959	82.7336	VAE-Poisson-BBKNN-256x16
216	71.6257	76.9745	77.937	89.261	77.0959	82.7336	VAE-Poisson-BBKNN-256x16
217	71.2377	76.9303	77.5929	88.7873	77.0517	82.5042	VAE-Poisson-BBKNN-256x16
218	71.2377	76.9303	77.5929	88.7873	77.0517	82.5042	VAE-Poisson-BBKNN-256x16
219	71.2377	76.9303	77.5929	88.7873	77.0517	82.5042	VAE-Poisson-BBKNN-256x16
220	71.5124	76.7833	77.8464	89.0727	76.9055	82.5432	VAE-Poisson-BBKNN-256x16
221	71.5124	76.7833	77.8464	89.0727	76.9055	82.5432	VAE-Poisson-BBKNN-256x16
222	71.5189	76.945	77.8551	89.26	77.0665	82.7163	VAE-Poisson-BBKNN-256x16
223	71.5189	76.945	77.8551	89.26	77.0665	82.7163	VAE-Poisson-BBKNN-256x16
224	71.5189	76.945	77.8551	89.26	77.0665	82.7163	VAE-Poisson-BBKNN-256x16
225	71.5189	76.945	77.8551	89.26	77.0665	82.7163	VAE-Poisson-BBKNN-256x16
226	71.5458	76.8156	77.8711	89.0703	76.9377	82.5607	VAE-Poisson-BBKNN-256x16
227	71.5458	76.8156	77.8711	89.0703	76.9377	82.5607	VAE-Poisson-BBKNN-256x16
228	71.6588	77.0069	77.9616	89.2587	77.128	82.7512	VAE-Poisson-BBKNN-256x16
229	71.6588	77.0069	77.9616	89.2587	77.128	82.7512	VAE-Poisson-BBKNN-256x16
230	71.6921	77.0803	77.9891	89.3371	77.2011	82.8269	VAE-Poisson-BBKNN-256x16
231	71.6921	77.0803	77.9891	89.3371	77.2011	82.8269	VAE-Poisson-BBKNN-256x16
232	71.6921	77.0803	77.9891	89.3371	77.2011	82.8269	VAE-Poisson-BBKNN-256x16
233	71.6921	77.0803	77.9891	89.3371	77.2011	82.8269	VAE-Poisson-BBKNN-256x16
234	71.6446	77.0029	77.9507	89.2586	77.1241	82.7488	VAE-Poisson-BBKNN-256x16
235	71.1531	76.9536	77.5284	88.8159	77.0747	82.5298	VAE-Poisson-BBKNN-256x16
236	71.1531	76.9536	77.5284	88.8159	77.0747	82.5298	VAE-Poisson-BBKNN-256x16
237	71.1531	76.9536	77.5284	88.8159	77.0747	82.5298	VAE-Poisson-BBKNN-256x16
238	71.1531	76.9536	77.5284	88.8159	77.0747	82.5298	VAE-Poisson-BBKNN-256x16
239	71.4386	76.9937	77.7938	89.3213	77.1148	82.7704	VAE-Poisson-BBKNN-256x16
240	71.4602	76.9693	77.8325	89.4335	77.0903	82.8045	VAE-Poisson-BBKNN-256x16
241	71.5058	76.9346	77.8659	89.3677	77.0559	82.7564	VAE-Poisson-BBKNN-256x16
242	71.6496	76.8143	77.9721	89.1818	76.9363	82.6077	VAE-Poisson-BBKNN-256x16
243	71.6496	76.8143	77.9721	89.1818	76.9363	82.6077	VAE-Poisson-BBKNN-256x16
244	71.6496	76.8143	77.9721	89.1818	76.9363	82.6077	VAE-Poisson-BBKNN-256x16
245	71.6496	76.8143	77.9721	89.1818	76.9363	82.6077	VAE-Poisson-BBKNN-256x16
246	71.6639	76.8182	77.9831	89.1819	76.9402	82.61	VAE-Poisson-BBKNN-256x16
247	71.6639	76.8182	77.9831	89.1819	76.9402	82.61	VAE-Poisson-BBKNN-256x16
248	71.6639	76.8182	77.9831	89.1819	76.9402	82.61	VAE-Poisson-BBKNN-256x16
249	71.6639	76.8182	77.9831	89.1819	76.9402	82.61	VAE-Poisson-BBKNN-256x16
250	71.6639	76.8182	77.9831	89.1819	76.9402	82.61	VAE-Poisson-BBKNN-256x16
251	71.6639	76.8182	77.9831	89.1819	76.9402	82.61	VAE-Poisson-BBKNN-256x16
252	71.6639	76.8182	77.9831	89.1819	76.9402	82.61	VAE-Poisson-BBKNN-256x16
253	71.6639	76.8182	77.9831	89.1819	76.9402	82.61	VAE-Poisson-BBKNN-256x16
254	71.6639	76.8182	77.9831	89.1819	76.9402	82.61	VAE-Poisson-BBKNN-256x16
255	71.6639	76.8182	77.9831	89.1819	76.9402	82.61	VAE-Poisson-BBKNN-256x16
256	71.6639	76.8182	77.9831	89.1819	76.9402	82.61	VAE-Poisson-BBKNN-256x16
257	71.538	77.0455	77.8469	88.9914	77.1662	82.658	VAE-Poisson-BBKNN-256x16
258	71.538	77.0455	77.8469	88.9914	77.1662	82.658	VAE-Poisson-BBKNN-256x16
259	71.538	77.0455	77.8469	88.9914	77.1662	82.658	VAE-Poisson-BBKNN-256x16
260	71.5451	76.9454	77.896	89.3681	77.0666	82.7627	VAE-Poisson-BBKNN-256x16
261	71.5451	76.9454	77.896	89.3681	77.0666	82.7627	VAE-Poisson-BBKNN-256x16
262	71.5451	76.9454	77.896	89.3681	77.0666	82.7627	VAE-Poisson-BBKNN-256x16
263	71.5451	76.9454	77.896	89.3681	77.0666	82.7627	VAE-Poisson-BBKNN-256x16
264	71.5451	76.9454	77.896	89.3681	77.0666	82.7627	VAE-Poisson-BBKNN-256x16
265	71.5451	76.9454	77.896	89.3681	77.0666	82.7627	VAE-Poisson-BBKNN-256x16
266	71.5451	76.9454	77.896	89.3681	77.0666	82.7627	VAE-Poisson-BBKNN-256x16
267	71.5451	76.9454	77.896	89.3681	77.0666	82.7627	VAE-Poisson-BBKNN-256x16
268	71.5451	76.9454	77.896	89.3681	77.0666	82.7627	VAE-Poisson-BBKNN-256x16
269	71.5451	76.9454	77.896	89.3681	77.0666	82.7627	VAE-Poisson-BBKNN-256x16
270	71.5451	76.9454	77.896	89.3681	77.0666	82.7627	VAE-Poisson-BBKNN-256x16
271	71.5451	76.9454	77.896	89.3681	77.0666	82.7627	VAE-Poisson-BBKNN-256x16
272	71.3114	76.7509	77.6914	89.0684	76.8732	82.5227	VAE-Poisson-BBKNN-256x16
273	71.3114	76.7509	77.6914	89.0684	76.8732	82.5227	VAE-Poisson-BBKNN-256x16
274	71.6351	76.7856	77.9617	89.1936	76.9078	82.5963	VAE-Poisson-BBKNN-256x16
275	71.6351	76.7856	77.9617	89.1936	76.9078	82.5963	VAE-Poisson-BBKNN-256x16
276	71.6351	76.7856	77.9617	89.1936	76.9078	82.5963	VAE-Poisson-BBKNN-256x16
277	71.6351	76.7856	77.9617	89.1936	76.9078	82.5963	VAE-Poisson-BBKNN-256x16
278	72.0919	77.0769	78.2922	89.236	77.1979	82.7816	VAE-Poisson-BBKNN-256x16
279	72.0919	77.0769	78.2922	89.236	77.1979	82.7816	VAE-Poisson-BBKNN-256x16
280	72.0919	77.0769	78.2922	89.236	77.1979	82.7816	VAE-Poisson-BBKNN-256x16
281	72.0919	77.0769	78.2922	89.236	77.1979	82.7816	VAE-Poisson-BBKNN-256x16
282	72.0919	77.0769	78.2922	89.236	77.1979	82.7816	VAE-Poisson-BBKNN-256x16
283	72.0919	77.0769	78.2922	89.236	77.1979	82.7816	VAE-Poisson-BBKNN-256x16
284	71.5885	76.9626	77.9084	89.27	77.0839	82.7306	VAE-Poisson-BBKNN-256x16
285	71.5885	76.9626	77.9084	89.27	77.0839	82.7306	VAE-Poisson-BBKNN-256x16
286	71.5885	76.9626	77.9084	89.27	77.0839	82.7306	VAE-Poisson-BBKNN-256x16
287	71.9769	76.911	78.2022	89.0856	77.0329	82.622	VAE-Poisson-BBKNN-256x16
288	71.9769	76.911	78.2022	89.0856	77.0329	82.622	VAE-Poisson-BBKNN-256x16
289	71.9769	76.911	78.2022	89.0856	77.0329	82.622	VAE-Poisson-BBKNN-256x16
290	71.9769	76.911	78.2022	89.0856	77.0329	82.622	VAE-Poisson-BBKNN-256x16
291	71.9769	76.911	78.2022	89.0856	77.0329	82.622	VAE-Poisson-BBKNN-256x16
292	71.9769	76.911	78.2022	89.0856	77.0329	82.622	VAE-Poisson-BBKNN-256x16
293	71.9769	76.911	78.2022	89.0856	77.0329	82.622	VAE-Poisson-BBKNN-256x16
294	71.9769	76.911	78.2022	89.0856	77.0329	82.622	VAE-Poisson-BBKNN-256x16
295	71.9769	76.911	78.2022	89.0856	77.0329	82.622	VAE-Poisson-BBKNN-256x16
296	71.9769	76.911	78.2022	89.0856	77.0329	82.622	VAE-Poisson-BBKNN-256x16
297	72.052	77.0646	78.2627	89.2393	77.1856	82.7759	VAE-Poisson-BBKNN-256x16
298	72.052	77.0646	78.2627	89.2393	77.1856	82.7759	VAE-Poisson-BBKNN-256x16
299	72.052	77.0646	78.2627	89.2393	77.1856	82.7759	VAE-Poisson-BBKNN-256x16
300	72.0547	77.0664	78.2636	89.2357	77.1875	82.7754	VAE-Poisson-BBKNN-256x16
301	72.0547	77.0664	78.2636	89.2357	77.1875	82.7754	VAE-Poisson-BBKNN-256x16
302	72.0547	77.0664	78.2636	89.2357	77.1875	82.7754	VAE-Poisson-BBKNN-256x16
303	72.0547	77.0664	78.2636	89.2357	77.1875	82.7754	VAE-Poisson-BBKNN-256x16
304	72.0547	77.0664	78.2636	89.2357	77.1875	82.7754	VAE-Poisson-BBKNN-256x16
305	71.7927	76.9378	78.0227	88.6634	77.0593	82.4551	VAE-Poisson-BBKNN-256x16
306	71.7927	76.9378	78.0227	88.6634	77.0593	82.4551	VAE-Poisson-BBKNN-256x16
307	71.7927	76.9378	78.0227	88.6634	77.0593	82.4551	VAE-Poisson-BBKNN-256x16
308	71.7927	76.9378	78.0227	88.6634	77.0593	82.4551	VAE-Poisson-BBKNN-256x16
309	71.7927	76.9378	78.0227	88.6634	77.0593	82.4551	VAE-Poisson-BBKNN-256x16
310	71.8056	76.9425	78.0316	88.6603	77.064	82.4564	VAE-Poisson-BBKNN-256x16
311	71.8056	76.9425	78.0316	88.6603	77.064	82.4564	VAE-Poisson-BBKNN-256x16
312	71.8056	76.9425	78.0316	88.6603	77.064	82.4564	VAE-Poisson-BBKNN-256x16
313	71.8056	76.9425	78.0316	88.6603	77.064	82.4564	VAE-Poisson-BBKNN-256x16
314	71.8056	76.9425	78.0316	88.6603	77.064	82.4564	VAE-Poisson-BBKNN-256x16
315	71.8056	76.9425	78.0316	88.6603	77.064	82.4564	VAE-Poisson-BBKNN-256x16
316	71.7672	76.9318	78.0019	88.6593	77.0533	82.4499	VAE-Poisson-BBKNN-256x16
317	71.7672	76.9318	78.0019	88.6593	77.0533	82.4499	VAE-Poisson-BBKNN-256x16
318	71.9769	76.911	78.2022	89.0856	77.0329	82.622	VAE-Poisson-BBKNN-256x16
319	71.9769	76.911	78.2022	89.0856	77.0329	82.622	VAE-Poisson-BBKNN-256x16
320	71.9769	76.911	78.2022	89.0856	77.0329	82.622	VAE-Poisson-BBKNN-256x16
321	71.9853	76.9241	78.2088	89.0905	77.0459	82.6316	VAE-Poisson-BBKNN-256x16
322	71.7672	76.9318	78.0019	88.6593	77.0533	82.4499	VAE-Poisson-BBKNN-256x16
323	71.7672	76.9318	78.0019	88.6593	77.0533	82.4499	VAE-Poisson-BBKNN-256x16
324	71.7672	76.9318	78.0019	88.6593	77.0533	82.4499	VAE-Poisson-BBKNN-256x16
325	71.9769	76.911	78.2022	89.0856	77.0329	82.622	VAE-Poisson-BBKNN-256x16
326	71.9769	76.911	78.2022	89.0856	77.0329	82.622	VAE-Poisson-BBKNN-256x16
327	71.9769	76.911	78.2022	89.0856	77.0329	82.622	VAE-Poisson-BBKNN-256x16
328	71.3669	76.2066	77.84	89.9644	76.3321	82.5895	VAE-Poisson-BBKNN-256x16
329	52.4205	64.3854	63.0288	86.0945	64.5638	73.7907	VAE-NB-BBKNN-256x16
330	52.5123	64.6141	63.1329	86.4224	64.7913	74.0597	VAE-NB-BBKNN-256x16
331	56.6433	66.6874	66.6803	88.3732	66.8554	76.1229	VAE-NB-BBKNN-256x16
332	56.5279	66.6558	66.5917	88.373	66.8238	76.1024	VAE-NB-BBKNN-256x16
333	56.5279	66.6558	66.5917	88.373	66.8238	76.1024	VAE-NB-BBKNN-256x16
334	56.5279	66.6558	66.5917	88.373	66.8238	76.1024	VAE-NB-BBKNN-256x16
335	56.5279	66.6558	66.5917	88.373	66.8238	76.1024	VAE-NB-BBKNN-256x16
336	56.6168	66.7033	66.6628	88.4058	66.8711	76.1452	VAE-NB-BBKNN-256x16
337	56.6613	66.7025	66.6941	88.3735	66.8704	76.1327	VAE-NB-BBKNN-256x16
338	56.6613	66.7025	66.6941	88.3735	66.8704	76.1327	VAE-NB-BBKNN-256x16
339	56.6613	66.7025	66.6941	88.3735	66.8704	76.1327	VAE-NB-BBKNN-256x16
340	56.6613	66.7025	66.6941	88.3735	66.8704	76.1327	VAE-NB-BBKNN-256x16
341	56.8498	66.8583	66.8435	88.5021	67.0255	76.2809	VAE-NB-BBKNN-256x16
342	57.8915	66.9064	67.604	87.9888	67.0741	76.121	VAE-NB-BBKNN-256x16
343	57.9535	66.9687	67.6474	88.0518	67.1363	76.1846	VAE-NB-BBKNN-256x16
344	57.9535	66.9687	67.6474	88.0518	67.1363	76.1846	VAE-NB-BBKNN-256x16
345	57.6843	66.8084	67.4438	87.9461	66.9766	76.0422	VAE-NB-BBKNN-256x16
346	57.6843	66.8084	67.4438	87.9461	66.9766	76.0422	VAE-NB-BBKNN-256x16
347	58.4863	67.6852	68.1068	88.7915	67.8492	76.9204	VAE-NB-BBKNN-256x16
348	58.1132	67.4938	67.8254	88.7664	67.6584	76.7883	VAE-NB-BBKNN-256x16
349	58.1132	67.4938	67.8254	88.7664	67.6584	76.7883	VAE-NB-BBKNN-256x16
350	58.0734	67.4554	67.793	88.7315	67.6203	76.7506	VAE-NB-BBKNN-256x16
351	57.6243	67.4437	67.4883	89.0243	67.6083	76.8522	VAE-NB-BBKNN-256x16
352	57.8694	67.659	67.6731	89.1731	67.8226	77.0461	VAE-NB-BBKNN-256x16
353	57.8694	67.659	67.6731	89.1731	67.8226	77.0461	VAE-NB-BBKNN-256x16
354	57.8128	67.6424	67.6299	89.1728	67.806	77.0353	VAE-NB-BBKNN-256x16
355	57.8128	67.6424	67.6299	89.1728	67.806	77.0353	VAE-NB-BBKNN-256x16
356	57.8128	67.6424	67.6299	89.1728	67.806	77.0353	VAE-NB-BBKNN-256x16
357	57.3433	67.403	67.2738	89.1279	67.5676	76.8645	VAE-NB-BBKNN-256x16
358	57.3433	67.403	67.2738	89.1279	67.5676	76.8645	VAE-NB-BBKNN-256x16
359	57.3433	67.403	67.2738	89.1279	67.5676	76.8645	VAE-NB-BBKNN-256x16
360	57.3532	67.4054	67.2812	89.1278	67.5699	76.8659	VAE-NB-BBKNN-256x16
361	57.3532	67.4054	67.2812	89.1278	67.5699	76.8659	VAE-NB-BBKNN-256x16
362	57.168	67.4329	67.1415	89.2239	67.5972	76.9193	VAE-NB-BBKNN-256x16
363	57.168	67.4329	67.1415	89.2239	67.5972	76.9193	VAE-NB-BBKNN-256x16
364	57.168	67.4329	67.1415	89.2239	67.5972	76.9193	VAE-NB-BBKNN-256x16
365	57.1838	67.4367	67.1534	89.2236	67.601	76.9217	VAE-NB-BBKNN-256x16
366	57.2881	67.4669	67.2333	89.224	67.631	76.9413	VAE-NB-BBKNN-256x16
367	57.2492	67.4658	67.2037	89.2353	67.6299	76.9447	VAE-NB-BBKNN-256x16
368	57.2804	67.4737	67.2274	89.235	67.6378	76.9497	VAE-NB-BBKNN-256x16
369	51.8552	64.2131	62.5789	86.0792	64.392	73.6727	VAE-NB-BBKNN-256x16
370	51.8552	64.2131	62.5789	86.0792	64.392	73.6727	VAE-NB-BBKNN-256x16
371	53.2494	63.5346	63.2469	81.8233	63.7189	71.6451	VAE-ZINB-BBKNN-256x16
372	53.4236	63.612	63.4247	81.9969	63.7958	71.7602	VAE-ZINB-BBKNN-256x16
373	53.4236	63.612	63.4247	81.9969	63.7958	71.7602	VAE-ZINB-BBKNN-256x16
374	53.3592	63.5633	63.3668	81.9358	63.7473	71.7062	VAE-ZINB-BBKNN-256x16
375	53.4103	63.6081	63.4118	81.9885	63.7919	71.7545	VAE-ZINB-BBKNN-256x16
376	53.4103	63.6081	63.4118	81.9885	63.7919	71.7545	VAE-ZINB-BBKNN-256x16
377	53.3592	63.5633	63.3668	81.9358	63.7473	71.7062	VAE-ZINB-BBKNN-256x16
378	53.3592	63.5633	63.3668	81.9358	63.7473	71.7062	VAE-ZINB-BBKNN-256x16
379	53.3592	63.5633	63.3668	81.9358	63.7473	71.7062	VAE-ZINB-BBKNN-256x16
380	53.3592	63.5633	63.3668	81.9358	63.7473	71.7062	VAE-ZINB-BBKNN-256x16
381	53.3592	63.5633	63.3668	81.9358	63.7473	71.7062	VAE-ZINB-BBKNN-256x16
382	53.3592	63.5633	63.3668	81.9358	63.7473	71.7062	VAE-ZINB-BBKNN-256x16
383	51.0866	63.3142	61.4507	82.0953	63.4985	71.6092	VAE-ZINB-BBKNN-256x16
384	51.116	63.3272	61.4743	82.0955	63.5115	71.6175	VAE-ZINB-BBKNN-256x16
385	51.116	63.3272	61.4743	82.0955	63.5115	71.6175	VAE-ZINB-BBKNN-256x16
386	51.116	63.3272	61.4743	82.0955	63.5115	71.6175	VAE-ZINB-BBKNN-256x16
387	53.3556	63.6756	63.3225	81.9756	63.8594	71.7923	VAE-ZINB-BBKNN-256x16
388	53.3556	63.6756	63.3225	81.9756	63.8594	71.7923	VAE-ZINB-BBKNN-256x16
389	53.3554	63.6754	63.3225	81.9766	63.8593	71.7926	VAE-ZINB-BBKNN-256x16
390	53.3554	63.6754	63.3225	81.9766	63.8593	71.7926	VAE-ZINB-BBKNN-256x16
391	53.3556	63.6756	63.3225	81.9756	63.8594	71.7923	VAE-ZINB-BBKNN-256x16
392	53.3556	63.6756	63.3225	81.9756	63.8594	71.7923	VAE-ZINB-BBKNN-256x16
393	53.3556	63.6756	63.3225	81.9756	63.8594	71.7923	VAE-ZINB-BBKNN-256x16
394	53.3556	63.6756	63.3225	81.9756	63.8594	71.7923	VAE-ZINB-BBKNN-256x16
395	53.3556	63.6756	63.3225	81.9756	63.8594	71.7923	VAE-ZINB-BBKNN-256x16
396	53.3556	63.6756	63.3225	81.9756	63.8594	71.7923	VAE-ZINB-BBKNN-256x16
397	53.3556	63.6756	63.3225	81.9756	63.8594	71.7923	VAE-ZINB-BBKNN-256x16
398	53.3328	64.282	63.1824	81.911	64.4636	72.1475	VAE-ZINB-BBKNN-256x16
399	52.7941	63.2697	62.9051	81.9041	63.455	71.5087	VAE-ZINB-BBKNN-256x16
400	51.0608	63.4598	61.3324	81.8018	63.6442	71.5896	VAE-ZINB-BBKNN-256x16
401	51.1619	63.5049	61.4142	81.8027	63.6891	71.6184	VAE-ZINB-BBKNN-256x16
402	51.1328	63.4919	61.3906	81.8024	63.6762	71.6101	VAE-ZINB-BBKNN-256x16
403	51.1328	63.4919	61.3906	81.8024	63.6762	71.6101	VAE-ZINB-BBKNN-256x16
404	51.1328	63.4919	61.3906	81.8024	63.6762	71.6101	VAE-ZINB-BBKNN-256x16
405	52.7689	63.2845	62.8797	81.917	63.4697	71.523	VAE-ZINB-BBKNN-256x16
406	52.7689	63.2845	62.8797	81.917	63.4697	71.523	VAE-ZINB-BBKNN-256x16
407	52.7689	63.2845	62.8797	81.917	63.4697	71.523	VAE-ZINB-BBKNN-256x16
408	51.0304	63.4952	61.2765	81.7792	63.6798	71.6035	VAE-ZINB-BBKNN-256x16
409	51.0304	63.4952	61.2765	81.7792	63.6798	71.6035	VAE-ZINB-BBKNN-256x16
410	51.0304	63.4952	61.2765	81.7792	63.6798	71.6035	VAE-ZINB-BBKNN-256x16
411	51.0304	63.4952	61.2765	81.7792	63.6798	71.6035	VAE-ZINB-BBKNN-256x16
412	51.0304	63.4952	61.2765	81.7792	63.6798	71.6035	VAE-ZINB-BBKNN-256x16
413	53.3895	63.6412	63.364	81.9447	63.8251	71.7587	VAE-ZINB-BBKNN-256x16
414	53.3895	63.6412	63.364	81.9447	63.8251	71.7587	VAE-ZINB-BBKNN-256x16
415	85.3927	80.6598	88.8349	80.7667	87.5513	84.0223	VAE-Poisson-Harmony-256x16
416	85.3927	80.6598	88.8349	80.7667	87.5513	84.0223	VAE-Poisson-Harmony-256x16
417	71.2796	76.6045	77.7512	89.799	76.7278	82.7504	VAE-NB-Harmony-256x16
418	71.2796	76.6045	77.7512	89.799	76.7278	82.7504	VAE-NB-Harmony-256x16
419	71.2796	76.6045	77.7512	89.799	76.7278	82.7504	VAE-NB-Harmony-256x16
420	71.2796	76.6045	77.7512	89.799	76.7278	82.7504	VAE-NB-Harmony-256x16
421	71.2796	76.6045	77.7512	89.799	76.7278	82.7504	VAE-NB-Harmony-256x16
422	71.2796	76.6045	77.7512	89.799	76.7278	82.7504	VAE-NB-Harmony-256x16
423	71.2796	76.6045	77.7512	89.799	76.7278	82.7504	VAE-NB-Harmony-256x16
424	71.3044	76.6321	77.7709	89.8227	76.7552	82.7764	VAE-NB-Harmony-256x16
425	71.2705	76.6051	77.739	89.7672	76.7284	82.7372	VAE-NB-Harmony-256x16
426	71.2705	76.6051	77.739	89.7672	76.7284	82.7372	VAE-NB-Harmony-256x16
427	71.2705	76.6051	77.739	89.7672	76.7284	82.7372	VAE-NB-Harmony-256x16
428	71.2705	76.6051	77.739	89.7672	76.7284	82.7372	VAE-NB-Harmony-256x16
429	71.2705	76.6051	77.739	89.7672	76.7284	82.7372	VAE-NB-Harmony-256x16
430	71.2935	76.6318	77.7577	89.7921	76.7549	82.7633	VAE-NB-Harmony-256x16
431	71.2935	76.6318	77.7577	89.7921	76.7549	82.7633	VAE-NB-Harmony-256x16
432	71.2935	76.6318	77.7577	89.7921	76.7549	82.7633	VAE-NB-Harmony-256x16
433	72.2886	76.6427	78.5167	89.8627	76.7664	82.7999	VAE-NB-Harmony-256x16
434	72.2886	76.6427	78.5167	89.8627	76.7664	82.7999	VAE-NB-Harmony-256x16
435	72.2886	76.6427	78.5167	89.8627	76.7664	82.7999	VAE-NB-Harmony-256x16
436	72.2886	76.6427	78.5167	89.8627	76.7664	82.7999	VAE-NB-Harmony-256x16
437	72.2886	76.6427	78.5167	89.8627	76.7664	82.7999	VAE-NB-Harmony-256x16
438	72.2886	76.6427	78.5167	89.8627	76.7664	82.7999	VAE-NB-Harmony-256x16
439	72.2886	76.6427	78.5167	89.8627	76.7664	82.7999	VAE-NB-Harmony-256x16
440	72.2886	76.6427	78.5167	89.8627	76.7664	82.7999	VAE-NB-Harmony-256x16
441	72.2886	76.6427	78.5167	89.8627	76.7664	82.7999	VAE-NB-Harmony-256x16
442	72.2886	76.6427	78.5167	89.8627	76.7664	82.7999	VAE-NB-Harmony-256x16
443	72.2886	76.6427	78.5167	89.8627	76.7664	82.7999	VAE-NB-Harmony-256x16
444	64.6873	72.5988	72.7903	90.0343	72.7399	80.4684	VAE-NB-Harmony-256x16
445	64.6873	72.5988	72.7903	90.0343	72.7399	80.4684	VAE-NB-Harmony-256x16
446	64.6873	72.5988	72.7903	90.0343	72.7399	80.4684	VAE-NB-Harmony-256x16
447	64.1952	71.823	72.4759	90.2141	71.9682	80.0648	VAE-NB-Harmony-256x16
448	64.1952	71.823	72.4759	90.2141	71.9682	80.0648	VAE-NB-Harmony-256x16
449	64.1952	71.823	72.4759	90.2141	71.9682	80.0648	VAE-NB-Harmony-256x16
450	64.1952	71.823	72.4759	90.2141	71.9682	80.0648	VAE-NB-Harmony-256x16
451	62.9479	70.7239	71.3668	88.8605	70.875	78.8552	MMDAE-Poisson-256x16
452	62.9099	70.6788	71.3312	88.7943	70.8302	78.8014	MMDAE-Poisson-256x16
453	62.9099	70.6788	71.3312	88.7943	70.8302	78.8014	MMDAE-Poisson-256x16
454	62.9099	70.6788	71.3312	88.7943	70.8302	78.8014	MMDAE-Poisson-256x16
455	62.9099	70.6788	71.3312	88.7943	70.8302	78.8014	MMDAE-Poisson-256x16
456	62.9099	70.6788	71.3312	88.7943	70.8302	78.8014	MMDAE-Poisson-256x16
457	62.9099	70.6788	71.3312	88.7943	70.8302	78.8014	MMDAE-Poisson-256x16
458	62.9099	70.6788	71.3312	88.7943	70.8302	78.8014	MMDAE-Poisson-256x16
459	63.4243	71.4344	71.7519	89.5928	71.582	79.5811	MMDAE-Poisson-256x16
460	63.4243	71.4344	71.7519	89.5928	71.582	79.5811	MMDAE-Poisson-256x16
461	63.4083	71.4269	71.7396	89.5926	71.5746	79.5764	MMDAE-Poisson-256x16
462	63.2448	71.0607	71.6006	89.1684	71.2102	79.1839	MMDAE-Poisson-256x16
463	63.2448	71.0607	71.6006	89.1684	71.2102	79.1839	MMDAE-Poisson-256x16
464	63.2448	71.0607	71.6006	89.1684	71.2102	79.1839	MMDAE-Poisson-256x16
465	63.2448	71.0607	71.6006	89.1684	71.2102	79.1839	MMDAE-Poisson-256x16
466	63.2448	71.0607	71.6006	89.1684	71.2102	79.1839	MMDAE-Poisson-256x16
467	63.2448	71.0607	71.6006	89.1684	71.2102	79.1839	MMDAE-Poisson-256x16
468	63.2448	71.0607	71.6006	89.1684	71.2102	79.1839	MMDAE-Poisson-256x16
469	63.2448	71.0607	71.6006	89.1684	71.2102	79.1839	MMDAE-Poisson-256x16
470	63.2448	71.0607	71.6006	89.1684	71.2102	79.1839	MMDAE-Poisson-256x16
471	63.2448	71.0607	71.6006	89.1684	71.2102	79.1839	MMDAE-Poisson-256x16
472	63.2448	71.0607	71.6006	89.1684	71.2102	79.1839	MMDAE-Poisson-256x16
473	63.2448	71.0607	71.6006	89.1684	71.2102	79.1839	MMDAE-Poisson-256x16
474	63.2448	71.0607	71.6006	89.1684	71.2102	79.1839	MMDAE-Poisson-256x16
475	63.2448	71.0607	71.6006	89.1684	71.2102	79.1839	MMDAE-Poisson-256x16
476	63.2448	71.0607	71.6006	89.1684	71.2102	79.1839	MMDAE-Poisson-256x16
477	63.2448	71.0607	71.6006	89.1684	71.2102	79.1839	MMDAE-Poisson-256x16
478	63.2448	71.0607	71.6006	89.1684	71.2102	79.1839	MMDAE-Poisson-256x16
479	63.2448	71.0607	71.6006	89.1684	71.2102	79.1839	MMDAE-Poisson-256x16
480	63.2448	71.0607	71.6006	89.1684	71.2102	79.1839	MMDAE-Poisson-256x16
481	63.2448	71.0607	71.6006	89.1684	71.2102	79.1839	MMDAE-Poisson-256x16
482	63.2448	71.0607	71.6006	89.1684	71.2102	79.1839	MMDAE-Poisson-256x16
483	63.2448	71.0607	71.6006	89.1684	71.2102	79.1839	MMDAE-Poisson-256x16
484	63.2448	71.0607	71.6006	89.1684	71.2102	79.1839	MMDAE-Poisson-256x16
485	63.2448	71.0607	71.6006	89.1684	71.2102	79.1839	MMDAE-Poisson-256x16
486	63.2448	71.0607	71.6006	89.1684	71.2102	79.1839	MMDAE-Poisson-256x16
487	63.2448	71.0607	71.6006	89.1684	71.2102	79.1839	MMDAE-Poisson-256x16
488	63.2448	71.0607	71.6006	89.1684	71.2102	79.1839	MMDAE-Poisson-256x16
489	63.2448	71.0607	71.6006	89.1684	71.2102	79.1839	MMDAE-Poisson-256x16
490	63.2448	71.0607	71.6006	89.1684	71.2102	79.1839	MMDAE-Poisson-256x16
491	63.2448	71.0607	71.6006	89.1684	71.2102	79.1839	MMDAE-Poisson-256x16
492	63.2448	71.0607	71.6006	89.1684	71.2102	79.1839	MMDAE-Poisson-256x16
493	63.2448	71.0607	71.6006	89.1684	71.2102	79.1839	MMDAE-Poisson-256x16
494	63.2448	71.0607	71.6006	89.1684	71.2102	79.1839	MMDAE-Poisson-256x16
495	61.3253	70.1742	70.1786	89.2491	70.3267	78.666	MMDAE-Poisson-256x16
496	61.2929	70.1399	70.1474	89.0091	70.2921	78.5511	MMDAE-Poisson-256x16
497	61.2929	70.1399	70.1474	89.0091	70.2921	78.5511	MMDAE-Poisson-256x16
498	61.2929	70.1399	70.1474	89.0091	70.2921	78.5511	MMDAE-Poisson-256x16
499	61.2929	70.1399	70.1474	89.0091	70.2921	78.5511	MMDAE-Poisson-256x16
500	61.2929	70.1399	70.1474	89.0091	70.2921	78.5511	MMDAE-Poisson-256x16
501	61.2929	70.1399	70.1474	89.0091	70.2921	78.5511	MMDAE-Poisson-256x16
502	61.2929	70.1399	70.1474	89.0091	70.2921	78.5511	MMDAE-Poisson-256x16
503	61.2929	70.1399	70.1474	89.0091	70.2921	78.5511	MMDAE-Poisson-256x16
504	61.4116	70.2249	70.2712	89.3601	70.377	78.7406	MMDAE-Poisson-256x16
505	61.4116	70.2249	70.2712	89.3601	70.377	78.7406	MMDAE-Poisson-256x16
506	61.5005	70.2398	70.3709	89.598	70.3919	78.8422	MMDAE-Poisson-256x16
507	61.5005	70.2398	70.3709	89.598	70.3919	78.8422	MMDAE-Poisson-256x16
508	61.5005	70.2398	70.3709	89.598	70.3919	78.8422	MMDAE-Poisson-256x16
509	61.5005	70.2398	70.3709	89.598	70.3919	78.8422	MMDAE-Poisson-256x16
510	63.3025	71.1329	71.7008	89.5838	71.282	79.3918	MMDAE-Poisson-256x16
511	61.4841	70.1559	70.3671	89.458	70.3081	78.7354	MMDAE-Poisson-256x16
512	61.4841	70.1559	70.3671	89.458	70.3081	78.7354	MMDAE-Poisson-256x16
513	61.4841	70.1559	70.3671	89.458	70.3081	78.7354	MMDAE-Poisson-256x16
514	61.4841	70.1559	70.3671	89.458	70.3081	78.7354	MMDAE-Poisson-256x16
515	61.4841	70.1559	70.3671	89.458	70.3081	78.7354	MMDAE-Poisson-256x16
516	61.4841	70.1559	70.3671	89.458	70.3081	78.7354	MMDAE-Poisson-256x16
517	61.4841	70.1559	70.3671	89.458	70.3081	78.7354	MMDAE-Poisson-256x16
518	61.4841	70.1559	70.3671	89.458	70.3081	78.7354	MMDAE-Poisson-256x16
519	61.4841	70.1559	70.3671	89.458	70.3081	78.7354	MMDAE-Poisson-256x16
520	61.4841	70.1559	70.3671	89.458	70.3081	78.7354	MMDAE-Poisson-256x16
521	61.501	70.1924	70.3853	89.6442	70.3447	78.8304	MMDAE-Poisson-256x16
522	61.501	70.1924	70.3853	89.6442	70.3447	78.8304	MMDAE-Poisson-256x16
523	61.8192	70.6799	70.6163	89.8884	70.8298	79.2291	MMDAE-Poisson-256x16
524	61.8192	70.6799	70.6163	89.8884	70.8298	79.2291	MMDAE-Poisson-256x16
525	61.8192	70.6799	70.6163	89.8884	70.8298	79.2291	MMDAE-Poisson-256x16
526	61.8192	70.6799	70.6163	89.8884	70.8298	79.2291	MMDAE-Poisson-256x16
527	61.8192	70.6799	70.6163	89.8884	70.8298	79.2291	MMDAE-Poisson-256x16
528	61.8192	70.6799	70.6163	89.8884	70.8298	79.2291	MMDAE-Poisson-256x16
529	61.8192	70.6799	70.6163	89.8884	70.8298	79.2291	MMDAE-Poisson-256x16
530	61.8192	70.6799	70.6163	89.8884	70.8298	79.2291	MMDAE-Poisson-256x16
531	60.0466	69.252	68.9376	87.2081	69.4096	77.2975	MMDAE-NB-256x16
532	60.0466	69.252	68.9376	87.2081	69.4096	77.2975	MMDAE-NB-256x16
533	60.0466	69.252	68.9376	87.2081	69.4096	77.2975	MMDAE-NB-256x16
534	60.0466	69.252	68.9376	87.2081	69.4096	77.2975	MMDAE-NB-256x16
535	60.0466	69.252	68.9376	87.2081	69.4096	77.2975	MMDAE-NB-256x16
536	60.0466	69.252	68.9376	87.2081	69.4096	77.2975	MMDAE-NB-256x16
537	60.0466	69.252	68.9376	87.2081	69.4096	77.2975	MMDAE-NB-256x16
538	60.0466	69.252	68.9376	87.2081	69.4096	77.2975	MMDAE-NB-256x16
539	60.0466	69.252	68.9376	87.2081	69.4096	77.2975	MMDAE-NB-256x16
540	60.0466	69.252	68.9376	87.2081	69.4096	77.2975	MMDAE-NB-256x16
541	60.0466	69.252	68.9376	87.2081	69.4096	77.2975	MMDAE-NB-256x16
542	60.0466	69.252	68.9376	87.2081	69.4096	77.2975	MMDAE-NB-256x16
543	60.0466	69.252	68.9376	87.2081	69.4096	77.2975	MMDAE-NB-256x16
544	60.0466	69.252	68.9376	87.2081	69.4096	77.2975	MMDAE-NB-256x16
545	60.0466	69.252	68.9376	87.2081	69.4096	77.2975	MMDAE-NB-256x16
546	60.0466	69.252	68.9376	87.2081	69.4096	77.2975	MMDAE-NB-256x16
547	60.0466	69.252	68.9376	87.2081	69.4096	77.2975	MMDAE-NB-256x16
548	60.0466	69.252	68.9376	87.2081	69.4096	77.2975	MMDAE-NB-256x16
549	60.0466	69.252	68.9376	87.2081	69.4096	77.2975	MMDAE-NB-256x16
550	60.0466	69.252	68.9376	87.2081	69.4096	77.2975	MMDAE-NB-256x16
551	49.3515	61.4719	59.7031	78.4073	61.6651	69.0356	MMDAE-ZINB-256x16
552	49.3515	61.4719	59.7031	78.4073	61.6651	69.0356	MMDAE-ZINB-256x16
553	49.3515	61.4719	59.7031	78.4073	61.6651	69.0356	MMDAE-ZINB-256x16
554	49.3515	61.4719	59.7031	78.4073	61.6651	69.0356	MMDAE-ZINB-256x16
555	49.3515	61.4719	59.7031	78.4073	61.6651	69.0356	MMDAE-ZINB-256x16
556	49.3515	61.4719	59.7031	78.4073	61.6651	69.0356	MMDAE-ZINB-256x16
557	49.3515	61.4719	59.7031	78.4073	61.6651	69.0356	MMDAE-ZINB-256x16
558	49.3515	61.4719	59.7031	78.4073	61.6651	69.0356	MMDAE-ZINB-256x16
559	49.3515	61.4719	59.7031	78.4073	61.6651	69.0356	MMDAE-ZINB-256x16
560	60.7754	68.8354	69.7614	88.3019	68.9932	77.4624	MMDAE-Poisson-BBKNN-256x16
561	60.7754	68.8354	69.7614	88.3019	68.9932	77.4624	MMDAE-Poisson-BBKNN-256x16
562	60.6538	68.7804	69.6658	88.2726	68.9385	77.4167	MMDAE-Poisson-BBKNN-256x16
563	65.4021	71.9258	73.2361	88.1913	72.0697	79.3196	MMDAE-Poisson-BBKNN-256x16
564	65.4021	71.9258	73.2361	88.1913	72.0697	79.3196	MMDAE-Poisson-BBKNN-256x16
565	65.4021	71.9258	73.2361	88.1913	72.0697	79.3196	MMDAE-Poisson-BBKNN-256x16
566	65.4021	71.9258	73.2361	88.1913	72.0697	79.3196	MMDAE-Poisson-BBKNN-256x16
567	65.4021	71.9258	73.2361	88.1913	72.0697	79.3196	MMDAE-Poisson-BBKNN-256x16
568	65.4784	71.9014	73.3144	88.2701	72.0454	79.3367	MMDAE-Poisson-BBKNN-256x16
569	65.4021	71.9258	73.2361	88.1913	72.0697	79.3196	MMDAE-Poisson-BBKNN-256x16
570	65.4021	71.9258	73.2361	88.1913	72.0697	79.3196	MMDAE-Poisson-BBKNN-256x16
571	65.4021	71.9258	73.2361	88.1913	72.0697	79.3196	MMDAE-Poisson-BBKNN-256x16
572	65.5127	71.9092	73.3405	88.27	72.0533	79.3415	MMDAE-Poisson-BBKNN-256x16
573	65.4305	71.8329	73.2774	88.3047	71.9773	79.3094	MMDAE-Poisson-BBKNN-256x16
574	65.4305	71.8329	73.2774	88.3047	71.9773	79.3094	MMDAE-Poisson-BBKNN-256x16
575	65.4305	71.8329	73.2774	88.3047	71.9773	79.3094	MMDAE-Poisson-BBKNN-256x16
576	65.4844	71.8744	73.3166	88.2332	72.0186	79.3056	MMDAE-Poisson-BBKNN-256x16
577	65.4844	71.8744	73.3166	88.2332	72.0186	79.3056	MMDAE-Poisson-BBKNN-256x16
578	60.624	68.7493	69.6453	88.3372	68.9076	77.422	MMDAE-Poisson-BBKNN-256x16
579	65.442	71.8794	73.2882	88.369	72.0237	79.3635	MMDAE-Poisson-BBKNN-256x16
580	65.442	71.8794	73.2882	88.369	72.0237	79.3635	MMDAE-Poisson-BBKNN-256x16
581	65.531	71.8999	73.3561	88.369	72.044	79.3758	MMDAE-Poisson-BBKNN-256x16
582	60.4499	68.7623	69.5127	88.3944	68.9204	77.4521	MMDAE-Poisson-BBKNN-256x16
583	58.5925	68.4296	68.056	88.3868	68.5886	77.2392	MMDAE-Poisson-BBKNN-256x16
584	60.4844	68.7789	69.5446	88.4338	68.937	77.4776	MMDAE-Poisson-BBKNN-256x16
585	65.504	71.9073	73.3339	88.27	72.0513	79.3403	MMDAE-Poisson-BBKNN-256x16
586	65.504	71.9073	73.3339	88.27	72.0513	79.3403	MMDAE-Poisson-BBKNN-256x16
587	65.504	71.9073	73.3339	88.27	72.0513	79.3403	MMDAE-Poisson-BBKNN-256x16
588	65.504	71.9073	73.3339	88.27	72.0513	79.3403	MMDAE-Poisson-BBKNN-256x16
589	65.504	71.9073	73.3339	88.27	72.0513	79.3403	MMDAE-Poisson-BBKNN-256x16
590	65.504	71.9073	73.3339	88.27	72.0513	79.3403	MMDAE-Poisson-BBKNN-256x16
591	65.504	71.9073	73.3339	88.27	72.0513	79.3403	MMDAE-Poisson-BBKNN-256x16
592	60.5569	68.7869	69.5946	88.3028	68.9449	77.4323	MMDAE-Poisson-BBKNN-256x16
593	60.5569	68.7869	69.5946	88.3028	68.9449	77.4323	MMDAE-Poisson-BBKNN-256x16
594	60.5569	68.7869	69.5946	88.3028	68.9449	77.4323	MMDAE-Poisson-BBKNN-256x16
595	60.5569	68.7869	69.5946	88.3028	68.9449	77.4323	MMDAE-Poisson-BBKNN-256x16
596	60.5569	68.7869	69.5946	88.3028	68.9449	77.4323	MMDAE-Poisson-BBKNN-256x16
597	60.6022	68.9418	69.6275	88.4276	69.099	77.5775	MMDAE-Poisson-BBKNN-256x16
598	65.4924	71.8959	73.3254	88.2647	72.04	79.3313	MMDAE-Poisson-BBKNN-256x16
599	65.4924	71.8959	73.3254	88.2647	72.04	79.3313	MMDAE-Poisson-BBKNN-256x16
600	60.3338	68.8616	69.4194	88.3982	69.0191	77.5158	MMDAE-Poisson-BBKNN-256x16
601	60.3338	68.8616	69.4194	88.3982	69.0191	77.5158	MMDAE-Poisson-BBKNN-256x16
602	60.3338	68.8616	69.4194	88.3982	69.0191	77.5158	MMDAE-Poisson-BBKNN-256x16
603	60.1752	68.6625	69.3057	88.2866	68.8209	77.3478	MMDAE-Poisson-BBKNN-256x16
604	60.2318	68.7024	69.347	88.2942	68.8607	77.3759	MMDAE-Poisson-BBKNN-256x16
605	60.2482	68.8335	69.3594	88.4156	68.991	77.5048	MMDAE-Poisson-BBKNN-256x16
606	60.5202	68.8394	69.5677	88.4639	68.9971	77.5272	MMDAE-Poisson-BBKNN-256x16
607	60.5465	68.8516	69.5875	88.4698	69.0092	77.5371	MMDAE-Poisson-BBKNN-256x16
608	60.6327	68.8581	69.6541	88.4655	69.0158	77.5396	MMDAE-Poisson-BBKNN-256x16
609	60.6327	68.8581	69.6541	88.4655	69.0158	77.5396	MMDAE-Poisson-BBKNN-256x16
610	52.515	66.2783	63.4985	89.6759	66.4451	76.3321	MMDAE-NB-BBKNN-256x16
611	52.4968	66.1723	63.5044	89.6419	66.3396	76.2502	MMDAE-NB-BBKNN-256x16
612	52.5305	66.1825	63.531	89.6433	66.3497	76.2574	MMDAE-NB-BBKNN-256x16
613	52.5305	66.1825	63.531	89.6433	66.3497	76.2574	MMDAE-NB-BBKNN-256x16
614	52.4968	66.1723	63.5044	89.6419	66.3396	76.2502	MMDAE-NB-BBKNN-256x16
615	53.2977	66.4627	64.083	89.5271	66.6292	76.3994	MMDAE-NB-BBKNN-256x16
616	53.2384	66.4197	64.0383	89.5283	66.5864	76.3717	MMDAE-NB-BBKNN-256x16
617	53.2384	66.4197	64.0383	89.5283	66.5864	76.3717	MMDAE-NB-BBKNN-256x16
618	53.2595	66.3369	64.0703	89.4853	66.504	76.3018	MMDAE-NB-BBKNN-256x16
619	53.2595	66.3369	64.0703	89.4853	66.504	76.3018	MMDAE-NB-BBKNN-256x16
620	53.2595	66.3369	64.0703	89.4853	66.504	76.3018	MMDAE-NB-BBKNN-256x16
621	53.2595	66.3369	64.0703	89.4853	66.504	76.3018	MMDAE-NB-BBKNN-256x16
622	53.2595	66.3369	64.0703	89.4853	66.504	76.3018	MMDAE-NB-BBKNN-256x16
623	53.1364	66.2975	63.9752	89.4856	66.4648	76.276	MMDAE-NB-BBKNN-256x16
624	52.6407	66.4595	63.6097	89.9039	66.6254	76.5337	MMDAE-NB-BBKNN-256x16
625	52.6448	66.4611	63.613	89.904	66.627	76.5348	MMDAE-NB-BBKNN-256x16
626	58.2381	69.0915	67.8906	89.5521	69.2465	78.1011	MMDAE-NB-BBKNN-256x16
627	58.2381	69.0915	67.8906	89.5521	69.2465	78.1011	MMDAE-NB-BBKNN-256x16
628	57.8679	69.03	67.6284	89.6758	69.1849	78.1089	MMDAE-NB-BBKNN-256x16
629	57.6243	68.8294	67.4551	89.6285	68.9852	77.9635	MMDAE-NB-BBKNN-256x16
630	58.0214	68.9427	67.7522	89.5731	69.0982	78.0146	MMDAE-NB-BBKNN-256x16
631	52.7466	66.2507	63.6969	89.6394	66.4178	76.3009	MMDAE-NB-BBKNN-256x16
632	52.7461	66.2564	63.6942	89.667	66.4235	76.3146	MMDAE-NB-BBKNN-256x16
633	52.7068	66.285	63.6484	89.6102	66.4519	76.3128	MMDAE-NB-BBKNN-256x16
634	52.7068	66.285	63.6484	89.6102	66.4519	76.3128	MMDAE-NB-BBKNN-256x16
635	52.7068	66.285	63.6484	89.6102	66.4519	76.3128	MMDAE-NB-BBKNN-256x16
636	52.7068	66.285	63.6484	89.6102	66.4519	76.3128	MMDAE-NB-BBKNN-256x16
637	52.7068	66.285	63.6484	89.6102	66.4519	76.3128	MMDAE-NB-BBKNN-256x16
638	52.7068	66.285	63.6484	89.6102	66.4519	76.3128	MMDAE-NB-BBKNN-256x16
639	53.3503	66.4694	64.1251	89.5586	66.6359	76.4152	MMDAE-NB-BBKNN-256x16
640	53.6212	66.6528	64.3551	89.7084	66.8185	76.5898	MMDAE-NB-BBKNN-256x16
641	53.4893	66.5254	64.2388	89.5535	66.6917	76.45	MMDAE-NB-BBKNN-256x16
642	52.8153	66.309	63.7254	89.5932	66.4759	76.3225	MMDAE-NB-BBKNN-256x16
643	52.7265	66.2995	63.6882	89.7299	66.4663	76.3657	MMDAE-NB-BBKNN-256x16
644	53.3078	66.4711	64.1362	89.7516	66.6375	76.4864	MMDAE-NB-BBKNN-256x16
645	53.296	66.5896	64.1099	89.7951	66.7554	76.5799	MMDAE-NB-BBKNN-256x16
646	52.6637	66.378	63.6237	89.7744	66.5444	76.4333	MMDAE-NB-BBKNN-256x16
647	52.5594	66.3479	63.5388	89.7643	66.5144	76.4099	MMDAE-NB-BBKNN-256x16
648	52.5594	66.3479	63.5388	89.7643	66.5144	76.4099	MMDAE-NB-BBKNN-256x16
649	52.5594	66.3479	63.5388	89.7643	66.5144	76.4099	MMDAE-NB-BBKNN-256x16
650	52.5572	66.2956	63.5187	89.6555	66.4624	76.3361	MMDAE-NB-BBKNN-256x16
651	52.6751	66.3817	63.6326	89.7747	66.5481	76.4359	MMDAE-NB-BBKNN-256x16
652	52.5039	66.1263	63.5045	89.5601	66.2939	76.1904	MMDAE-NB-BBKNN-256x16
653	52.5039	66.1263	63.5045	89.5601	66.2939	76.1904	MMDAE-NB-BBKNN-256x16
654	52.5039	66.1263	63.5045	89.5601	66.2939	76.1904	MMDAE-NB-BBKNN-256x16
655	52.5039	66.1263	63.5045	89.5601	66.2939	76.1904	MMDAE-NB-BBKNN-256x16
656	52.5039	66.1263	63.5045	89.5601	66.2939	76.1904	MMDAE-NB-BBKNN-256x16
657	52.5039	66.1263	63.5045	89.5601	66.2939	76.1904	MMDAE-NB-BBKNN-256x16
658	52.5039	66.1263	63.5045	89.5601	66.2939	76.1904	MMDAE-NB-BBKNN-256x16
659	52.5039	66.1263	63.5045	89.5601	66.2939	76.1904	MMDAE-NB-BBKNN-256x16
660	52.5039	66.1263	63.5045	89.5601	66.2939	76.1904	MMDAE-NB-BBKNN-256x16
661	52.5039	66.1263	63.5045	89.5601	66.2939	76.1904	MMDAE-NB-BBKNN-256x16
662	52.5039	66.1263	63.5045	89.5601	66.2939	76.1904	MMDAE-NB-BBKNN-256x16
663	52.7141	66.2633	63.673	89.6742	66.4303	76.3218	MMDAE-NB-BBKNN-256x16
664	52.7812	66.2315	63.7186	89.5879	66.3987	76.2696	MMDAE-NB-BBKNN-256x16
665	52.7812	66.2315	63.7186	89.5879	66.3987	76.2696	MMDAE-NB-BBKNN-256x16
666	52.5137	66.178	63.513	89.6304	66.3453	76.2498	MMDAE-NB-BBKNN-256x16
667	52.5137	66.178	63.513	89.6304	66.3453	76.2498	MMDAE-NB-BBKNN-256x16
668	52.5542	66.1914	63.5438	89.6293	66.3586	76.2582	MMDAE-NB-BBKNN-256x16
669	52.5542	66.1914	63.5438	89.6293	66.3586	76.2582	MMDAE-NB-BBKNN-256x16
670	52.4943	66.1713	63.4981	89.631	66.3386	76.2456	MMDAE-NB-BBKNN-256x16
671	52.4943	66.1713	63.4981	89.631	66.3386	76.2456	MMDAE-NB-BBKNN-256x16
672	52.6185	66.2114	63.6004	89.6737	66.3786	76.2874	MMDAE-NB-BBKNN-256x16
673	52.6185	66.2114	63.6004	89.6737	66.3786	76.2874	MMDAE-NB-BBKNN-256x16
674	52.4089	66.2362	63.4653	89.7086	66.4031	76.3162	MMDAE-NB-BBKNN-256x16
675	52.5962	66.2434	63.5629	89.6106	66.4104	76.2856	MMDAE-NB-BBKNN-256x16
676	51.6011	63.46	62.2309	84.2893	63.6428	72.5253	MMDAE-ZINB-BBKNN-256x16
677	51.6529	63.4763	62.2753	84.3022	63.6591	72.5406	MMDAE-ZINB-BBKNN-256x16
678	51.6529	63.4763	62.2753	84.3022	63.6591	72.5406	MMDAE-ZINB-BBKNN-256x16
679	51.6529	63.4763	62.2753	84.3022	63.6591	72.5406	MMDAE-ZINB-BBKNN-256x16
680	51.6589	63.5406	62.2835	84.3959	63.7231	72.6168	MMDAE-ZINB-BBKNN-256x16
681	55.8953	65.2147	65.6419	84.3572	65.3912	73.6731	MMDAE-ZINB-BBKNN-256x16
682	55.5636	64.9293	65.3539	84.0157	65.1072	73.3627	MMDAE-ZINB-BBKNN-256x16
683	55.5489	64.9244	65.3416	84.0125	65.1022	73.3583	MMDAE-ZINB-BBKNN-256x16
684	55.8014	65.1198	65.5619	84.2482	65.2967	73.5716	MMDAE-ZINB-BBKNN-256x16
685	55.8014	65.1198	65.5619	84.2482	65.2967	73.5716	MMDAE-ZINB-BBKNN-256x16
686	51.6376	63.5494	62.2678	84.4231	63.7318	72.6326	MMDAE-ZINB-BBKNN-256x16
687	51.7723	63.5755	62.3796	84.4223	63.7577	72.6491	MMDAE-ZINB-BBKNN-256x16
688	51.5708	63.4484	62.2074	84.2909	63.6313	72.5184	MMDAE-ZINB-BBKNN-256x16
689	51.8416	63.4872	62.4335	84.2803	63.67	72.5396	MMDAE-ZINB-BBKNN-256x16
690	51.8416	63.4872	62.4335	84.2803	63.67	72.5396	MMDAE-ZINB-BBKNN-256x16
691	55.8595	65.1394	65.6103	84.261	65.3162	73.5889	MMDAE-ZINB-BBKNN-256x16
692	55.8595	65.1394	65.6103	84.261	65.3162	73.5889	MMDAE-ZINB-BBKNN-256x16
693	55.8595	65.1394	65.6103	84.261	65.3162	73.5889	MMDAE-ZINB-BBKNN-256x16
694	55.8595	65.1394	65.6103	84.261	65.3162	73.5889	MMDAE-ZINB-BBKNN-256x16
695	55.8595	65.1394	65.6103	84.261	65.3162	73.5889	MMDAE-ZINB-BBKNN-256x16
696	55.8839	65.1182	65.6292	84.2271	65.2951	73.5626	MMDAE-ZINB-BBKNN-256x16
697	51.6072	63.4491	62.236	84.2782	63.632	72.5141	MMDAE-ZINB-BBKNN-256x16
698	51.6072	63.4491	62.236	84.2782	63.632	72.5141	MMDAE-ZINB-BBKNN-256x16
699	51.6072	63.4491	62.236	84.2782	63.632	72.5141	MMDAE-ZINB-BBKNN-256x16
700	51.6072	63.4491	62.236	84.2782	63.632	72.5141	MMDAE-ZINB-BBKNN-256x16
701	51.255	63.3474	61.939	84.223	63.5307	72.4279	MMDAE-ZINB-BBKNN-256x16
702	51.5224	63.4347	62.1642	84.2724	63.6176	72.5026	MMDAE-ZINB-BBKNN-256x16
703	51.5224	63.4347	62.1642	84.2724	63.6176	72.5026	MMDAE-ZINB-BBKNN-256x16
704	51.4837	63.4187	62.1344	84.276	63.6017	72.4936	MMDAE-ZINB-BBKNN-256x16
705	51.4837	63.4187	62.1344	84.276	63.6017	72.4936	MMDAE-ZINB-BBKNN-256x16
706	51.4837	63.4187	62.1344	84.276	63.6017	72.4936	MMDAE-ZINB-BBKNN-256x16
707	51.4837	63.4187	62.1344	84.276	63.6017	72.4936	MMDAE-ZINB-BBKNN-256x16
708	51.4837	63.4187	62.1344	84.276	63.6017	72.4936	MMDAE-ZINB-BBKNN-256x16
709	51.4691	63.4141	62.1221	84.2729	63.5971	72.4895	MMDAE-ZINB-BBKNN-256x16
710	51.7234	63.5613	62.3365	84.4049	63.7437	72.6336	MMDAE-ZINB-BBKNN-256x16
711	51.7055	63.5544	62.3224	84.405	63.7368	72.6291	MMDAE-ZINB-BBKNN-256x16
712	55.8578	65.7256	65.556	84.1121	65.8982	73.8994	MMDAE-ZINB-BBKNN-256x16
713	55.8389	65.738	65.5506	84.1921	65.9105	73.938	MMDAE-ZINB-BBKNN-256x16
714	51.6299	63.5508	62.2705	84.4737	63.7331	72.6521	MMDAE-ZINB-BBKNN-256x16
715	51.7093	63.5771	62.3367	84.4865	63.7593	72.6739	MMDAE-ZINB-BBKNN-256x16
716	51.7093	63.5771	62.3367	84.4865	63.7593	72.6739	MMDAE-ZINB-BBKNN-256x16
717	51.7093	63.5771	62.3367	84.4865	63.7593	72.6739	MMDAE-ZINB-BBKNN-256x16
718	51.7134	63.5567	62.3302	84.4107	63.739	72.6327	MMDAE-ZINB-BBKNN-256x16
719	52.997	64.0793	63.3362	84.3542	64.26	72.9486	MMDAE-ZINB-BBKNN-256x16
720	52.997	64.0793	63.3362	84.3542	64.26	72.9486	MMDAE-ZINB-BBKNN-256x16
721	52.997	64.0793	63.3362	84.3542	64.26	72.9486	MMDAE-ZINB-BBKNN-256x16
722	52.997	64.0793	63.3362	84.3542	64.26	72.9486	MMDAE-ZINB-BBKNN-256x16
723	51.5355	63.4348	62.1795	84.2913	63.6177	72.5097	MMDAE-ZINB-BBKNN-256x16
724	51.5355	63.4348	62.1795	84.2913	63.6177	72.5097	MMDAE-ZINB-BBKNN-256x16
725	51.5355	63.4348	62.1795	84.2913	63.6177	72.5097	MMDAE-ZINB-BBKNN-256x16
726	51.5572	63.4647	62.2067	84.3689	63.6475	72.5577	MMDAE-ZINB-BBKNN-256x16
727	51.5572	63.4647	62.2067	84.3689	63.6475	72.5577	MMDAE-ZINB-BBKNN-256x16
728	51.5572	63.4647	62.2067	84.3689	63.6475	72.5577	MMDAE-ZINB-BBKNN-256x16
729	51.5699	63.4699	62.2173	84.3705	63.6526	72.5617	MMDAE-ZINB-BBKNN-256x16
730	51.5699	63.4699	62.2173	84.3705	63.6526	72.5617	MMDAE-ZINB-BBKNN-256x16
731	51.5699	63.4699	62.2173	84.3705	63.6526	72.5617	MMDAE-ZINB-BBKNN-256x16
732	51.0977	63.27	61.8375	84.3179	63.4533	72.4126	MMDAE-ZINB-BBKNN-256x16
733	51.0977	63.27	61.8375	84.3179	63.4533	72.4126	MMDAE-ZINB-BBKNN-256x16
734	51.5988	63.4909	62.2301	84.3386	63.6736	72.5635	MMDAE-ZINB-BBKNN-256x16
735	51.5988	63.4909	62.2301	84.3386	63.6736	72.5635	MMDAE-ZINB-BBKNN-256x16
736	51.5988	63.4909	62.2301	84.3386	63.6736	72.5635	MMDAE-ZINB-BBKNN-256x16
737	51.7398	63.5666	62.3503	84.4082	63.7489	72.6381	MMDAE-ZINB-BBKNN-256x16
738	51.7398	63.5666	62.3503	84.4082	63.7489	72.6381	MMDAE-ZINB-BBKNN-256x16
739	51.5972	63.4583	62.2275	84.2884	63.6411	72.5238	MMDAE-ZINB-BBKNN-256x16
740	51.5972	63.4583	62.2275	84.2884	63.6411	72.5238	MMDAE-ZINB-BBKNN-256x16
741	51.5972	63.4583	62.2275	84.2884	63.6411	72.5238	MMDAE-ZINB-BBKNN-256x16
742	51.5972	63.4583	62.2275	84.2884	63.6411	72.5238	MMDAE-ZINB-BBKNN-256x16
743	92.8171	87.1286	94.3408	89.3083	87.2018	88.2425	MMDAE-Poisson-Harmony-256x16
744	92.8171	87.1286	94.3408	89.3083	87.2018	88.2425	MMDAE-Poisson-Harmony-256x16
745	92.8171	87.1286	94.3408	89.3083	87.2018	88.2425	MMDAE-Poisson-Harmony-256x16
746	92.8171	87.1286	94.3408	89.3083	87.2018	88.2425	MMDAE-Poisson-Harmony-256x16
747	92.6486	87.0558	94.2079	89.269	87.1294	88.1862	MMDAE-Poisson-Harmony-256x16
748	92.6486	87.0558	94.2079	89.269	87.1294	88.1862	MMDAE-Poisson-Harmony-256x16
749	92.6486	87.0558	94.2079	89.269	87.1294	88.1862	MMDAE-Poisson-Harmony-256x16
750	92.8171	87.1286	94.3408	89.3083	87.2018	88.2425	MMDAE-Poisson-Harmony-256x16
751	92.8171	87.1286	94.3408	89.3083	87.2018	88.2425	MMDAE-Poisson-Harmony-256x16
752	92.8171	87.1286	94.3408	89.3083	87.2018	88.2425	MMDAE-Poisson-Harmony-256x16
753	92.8171	87.1286	94.3408	89.3083	87.2018	88.2425	MMDAE-Poisson-Harmony-256x16
754	92.8171	87.1286	94.3408	89.3083	87.2018	88.2425	MMDAE-Poisson-Harmony-256x16
755	92.8171	87.1286	94.3408	89.3083	87.2018	88.2425	MMDAE-Poisson-Harmony-256x16
756	92.8171	87.1286	94.3408	89.3083	87.2018	88.2425	MMDAE-Poisson-Harmony-256x16
757	92.7944	87.0941	94.3229	89.2811	87.1674	88.2116	MMDAE-Poisson-Harmony-256x16
758	92.7944	87.0941	94.3229	89.2811	87.1674	88.2116	MMDAE-Poisson-Harmony-256x16
759	92.7944	87.0941	94.3229	89.2811	87.1674	88.2116	MMDAE-Poisson-Harmony-256x16
760	92.7944	87.0941	94.3229	89.2811	87.1674	88.2116	MMDAE-Poisson-Harmony-256x16
761	92.7944	87.0941	94.3229	89.2811	87.1674	88.2116	MMDAE-Poisson-Harmony-256x16
762	92.7944	87.0941	94.3229	89.2811	87.1674	88.2116	MMDAE-Poisson-Harmony-256x16
763	92.7944	87.0941	94.3229	89.2811	87.1674	88.2116	MMDAE-Poisson-Harmony-256x16
764	92.7944	87.0941	94.3229	89.2811	87.1674	88.2116	MMDAE-Poisson-Harmony-256x16
765	92.7944	87.0941	94.3229	89.2811	87.1674	88.2116	MMDAE-Poisson-Harmony-256x16
766	92.7944	87.0941	94.3229	89.2811	87.1674	88.2116	MMDAE-Poisson-Harmony-256x16
767	92.7944	87.0941	94.3229	89.2811	87.1674	88.2116	MMDAE-Poisson-Harmony-256x16
768	92.7944	87.0941	94.3229	89.2811	87.1674	88.2116	MMDAE-Poisson-Harmony-256x16
769	92.7944	87.0941	94.3229	89.2811	87.1674	88.2116	MMDAE-Poisson-Harmony-256x16
770	92.7944	87.0941	94.3229	89.2811	87.1674	88.2116	MMDAE-Poisson-Harmony-256x16
771	92.7944	87.0941	94.3229	89.2811	87.1674	88.2116	MMDAE-Poisson-Harmony-256x16
772	92.7944	87.0941	94.3229	89.2811	87.1674	88.2116	MMDAE-Poisson-Harmony-256x16
773	84.2609	81.8556	87.6697	89.2255	81.955	85.4358	MMDAE-Poisson-Harmony-256x16
774	84.01	81.7552	87.4735	89.1827	81.855	85.3619	MMDAE-Poisson-Harmony-256x16
775	84.01	81.7552	87.4735	89.1827	81.855	85.3619	MMDAE-Poisson-Harmony-256x16
776	84.01	81.7552	87.4735	89.1827	81.855	85.3619	MMDAE-Poisson-Harmony-256x16
777	84.01	81.7552	87.4735	89.1827	81.855	85.3619	MMDAE-Poisson-Harmony-256x16
778	84.01	81.7552	87.4735	89.1827	81.855	85.3619	MMDAE-Poisson-Harmony-256x16
779	83.5913	81.5529	87.1527	89.2259	81.6536	85.272	MMDAE-Poisson-Harmony-256x16
780	83.5913	81.5529	87.1527	89.2259	81.6536	85.272	MMDAE-Poisson-Harmony-256x16
781	83.5913	81.5529	87.1527	89.2259	81.6536	85.272	MMDAE-Poisson-Harmony-256x16
782	84.008	81.74	87.4744	89.2256	81.8399	85.3733	MMDAE-Poisson-Harmony-256x16
783	84.008	81.74	87.4744	89.2256	81.8399	85.3733	MMDAE-Poisson-Harmony-256x16
784	83.7573	81.6269	87.2808	89.2258	81.7273	85.3121	MMDAE-Poisson-Harmony-256x16
785	83.7573	81.6269	87.2808	89.2258	81.7273	85.3121	MMDAE-Poisson-Harmony-256x16
786	84.1483	81.8039	87.5826	89.2255	81.9035	85.4079	MMDAE-Poisson-Harmony-256x16
787	84.1483	81.8039	87.5826	89.2255	81.9035	85.4079	MMDAE-Poisson-Harmony-256x16
788	84.1483	81.8039	87.5826	89.2255	81.9035	85.4079	MMDAE-Poisson-Harmony-256x16
789	83.7573	81.6269	87.2808	89.2258	81.7273	85.3121	MMDAE-Poisson-Harmony-256x16
790	83.7573	81.6269	87.2808	89.2258	81.7273	85.3121	MMDAE-Poisson-Harmony-256x16
791	83.7573	81.6269	87.2808	89.2258	81.7273	85.3121	MMDAE-Poisson-Harmony-256x16
792	83.7296	81.6145	87.2594	89.2258	81.7149	85.3054	MMDAE-Poisson-Harmony-256x16
793	83.7296	81.6145	87.2594	89.2258	81.7149	85.3054	MMDAE-Poisson-Harmony-256x16
794	83.7296	81.6145	87.2594	89.2258	81.7149	85.3054	MMDAE-Poisson-Harmony-256x16
795	83.7296	81.6145	87.2594	89.2258	81.7149	85.3054	MMDAE-Poisson-Harmony-256x16
796	83.7296	81.6145	87.2594	89.2258	81.7149	85.3054	MMDAE-Poisson-Harmony-256x16
797	83.7296	81.6145	87.2594	89.2258	81.7149	85.3054	MMDAE-Poisson-Harmony-256x16
798	83.7296	81.6145	87.2594	89.2258	81.7149	85.3054	MMDAE-Poisson-Harmony-256x16
799	83.7296	81.6145	87.2594	89.2258	81.7149	85.3054	MMDAE-Poisson-Harmony-256x16
800	83.3703	81.4675	86.9796	89.1828	81.5687	85.206	MMDAE-Poisson-Harmony-256x16
801	83.3703	81.4675	86.9796	89.1828	81.5687	85.206	MMDAE-Poisson-Harmony-256x16
802	83.3703	81.4675	86.9796	89.1828	81.5687	85.206	MMDAE-Poisson-Harmony-256x16
803	83.3703	81.4675	86.9796	89.1828	81.5687	85.206	MMDAE-Poisson-Harmony-256x16
804	83.3703	81.4675	86.9796	89.1828	81.5687	85.206	MMDAE-Poisson-Harmony-256x16
805	83.3703	81.4675	86.9796	89.1828	81.5687	85.206	MMDAE-Poisson-Harmony-256x16
806	83.3703	81.4675	86.9796	89.1828	81.5687	85.206	MMDAE-Poisson-Harmony-256x16
807	83.3703	81.4675	86.9796	89.1828	81.5687	85.206	MMDAE-Poisson-Harmony-256x16
808	83.3703	81.4675	86.9796	89.1828	81.5687	85.206	MMDAE-Poisson-Harmony-256x16
809	83.4529	81.5041	87.0434	89.1828	81.6051	85.2259	MMDAE-Poisson-Harmony-256x16
810	83.4529	81.5041	87.0434	89.1828	81.6051	85.2259	MMDAE-Poisson-Harmony-256x16
811	83.4529	81.5041	87.0434	89.1828	81.6051	85.2259	MMDAE-Poisson-Harmony-256x16
812	83.4529	81.5041	87.0434	89.1828	81.6051	85.2259	MMDAE-Poisson-Harmony-256x16
813	83.4254	81.4919	87.0221	89.1828	81.5929	85.2192	MMDAE-Poisson-Harmony-256x16
814	83.4254	81.4919	87.0221	89.1828	81.5929	85.2192	MMDAE-Poisson-Harmony-256x16
815	83.5913	81.5529	87.1527	89.2259	81.6536	85.272	MMDAE-Poisson-Harmony-256x16
816	83.5087	81.5162	87.089	89.226	81.6171	85.2521	MMDAE-Poisson-Harmony-256x16
817	83.3592	81.4309	86.9706	89.1406	81.5322	85.1668	MMDAE-Poisson-Harmony-256x16
818	83.3592	81.4309	86.9706	89.1406	81.5322	85.1668	MMDAE-Poisson-Harmony-256x16
819	83.3592	81.4309	86.9706	89.1406	81.5322	85.1668	MMDAE-Poisson-Harmony-256x16
820	85.8647	83.9717	88.9327	91.3566	84.0609	87.557	MMDAE-NB-Harmony-256x16
821	85.8647	83.9717	88.9327	91.3566	84.0609	87.557	MMDAE-NB-Harmony-256x16
822	85.8647	83.9717	88.9327	91.3566	84.0609	87.557	MMDAE-NB-Harmony-256x16
823	85.8647	83.9717	88.9327	91.3566	84.0609	87.557	MMDAE-NB-Harmony-256x16
824	85.2597	83.6459	88.4697	91.3695	83.7365	87.3867	MMDAE-NB-Harmony-256x16
825	85.2597	83.6459	88.4697	91.3695	83.7365	87.3867	MMDAE-NB-Harmony-256x16
826	85.2597	83.6459	88.4697	91.3695	83.7365	87.3867	MMDAE-NB-Harmony-256x16
827	85.2597	83.6459	88.4697	91.3695	83.7365	87.3867	MMDAE-NB-Harmony-256x16
828	85.2597	83.6459	88.4697	91.3695	83.7365	87.3867	MMDAE-NB-Harmony-256x16
829	85.2597	83.6459	88.4697	91.3695	83.7365	87.3867	MMDAE-NB-Harmony-256x16
830	85.2597	83.6459	88.4697	91.3695	83.7365	87.3867	MMDAE-NB-Harmony-256x16
831	85.2597	83.6459	88.4697	91.3695	83.7365	87.3867	MMDAE-NB-Harmony-256x16
832	85.2597	83.6459	88.4697	91.3695	83.7365	87.3867	MMDAE-NB-Harmony-256x16
833	85.2597	83.6459	88.4697	91.3695	83.7365	87.3867	MMDAE-NB-Harmony-256x16
834	85.2597	83.6459	88.4697	91.3695	83.7365	87.3867	MMDAE-NB-Harmony-256x16
835	85.2597	83.6459	88.4697	91.3695	83.7365	87.3867	MMDAE-NB-Harmony-256x16
836	85.2597	83.6459	88.4697	91.3695	83.7365	87.3867	MMDAE-NB-Harmony-256x16
837	85.2879	83.659	88.4914	91.3696	83.7496	87.3938	MMDAE-NB-Harmony-256x16
838	85.2597	83.6459	88.4697	91.3695	83.7365	87.3867	MMDAE-NB-Harmony-256x16
839	85.3725	83.6986	88.5566	91.3696	83.7891	87.4153	MMDAE-NB-Harmony-256x16
840	85.3725	83.6986	88.5566	91.3696	83.7891	87.4153	MMDAE-NB-Harmony-256x16
841	85.3725	83.6986	88.5566	91.3696	83.7891	87.4153	MMDAE-NB-Harmony-256x16
842	85.9509	84.0135	88.9992	91.3565	84.1025	87.5796	MMDAE-NB-Harmony-256x16
843	85.9509	84.0135	88.9992	91.3565	84.1025	87.5796	MMDAE-NB-Harmony-256x16
844	85.9509	84.0135	88.9992	91.3565	84.1025	87.5796	MMDAE-NB-Harmony-256x16
845	85.9509	84.0135	88.9992	91.3565	84.1025	87.5796	MMDAE-NB-Harmony-256x16
846	85.8934	83.9856	88.9549	91.3566	84.0747	87.5645	MMDAE-NB-Harmony-256x16
847	85.3443	83.6854	88.5349	91.3696	83.7759	87.4081	MMDAE-NB-Harmony-256x16
848	85.8934	83.9856	88.9549	91.3566	84.0747	87.5645	MMDAE-NB-Harmony-256x16
849	85.8934	83.9856	88.9549	91.3566	84.0747	87.5645	MMDAE-NB-Harmony-256x16
850	85.8934	83.9856	88.9549	91.3566	84.0747	87.5645	MMDAE-NB-Harmony-256x16
851	85.8934	83.9856	88.9549	91.3566	84.0747	87.5645	MMDAE-NB-Harmony-256x16
852	85.8934	83.9856	88.9549	91.3566	84.0747	87.5645	MMDAE-NB-Harmony-256x16
853	85.3443	83.6854	88.5349	91.3696	83.7759	87.4081	MMDAE-NB-Harmony-256x16
854	85.3443	83.6854	88.5349	91.3696	83.7759	87.4081	MMDAE-NB-Harmony-256x16
855	85.3443	83.6854	88.5349	91.3696	83.7759	87.4081	MMDAE-NB-Harmony-256x16
856	85.3443	83.6854	88.5349	91.3696	83.7759	87.4081	MMDAE-NB-Harmony-256x16
857	85.2597	83.6459	88.4697	91.3695	83.7365	87.3867	MMDAE-NB-Harmony-256x16
858	85.2597	83.6459	88.4697	91.3695	83.7365	87.3867	MMDAE-NB-Harmony-256x16
859	85.2597	83.6459	88.4697	91.3695	83.7365	87.3867	MMDAE-NB-Harmony-256x16
860	85.2597	83.6459	88.4697	91.3695	83.7365	87.3867	MMDAE-NB-Harmony-256x16
861	85.2597	83.6459	88.4697	91.3695	83.7365	87.3867	MMDAE-NB-Harmony-256x16
862	85.2597	83.6459	88.4697	91.3695	83.7365	87.3867	MMDAE-NB-Harmony-256x16
863	85.2035	83.6197	88.4263	91.3695	83.7104	87.3724	MMDAE-NB-Harmony-256x16
864	85.2035	83.6197	88.4263	91.3695	83.7104	87.3724	MMDAE-NB-Harmony-256x16
865	85.2035	83.6197	88.4263	91.3695	83.7104	87.3724	MMDAE-NB-Harmony-256x16
866	85.2035	83.6197	88.4263	91.3695	83.7104	87.3724	MMDAE-NB-Harmony-256x16
867	85.2035	83.6197	88.4263	91.3695	83.7104	87.3724	MMDAE-NB-Harmony-256x16
868	85.2035	83.6197	88.4263	91.3695	83.7104	87.3724	MMDAE-NB-Harmony-256x16
869	85.2035	83.6197	88.4263	91.3695	83.7104	87.3724	MMDAE-NB-Harmony-256x16
870	85.2035	83.6197	88.4263	91.3695	83.7104	87.3724	MMDAE-NB-Harmony-256x16
871	85.2035	83.6197	88.4263	91.3695	83.7104	87.3724	MMDAE-NB-Harmony-256x16
872	85.2597	83.6459	88.4697	91.3695	83.7365	87.3867	MMDAE-NB-Harmony-256x16
873	85.2597	83.6459	88.4697	91.3695	83.7365	87.3867	MMDAE-NB-Harmony-256x16
874	85.2597	83.6459	88.4697	91.3695	83.7365	87.3867	MMDAE-NB-Harmony-256x16
875	85.2597	83.6459	88.4697	91.3695	83.7365	87.3867	MMDAE-NB-Harmony-256x16
876	85.2035	83.6197	88.4263	91.3695	83.7104	87.3724	MMDAE-NB-Harmony-256x16
877	85.2035	83.6197	88.4263	91.3695	83.7104	87.3724	MMDAE-NB-Harmony-256x16
878	85.2035	83.6197	88.4263	91.3695	83.7104	87.3724	MMDAE-NB-Harmony-256x16
879	85.2035	83.6197	88.4263	91.3695	83.7104	87.3724	MMDAE-NB-Harmony-256x16
880	85.2035	83.6197	88.4263	91.3695	83.7104	87.3724	MMDAE-NB-Harmony-256x16
881	85.2035	83.6197	88.4263	91.3695	83.7104	87.3724	MMDAE-NB-Harmony-256x16
882	85.2035	83.6197	88.4263	91.3695	83.7104	87.3724	MMDAE-NB-Harmony-256x16
883	85.2035	83.6197	88.4263	91.3695	83.7104	87.3724	MMDAE-NB-Harmony-256x16
884	85.2035	83.6197	88.4263	91.3695	83.7104	87.3724	MMDAE-NB-Harmony-256x16
885	85.2035	83.6197	88.4263	91.3695	83.7104	87.3724	MMDAE-NB-Harmony-256x16
886	85.2035	83.6197	88.4263	91.3695	83.7104	87.3724	MMDAE-NB-Harmony-256x16
887	85.2035	83.6197	88.4263	91.3695	83.7104	87.3724	MMDAE-NB-Harmony-256x16
888	85.2035	83.6197	88.4263	91.3695	83.7104	87.3724	MMDAE-NB-Harmony-256x16
889	85.2035	83.6197	88.4263	91.3695	83.7104	87.3724	MMDAE-NB-Harmony-256x16
890	85.2035	83.6197	88.4263	91.3695	83.7104	87.3724	MMDAE-NB-Harmony-256x16
891	74.6497	79.6963	80.3597	91.3678	79.8036	85.1951	MMDAE-NB-Harmony-256x16
892	74.6497	79.6963	80.3597	91.3678	79.8036	85.1951	MMDAE-NB-Harmony-256x16
893	74.4425	79.6402	80.1988	91.3395	79.7477	85.1509	MMDAE-NB-Harmony-256x16
894	74.6045	79.6827	80.3254	91.3679	79.7901	85.1874	MMDAE-NB-Harmony-256x16
895	74.9365	79.8758	80.6087	91.6166	79.9821	85.4049	MMDAE-NB-Harmony-256x16
896	74.9365	79.8758	80.6087	91.6166	79.9821	85.4049	MMDAE-NB-Harmony-256x16
897	74.9365	79.8758	80.6087	91.6166	79.9821	85.4049	MMDAE-NB-Harmony-256x16
898	74.9365	79.8758	80.6087	91.6166	79.9821	85.4049	MMDAE-NB-Harmony-256x16
899	74.9365	79.8758	80.6087	91.6166	79.9821	85.4049	MMDAE-NB-Harmony-256x16
900	74.9365	79.8758	80.6087	91.6166	79.9821	85.4049	MMDAE-NB-Harmony-256x16
901	74.6725	79.7031	80.377	91.3678	79.8104	85.199	MMDAE-NB-Harmony-256x16
902	74.627	79.6894	80.3425	91.3678	79.7968	85.1912	MMDAE-NB-Harmony-256x16
903	74.627	79.6894	80.3425	91.3678	79.7968	85.1912	MMDAE-NB-Harmony-256x16
904	74.627	79.6894	80.3425	91.3678	79.7968	85.1912	MMDAE-NB-Harmony-256x16
905	74.627	79.6894	80.3425	91.3678	79.7968	85.1912	MMDAE-NB-Harmony-256x16
906	74.627	79.6894	80.3425	91.3678	79.7968	85.1912	MMDAE-NB-Harmony-256x16
907	74.5822	79.676	80.3084	91.3679	79.7834	85.1836	MMDAE-NB-Harmony-256x16
908	74.5822	79.676	80.3084	91.3679	79.7834	85.1836	MMDAE-NB-Harmony-256x16
909	67.7393	74.8473	75.011	90.1508	74.9784	81.8676	MMDVAE-Poisson-256x16
910	67.7393	74.8473	75.011	90.1508	74.9784	81.8676	MMDVAE-Poisson-256x16
911	67.7393	74.8473	75.011	90.1508	74.9784	81.8676	MMDVAE-Poisson-256x16
912	67.7393	74.8473	75.011	90.1508	74.9784	81.8676	MMDVAE-Poisson-256x16
913	59.1732	70.6084	67.6155	84.6652	70.7623	77.092	MMDVAE-Poisson-256x16
914	59.1732	70.6084	67.6155	84.6652	70.7623	77.092	MMDVAE-Poisson-256x16
915	59.1732	70.6084	67.6155	84.6652	70.7623	77.092	MMDVAE-Poisson-256x16
916	59.2133	70.6196	67.651	84.6852	70.7734	77.1068	MMDVAE-Poisson-256x16
917	59.2133	70.6196	67.651	84.6852	70.7734	77.1068	MMDVAE-Poisson-256x16
918	59.2133	70.6196	67.651	84.6852	70.7734	77.1068	MMDVAE-Poisson-256x16
919	67.3965	74.0911	74.7666	89.5066	74.2259	81.1532	MMDVAE-Poisson-256x16
920	67.3965	74.0911	74.7666	89.5066	74.2259	81.1532	MMDVAE-Poisson-256x16
921	67.3965	74.0911	74.7666	89.5066	74.2259	81.1532	MMDVAE-Poisson-256x16
922	67.3965	74.0911	74.7666	89.5066	74.2259	81.1532	MMDVAE-Poisson-256x16
923	67.3965	74.0911	74.7666	89.5066	74.2259	81.1532	MMDVAE-Poisson-256x16
924	67.3965	74.0911	74.7666	89.5066	74.2259	81.1532	MMDVAE-Poisson-256x16
925	67.3965	74.0911	74.7666	89.5066	74.2259	81.1532	MMDVAE-Poisson-256x16
926	59.0771	70.6263	67.5264	84.6082	70.7802	77.0789	MMDVAE-Poisson-256x16
927	59.0771	70.6263	67.5264	84.6082	70.7802	77.0789	MMDVAE-Poisson-256x16
928	59.0771	70.6263	67.5264	84.6082	70.7802	77.0789	MMDVAE-Poisson-256x16
929	59.0771	70.6263	67.5264	84.6082	70.7802	77.0789	MMDVAE-Poisson-256x16
930	59.0771	70.6263	67.5264	84.6082	70.7802	77.0789	MMDVAE-Poisson-256x16
931	59.0771	70.6263	67.5264	84.6082	70.7802	77.0789	MMDVAE-Poisson-256x16
932	59.0771	70.6263	67.5264	84.6082	70.7802	77.0789	MMDVAE-Poisson-256x16
933	59.0771	70.6263	67.5264	84.6082	70.7802	77.0789	MMDVAE-Poisson-256x16
934	59.1732	70.6084	67.6155	84.6652	70.7623	77.092	MMDVAE-Poisson-256x16
935	59.1732	70.6084	67.6155	84.6652	70.7623	77.092	MMDVAE-Poisson-256x16
936	59.1732	70.6084	67.6155	84.6652	70.7623	77.092	MMDVAE-Poisson-256x16
937	59.1732	70.6084	67.6155	84.6652	70.7623	77.092	MMDVAE-Poisson-256x16
938	59.1732	70.6084	67.6155	84.6652	70.7623	77.092	MMDVAE-Poisson-256x16
939	59.1732	70.6084	67.6155	84.6652	70.7623	77.092	MMDVAE-Poisson-256x16
940	59.1732	70.6084	67.6155	84.6652	70.7623	77.092	MMDVAE-Poisson-256x16
941	59.1732	70.6084	67.6155	84.6652	70.7623	77.092	MMDVAE-Poisson-256x16
942	59.1732	70.6084	67.6155	84.6652	70.7623	77.092	MMDVAE-Poisson-256x16
943	59.1732	70.6084	67.6155	84.6652	70.7623	77.092	MMDVAE-Poisson-256x16
944	59.1767	70.6128	67.6184	84.6688	70.7667	77.0961	MMDVAE-Poisson-256x16
945	59.1767	70.6128	67.6184	84.6688	70.7667	77.0961	MMDVAE-Poisson-256x16
946	59.2202	70.6214	67.6565	84.685	70.7752	77.1078	MMDVAE-Poisson-256x16
947	59.2202	70.6214	67.6565	84.685	70.7752	77.1078	MMDVAE-Poisson-256x16
948	59.2202	70.6214	67.6565	84.685	70.7752	77.1078	MMDVAE-Poisson-256x16
949	67.1211	73.8762	74.5455	89.318	74.0119	80.9478	MMDVAE-Poisson-256x16
950	67.1211	73.8762	74.5455	89.318	74.0119	80.9478	MMDVAE-Poisson-256x16
951	67.1211	73.8762	74.5455	89.318	74.0119	80.9478	MMDVAE-Poisson-256x16
952	54.3075	64.7904	64.5798	85.5208	64.9665	73.8399	MMDVAE-NB-256x16
953	54.3075	64.7904	64.5798	85.5208	64.9665	73.8399	MMDVAE-NB-256x16
954	54.3075	64.7904	64.5798	85.5208	64.9665	73.8399	MMDVAE-NB-256x16
955	54.2676	64.8012	64.5386	85.5209	64.9772	73.8469	MMDVAE-NB-256x16
956	54.2676	64.8012	64.5386	85.5209	64.9772	73.8469	MMDVAE-NB-256x16
957	54.2676	64.8012	64.5386	85.5209	64.9772	73.8469	MMDVAE-NB-256x16
958	54.2676	64.8012	64.5386	85.5209	64.9772	73.8469	MMDVAE-NB-256x16
959	54.2676	64.8012	64.5386	85.5209	64.9772	73.8469	MMDVAE-NB-256x16
960	54.2676	64.8012	64.5386	85.5209	64.9772	73.8469	MMDVAE-NB-256x16
961	54.2673	64.8011	64.5385	85.5211	64.9771	73.8469	MMDVAE-NB-256x16
962	54.2673	64.8011	64.5385	85.5211	64.9771	73.8469	MMDVAE-NB-256x16
963	54.2673	64.8011	64.5385	85.5211	64.9771	73.8469	MMDVAE-NB-256x16
964	54.2673	64.8011	64.5385	85.5211	64.9771	73.8469	MMDVAE-NB-256x16
965	54.7097	65.2558	64.9697	86.1831	65.4294	74.3858	MMDVAE-NB-256x16
966	54.7097	65.2558	64.9697	86.1831	65.4294	74.3858	MMDVAE-NB-256x16
967	54.7097	65.2558	64.9697	86.1831	65.4294	74.3858	MMDVAE-NB-256x16
968	54.7097	65.2558	64.9697	86.1831	65.4294	74.3858	MMDVAE-NB-256x16
969	54.7097	65.2558	64.9697	86.1831	65.4294	74.3858	MMDVAE-NB-256x16
970	54.661	65.0332	64.9649	86.3723	65.2085	74.313	MMDVAE-NB-256x16
971	54.661	65.0332	64.9649	86.3723	65.2085	74.313	MMDVAE-NB-256x16
972	54.8638	65.5494	65.1672	87.4055	65.7224	75.0288	MMDVAE-NB-256x16
973	54.2583	64.5703	64.5735	85.71	64.748	73.7688	MMDVAE-NB-256x16
974	54.2583	64.5703	64.5735	85.71	64.748	73.7688	MMDVAE-NB-256x16
975	54.2583	64.5703	64.5735	85.71	64.748	73.7688	MMDVAE-NB-256x16
976	49.8134	61.625	60.14	79.0571	61.8189	69.3833	MMDVAE-ZINB-256x16
977	49.8134	61.625	60.14	79.0571	61.8189	69.3833	MMDVAE-ZINB-256x16
978	49.8134	61.625	60.14	79.0571	61.8189	69.3833	MMDVAE-ZINB-256x16
979	49.8134	61.625	60.14	79.0571	61.8189	69.3833	MMDVAE-ZINB-256x16
980	49.8134	61.625	60.14	79.0571	61.8189	69.3833	MMDVAE-ZINB-256x16
981	49.8134	61.625	60.14	79.0571	61.8189	69.3833	MMDVAE-ZINB-256x16
982	49.8134	61.625	60.14	79.0571	61.8189	69.3833	MMDVAE-ZINB-256x16
983	49.8134	61.625	60.14	79.0571	61.8189	69.3833	MMDVAE-ZINB-256x16
984	49.8134	61.625	60.14	79.0571	61.8189	69.3833	MMDVAE-ZINB-256x16
985	49.8134	61.625	60.14	79.0571	61.8189	69.3833	MMDVAE-ZINB-256x16
986	49.8134	61.625	60.14	79.0571	61.8189	69.3833	MMDVAE-ZINB-256x16
987	49.8134	61.625	60.14	79.0571	61.8189	69.3833	MMDVAE-ZINB-256x16
988	49.8134	61.625	60.14	79.0571	61.8189	69.3833	MMDVAE-ZINB-256x16
989	49.9684	61.8041	60.2614	78.954	61.9968	69.4553	MMDVAE-ZINB-256x16
990	49.9684	61.8041	60.2614	78.954	61.9968	69.4553	MMDVAE-ZINB-256x16
991	49.9684	61.8041	60.2614	78.954	61.9968	69.4553	MMDVAE-ZINB-256x16
992	49.9684	61.8041	60.2614	78.954	61.9968	69.4553	MMDVAE-ZINB-256x16
993	49.9684	61.8041	60.2614	78.954	61.9968	69.4553	MMDVAE-ZINB-256x16
994	49.9684	61.8041	60.2614	78.954	61.9968	69.4553	MMDVAE-ZINB-256x16
995	49.9684	61.8041	60.2614	78.954	61.9968	69.4553	MMDVAE-ZINB-256x16
996	49.8134	61.625	60.14	79.0571	61.8189	69.3833	MMDVAE-ZINB-256x16
997	49.8093	61.6201	60.1366	79.0562	61.8141	69.3799	MMDVAE-ZINB-256x16
998	49.8093	61.6201	60.1366	79.0562	61.8141	69.3799	MMDVAE-ZINB-256x16
999	49.8093	61.6201	60.1366	79.0562	61.8141	69.3799	MMDVAE-ZINB-256x16
1000	49.8093	61.6201	60.1366	79.0562	61.8141	69.3799	MMDVAE-ZINB-256x16
1001	50.0264	61.7422	60.3674	79.5552	61.9356	69.6484	MMDVAE-ZINB-256x16
1002	50.0264	61.7422	60.3674	79.5552	61.9356	69.6484	MMDVAE-ZINB-256x16
1003	50.0264	61.7422	60.3674	79.5552	61.9356	69.6484	MMDVAE-ZINB-256x16
1004	50.0264	61.7422	60.3674	79.5552	61.9356	69.6484	MMDVAE-ZINB-256x16
1005	50.0264	61.7422	60.3674	79.5552	61.9356	69.6484	MMDVAE-ZINB-256x16
1006	50.0264	61.7422	60.3674	79.5552	61.9356	69.6484	MMDVAE-ZINB-256x16
1007	50.0264	61.7422	60.3674	79.5552	61.9356	69.6484	MMDVAE-ZINB-256x16
1008	50.0264	61.7422	60.3674	79.5552	61.9356	69.6484	MMDVAE-ZINB-256x16
1009	50.0264	61.7422	60.3674	79.5552	61.9356	69.6484	MMDVAE-ZINB-256x16
1010	50.0264	61.7422	60.3674	79.5552	61.9356	69.6484	MMDVAE-ZINB-256x16
1011	50.0264	61.7422	60.3674	79.5552	61.9356	69.6484	MMDVAE-ZINB-256x16
1012	50.0264	61.7422	60.3674	79.5552	61.9356	69.6484	MMDVAE-ZINB-256x16
1013	50.0264	61.7422	60.3674	79.5552	61.9356	69.6484	MMDVAE-ZINB-256x16
1014	50.0264	61.7422	60.3674	79.5552	61.9356	69.6484	MMDVAE-ZINB-256x16
1015	50.0264	61.7422	60.3674	79.5552	61.9356	69.6484	MMDVAE-ZINB-256x16
1016	50.0264	61.7422	60.3674	79.5552	61.9356	69.6484	MMDVAE-ZINB-256x16
1017	50.0264	61.7422	60.3674	79.5552	61.9356	69.6484	MMDVAE-ZINB-256x16
1018	50.0264	61.7422	60.3674	79.5552	61.9356	69.6484	MMDVAE-ZINB-256x16
1019	50.0264	61.7422	60.3674	79.5552	61.9356	69.6484	MMDVAE-ZINB-256x16
1020	50.0264	61.7422	60.3674	79.5552	61.9356	69.6484	MMDVAE-ZINB-256x16
1021	50.0264	61.7422	60.3674	79.5552	61.9356	69.6484	MMDVAE-ZINB-256x16
1022	50.0264	61.7422	60.3674	79.5552	61.9356	69.6484	MMDVAE-ZINB-256x16
1023	50.0264	61.7422	60.3674	79.5552	61.9356	69.6484	MMDVAE-ZINB-256x16
1024	50.0264	61.7422	60.3674	79.5552	61.9356	69.6484	MMDVAE-ZINB-256x16
1025	50.0264	61.7422	60.3674	79.5552	61.9356	69.6484	MMDVAE-ZINB-256x16
1026	50.0264	61.7422	60.3674	79.5552	61.9356	69.6484	MMDVAE-ZINB-256x16
1027	50.0264	61.7422	60.3674	79.5552	61.9356	69.6484	MMDVAE-ZINB-256x16
1028	50.0264	61.7422	60.3674	79.5552	61.9356	69.6484	MMDVAE-ZINB-256x16
1029	50.0264	61.7422	60.3674	79.5552	61.9356	69.6484	MMDVAE-ZINB-256x16
1030	50.0264	61.7422	60.3674	79.5552	61.9356	69.6484	MMDVAE-ZINB-256x16
1031	50.0264	61.7422	60.3674	79.5552	61.9356	69.6484	MMDVAE-ZINB-256x16
1032	50.0264	61.7422	60.3674	79.5552	61.9356	69.6484	MMDVAE-ZINB-256x16
1033	50.0264	61.7422	60.3674	79.5552	61.9356	69.6484	MMDVAE-ZINB-256x16
1034	50.0264	61.7422	60.3674	79.5552	61.9356	69.6484	MMDVAE-ZINB-256x16
1035	50.0264	61.7422	60.3674	79.5552	61.9356	69.6484	MMDVAE-ZINB-256x16
1036	49.7062	61.299	60.0761	78.9642	61.4947	69.143	MMDVAE-ZINB-256x16
1037	49.7062	61.299	60.0761	78.9642	61.4947	69.143	MMDVAE-ZINB-256x16
1038	49.7062	61.299	60.0761	78.9642	61.4947	69.143	MMDVAE-ZINB-256x16
1039	49.7062	61.299	60.0761	78.9642	61.4947	69.143	MMDVAE-ZINB-256x16
1040	49.7062	61.299	60.0761	78.9642	61.4947	69.143	MMDVAE-ZINB-256x16
1041	49.7062	61.299	60.0761	78.9642	61.4947	69.143	MMDVAE-ZINB-256x16
1042	49.7062	61.299	60.0761	78.9642	61.4947	69.143	MMDVAE-ZINB-256x16
1043	49.7062	61.299	60.0761	78.9642	61.4947	69.143	MMDVAE-ZINB-256x16
1044	49.7062	61.299	60.0761	78.9642	61.4947	69.143	MMDVAE-ZINB-256x16
1045	49.7062	61.299	60.0761	78.9642	61.4947	69.143	MMDVAE-ZINB-256x16
1046	49.7062	61.299	60.0761	78.9642	61.4947	69.143	MMDVAE-ZINB-256x16
1047	49.7062	61.299	60.0761	78.9642	61.4947	69.143	MMDVAE-ZINB-256x16
1048	50.0264	61.7422	60.3674	79.5552	61.9356	69.6484	MMDVAE-ZINB-256x16
1049	50.0264	61.7422	60.3674	79.5552	61.9356	69.6484	MMDVAE-ZINB-256x16
1050	50.0264	61.7422	60.3674	79.5552	61.9356	69.6484	MMDVAE-ZINB-256x16
1051	72.0508	77.0462	78.3244	89.4507	77.1665	82.8558	MMDVAE-Poisson-BBKNN-256x16
1052	72.3673	77.4724	78.5783	90.2393	77.5912	83.4386	MMDVAE-Poisson-BBKNN-256x16
1053	72.3673	77.4724	78.5783	90.2393	77.5912	83.4386	MMDVAE-Poisson-BBKNN-256x16
1054	72.3673	77.4724	78.5783	90.2393	77.5912	83.4386	MMDVAE-Poisson-BBKNN-256x16
1055	72.3673	77.4724	78.5783	90.2393	77.5912	83.4386	MMDVAE-Poisson-BBKNN-256x16
1056	72.3123	77.4046	78.5354	90.1859	77.5237	83.3768	MMDVAE-Poisson-BBKNN-256x16
1057	72.2752	77.3196	78.5068	90.1235	77.4391	83.3012	MMDVAE-Poisson-BBKNN-256x16
1058	72.2752	77.3196	78.5068	90.1235	77.4391	83.3012	MMDVAE-Poisson-BBKNN-256x16
1059	72.2752	77.3196	78.5068	90.1235	77.4391	83.3012	MMDVAE-Poisson-BBKNN-256x16
1060	72.2752	77.3196	78.5068	90.1235	77.4391	83.3012	MMDVAE-Poisson-BBKNN-256x16
1061	72.2752	77.3196	78.5068	90.1235	77.4391	83.3012	MMDVAE-Poisson-BBKNN-256x16
1062	72.2752	77.3196	78.5068	90.1235	77.4391	83.3012	MMDVAE-Poisson-BBKNN-256x16
1063	72.2752	77.3196	78.5068	90.1235	77.4391	83.3012	MMDVAE-Poisson-BBKNN-256x16
1064	72.2752	77.3196	78.5068	90.1235	77.4391	83.3012	MMDVAE-Poisson-BBKNN-256x16
1065	72.2752	77.3196	78.5068	90.1235	77.4391	83.3012	MMDVAE-Poisson-BBKNN-256x16
1066	72.2752	77.3196	78.5068	90.1235	77.4391	83.3012	MMDVAE-Poisson-BBKNN-256x16
1067	72.2979	77.4006	78.5245	90.186	77.5197	83.3745	MMDVAE-Poisson-BBKNN-256x16
1068	72.3101	77.4197	78.5361	90.2261	77.5387	83.4027	MMDVAE-Poisson-BBKNN-256x16
1069	72.3101	77.4197	78.5361	90.2261	77.5387	83.4027	MMDVAE-Poisson-BBKNN-256x16
1070	72.2607	77.3155	78.4958	90.1235	77.4351	83.2989	MMDVAE-Poisson-BBKNN-256x16
1071	72.1932	77.1886	78.4457	90.0649	77.3088	83.2008	MMDVAE-Poisson-BBKNN-256x16
1072	72.1932	77.1886	78.4457	90.0649	77.3088	83.2008	MMDVAE-Poisson-BBKNN-256x16
1073	72.1932	77.1886	78.4457	90.0649	77.3088	83.2008	MMDVAE-Poisson-BBKNN-256x16
1074	72.2865	77.3343	78.5182	90.1723	77.4538	83.3305	MMDVAE-Poisson-BBKNN-256x16
1075	72.2865	77.3343	78.5182	90.1723	77.4538	83.3305	MMDVAE-Poisson-BBKNN-256x16
1076	72.2865	77.3343	78.5182	90.1723	77.4538	83.3305	MMDVAE-Poisson-BBKNN-256x16
1077	72.2865	77.3343	78.5182	90.1723	77.4538	83.3305	MMDVAE-Poisson-BBKNN-256x16
1078	72.2865	77.3343	78.5182	90.1723	77.4538	83.3305	MMDVAE-Poisson-BBKNN-256x16
1079	72.2865	77.3343	78.5182	90.1723	77.4538	83.3305	MMDVAE-Poisson-BBKNN-256x16
1080	72.2865	77.3343	78.5182	90.1723	77.4538	83.3305	MMDVAE-Poisson-BBKNN-256x16
1081	72.2197	77.2116	78.4682	90.1041	77.3317	83.2307	MMDVAE-Poisson-BBKNN-256x16
1082	72.2197	77.2116	78.4682	90.1041	77.3317	83.2307	MMDVAE-Poisson-BBKNN-256x16
1083	72.2197	77.2116	78.4682	90.1041	77.3317	83.2307	MMDVAE-Poisson-BBKNN-256x16
1084	72.2476	77.2895	78.488	90.1436	77.4092	83.2925	MMDVAE-Poisson-BBKNN-256x16
1085	72.2197	77.2116	78.4682	90.1041	77.3317	83.2307	MMDVAE-Poisson-BBKNN-256x16
1086	72.2197	77.2116	78.4682	90.1041	77.3317	83.2307	MMDVAE-Poisson-BBKNN-256x16
[truncated: 1,492 more rows]

## Sheet: AEs-128x64
	ARIS	AMIS	FMS	HS	CS	VM	Method
[truncated: 3,228 more rows]

## Sheet: AEs-128x32
	ARIS	AMIS	FMS	HS	CS	VM	Method
[truncated: 4,281 more rows]

[truncated: 3 more sheets: AEs-128x16, AEs-64x32, AEs-64x16]
